# Supplementary material for: Oncogenic Gα signaling requires AP-3-dependent recruitment to the endolysosomal compartment
Source: Proc Natl Acad Sci U S A. 2026 Jul 22;123(30):e2615774123. doi: 10.1073/pnas.2615774123 (PMC13415926; doi:10.1073/pnas.2615774123)
Supplement: Supplementary file 2 — Dataset S01 (XLSX) [file pnas.2615774123.sd01.xlsx]

## Sheet: DCK  T14
Gene Symbol	Average LFC	Average -log(p-values)	Number of perturbations	Perturbations	Individual LFCs	Ascending ranks	Individual ascending -log(p-values)	Descending ranks	Individual descending -log(p-values)
RNF14	0.336059	1.09569	4	TCAGGTCCAAGGAGGACTGG;GGAAGAACACCGTGGCAGCG;AATTTCAAGATATTTGTGAG;CACAGAAACAGATACTGCAC	-0.07;0.1;0.13;0.54	32673;54260;58012;75665	5.79E-01;4.87E-01;3.75E-01;4.03E-02	1777;19430;23182;44770	1.12E+00;1.07E+00;9.52E-01;6.74E-01
DUOXA1	0.28394	0.905595	4	AGGCATGGAGAGCATCACAT;TGAGACCATCAATTACAACG;ACTGGCGGTATAGGCCACAT;GGTGACCAGCTTATTCATCG	-0.12;0.08;0.16;0.41	24945;52559;60605;73569	5.45E-01;3.96E-01;3.80E-01;8.91E-02	3873;16837;24883;52497	1.05E+00;7.66E-01;7.60E-01;6.75E-01
RNF17	-0.200344	0.523172	4	TAGACAACGCTACTACCCAA;AGAGTGTTCTGGTCTCACAT;AGAAATTATTGAAGACAACG;AAGTTAGTTCTCCACAACTA	-0.26;-0.14;0.06;0.15	11334;23041;49550;59261	5.82E-01;4.65E-01;4.39E-01;4.23E-01	18182;27892;54401;66108	4.97E-01;3.85E-01;3.76E-01;2.75E-01
RNF10	0.0505087	0.586529	4	CAGATGACAATCTTAAAGAG;GCAGCCAAGATAACCCGTTG;TCTCTGGCCACGTTAGACTC;TGGGGAAAGAGGAACAAGTG	-0.14;-0.03;-0.02;0.12	22894;36958;38978;56778	5.96E-01;5.39E-01;4.28E-01;3.84E-01	20664;38476;40484;54548	6.09E-01;5.64E-01;4.26E-01;3.76E-01
RNF11	-0.353079	0.969215	4	AGCAACTCAGCTGACTGAAG;TCACGAGTCTCAGTCCGACC;TCCCCTACCTGATATGGCGG;ACCCAACACCTAGCCAGACT	-0.42;-0.29;0.11;0.25	3749;9465;56132;67421	1.16E+00;7.78E-01;3.78E-01;2.41E-01	10021;21310;67977;73693	6.22E-01;4.81E-01;4.67E-01;8.62E-02
RNF13	-0.260712	0.687464	4	GGAATTAGGTAGTATTCCAA;TATAACCAAATCTTGCAGGG;TGGAGGCACTATGGGTTCAC;ATACCTGTACTTACTGTCGT	-0.29;-0.23;0.02;0.33	9081;14082;44063;71269	8.77E-01;4.98E-01;4.91E-01;1.44E-01	6173;33378;63360;68361	6.05E-01;4.43E-01;4.00E-01;2.17E-01
GTF2IP1	nan	nan	1	ATCAGGCCGTAGGTGAACAG	0.48	74842	0.0148	2600	1.47
REM1	0.0873342	0.566544	4	GTATACTCCATCGCAGACCG;GGTGTCCACGACCACCAGTG;TTCAGAAGACCAATCATCTG;GATCTCCAAGTAGCACCACA	-0.2;0.0;0.01;0.17	16101;42540;42994;61154	5.16E-01;4.34E-01;4.10E-01;3.84E-01	16288;34448;34902;61341	6.96E-01;4.37E-01;4.05E-01;3.83E-01
REM2	-0.35237	1.22404	4	GCTCACGAACCGGAGAACCC;ATAACGGGTAGGTCGTGGTG;CTTCAAGGTCATGCTAGTGG;TTTGGAGAAACTCCGTCGGT	-0.48;-0.22;-0.16;-0.02	2238;14617;21267;38217	1.23E+00;1.22E+00;9.75E-01;8.52E-01	39225;56175;62825;75204	6.23E-01;6.14E-01;3.95E-01;5.09E-02
SYNGR2	-0.297006	1.36568	4	GTGGGCAGTCACCAACCCGA;GTTCTCCTGCATCTATGGTG;CACCAATGACCAGGTACTTG;CTGCGTGTTCAACCGCAACG	-0.39;-0.2;-0.18;-0.05	4657;16122;19040;34934	1.38E+00;1.35E+00;7.88E-01;7.00E-01	42508;58402;61320;72784	6.96E-01;6.86E-01;3.84E-01;1.08E-01
SLC17A2	-0.368836	1.06499	4	ATACTGACTCTGATCCCAAG;AGCAGAGTACTGATATACGT;TTATGCACGGGTGATGCATG;ATGTGACCATCGCCTTTATG	-0.41;-0.33;0.14;0.35	4113;7052;58307;72011	1.39E+00;7.44E-01;3.75E-01;1.26E-01	5431;19135;70390;73328	6.83E-01;6.47E-01;5.63E-01;9.48E-02
GTF2IP4	nan	nan	1	ATCAGGCCGTAGGTGAACAG	0.48	74842	0.0148	2600	1.47
RPEL1	0.279303	0.932125	4	TGCATCTGGATGTAATGGAT;AATTTCTGCTCTCCAAACCC;ATATCTATTTGATTAGCCCA;CCCCAGAGTCTAGCATCTGG	-0.11;0.0;0.25;0.3	26667;42318;67590;70210	4.71E-01;4.33E-01;4.11E-01;1.70E-01	7232;9852;35124;50775	1.13E+00;7.33E-01;6.91E-01;5.55E-01
UCHL5	-0.162736	0.885769	4	ATGATTGGATCAGTGCAGTA;GTTACTGAACTGTACCCACC;TTTATTATTTCAGGTTGCCG;GAATTAGATGGATTAAGAGA	-0.17;-0.16;-0.04;-0.0	19816;21061;35705;41198	1.10E+00;6.75E-01;6.29E-01;3.75E-01	36244;41737;56381;57626	5.50E-01;5.13E-01;4.31E-01;3.77E-01
DUOXA2	0.275914	0.806371	4	CTCGTTCAGCTGATGCACTG;ACTGGTGGTACAGGCCGCAA;CTCCAGCACTTACCATAGCG;TCTGAAAGAGAATTACGCCG	-0.11;-0.07;0.1;0.46	26850;31434;54055;74534	4.57E-01;4.13E-01;3.86E-01;6.65E-02	2908;23387;46008;50592	8.73E-01;7.40E-01;5.74E-01;4.68E-01
MZT2A	-0.22574	1.78024	6	CCGCTCACTTGAACACGTCG;GCTGGCGCTGCGGCGCAAGA;TGGGCAGAGACACGGCCGCA;GCTGTACGAGCTGGCTCAGG;CCCCGCTCACTTGAACACGT;CCCGGCAGAAGCTGGCGCTG	-0.41;-0.14;-0.13;-0.12;-0.11;-0.09	3997;23032;24471;25351;26434;29726	2.50E+00;1.74E+00;1.11E+00;6.95E-01;6.24E-01;4.90E-01	47716;51008;52091;52971;54410;73445	1.51E+00;1.05E+00;6.71E-01;5.15E-01;4.84E-01;1.38E-01
MZT2B	-0.355129	1.89925	6	GGAGCTGTACGAGCTGGCGC;CCGCTCACTTGAACACGTCG;TGGGCAGAGACACGGCCGCA;CCCCGCTCACTTGAACACGT;GAAGAAGGTGCTGAGCACCG;CCCGGCAGAAGCTGGCGCTG	-0.53;-0.41;-0.13;-0.11;-0.11;-0.09	1571;3997;24471;26434;26779;29726	2.50E+00;1.71E+00;1.49E+00;1.05E+00;9.59E-01;6.95E-01	47716;50663;51008;52971;73445;75871	1.51E+00;1.04E+00;6.43E-01;6.24E-01;4.84E-01;5.34E-02
CHMP1B	-0.409521	1.15025	4	AGGGCAACATGGAAGTTGCG;GAGTGCGCGAGTCGATGCAG;TCGCGGCCAAAGAACTGAGT;AACCACACCAGCCATCGACT	-0.52;-0.3;-0.1;0.39	1638;8983;28510;73123	1.20E+00;1.10E+00;8.99E-01;9.97E-02	4319;48932;68459;75804	7.26E-01;4.94E-01;4.89E-01;3.71E-02
PMM2	-0.218705	0.610805	4	ATGGGACCCTCACCGCCCCG;AATTCAATGAAAGTACCCCT;GCTGCAGCTTCTTCCAATAG;AAAAGTTTGTAGCAGATCTA	-0.22;-0.21;0.11;0.28	14391;15222;55275;68999	8.25E-01;3.97E-01;3.81E-01;2.01E-01	8443;22167;62220;63051	6.01E-01;5.11E-01;3.90E-01;3.57E-01
UBE2F	0.594652	2.33766	4	AGTAAACTGAAGCGTGACGA;TCCCGATGCGTACAACATGG;AGCGTCCGACTCGACTCGGA;AGACAGGGGAAATATGTCTG	-0.16;0.29;0.49;0.7	20408;69445;75056;76674	1.29E+00;9.50E-01;3.76E-01;1.73E-02	768;2386;7997;57034	2.40E+00;2.27E+00;1.41E+00;5.31E-01
PMM1	-0.152645	0.721652	4	AAGTAGAGTGCAGATCGGTG;CCCATAGAAAATTGACCCTG;GGGACGGTGCAGTATAAGCA;ATGCTGAACATCTCGCCCAT	-0.18;-0.13;0.01;0.03	18736;24680;43383;46265	8.95E-01;5.48E-01;5.10E-01;3.75E-01	31177;34059;52762;58705	4.81E-01;4.64E-01;4.39E-01;3.95E-01
ASS1	-0.2491	0.628415	4	TGACCTGATGGAGTACGCAA;ACATCCTACCTTTATCTGGG;TGGAATCCTGGAGAACCCCA;ACACCTCGTGCATCCTCGTG	-0.34;-0.16;-0.03;0.25	6641;20891;37771;67054	6.33E-01;6.24E-01;5.81E-01;2.50E-01	10388;39671;56552;70801	4.58E-01;4.26E-01;3.77E-01;1.56E-01
FHIT	-0.148695	0.501302	4	TCTTGTGAATAGGAAACCTG;ATGTCCTTGTGTGCCCGCTG;TCACAGTCTGTCCGGCTTCG;TGGTGGAAAAACATTTCCAT	-0.23;-0.07;0.02;0.13	13904;32202;44291;57799	5.08E-01;4.94E-01;4.51E-01;4.02E-01	19643;33151;45240;63538	4.79E-01;4.44E-01;3.75E-01;3.44E-01
SPX	0.0997028	0.594908	4	CCCCGGGCTATAGAGACTGT;TTCAGGTAGAGCATAGCTTG;CTCACCCGGCAGTGGCCGGT;AAGTCTGGCAGCAACAACCT	-0.13;-0.08;0.08;0.12	24231;30421;52187;56717	5.41E-01;4.67E-01;3.99E-01;3.91E-01	20725;25255;47021;53211	6.52E-01;5.38E-01;4.54E-01;3.76E-01
ZNF709	0.169361	0.636467	4	TGAATGTAGTGTGTGTGGAA;TATAGAGGCCAAGTTAACAA;ACACATGAGAATGCACACAG;TCATGACTTCGAAAGGATGT	-0.2;-0.01;0.12;0.22	16381;40135;56742;65263	4.27E-01;3.82E-01;3.76E-01;2.97E-01	12179;20700;37307;61062	6.38E-01;6.35E-01;4.24E-01;4.13E-01
ZNF708	0.362873	1.21183	6	GATGAGCATAAGTTGCACAA;GGCCATAGAATTCTCTCTGG;CTTATGATTAGTAAGGTGTG;CTGATCACCTGTCTGGAGCA;TGTAGTAAGGTGTGAAGATA;CTTATGTCTAGTAAGAGTTG	-0.43;-0.26;-0.21;-0.18;0.11;1.15	3286;11059;15161;18768;56148;77341	1.53E+00;1.11E+00;7.82E-01;6.88E-01;4.81E-01;3.37E-03	101;21294;58674;62281;66383;74156	2.11E+00;9.07E-01;6.19E-01;5.04E-01;4.02E-01;1.13E-01
ZNF879	0.29406	0.962471	4	AAACCGAGAATAGTTTCCAG;CTGGTGTCCAATAAGAGATG;AAGCCTTCACTTCAATATCG;TCACCGAGATGTGCGCCTTG	-0.12;-0.1;0.28;0.31	25099;28069;68970;70408	5.10E-01;4.94E-01;3.98E-01;1.65E-01	7034;8472;49373;52343	1.24E+00;6.80E-01;5.64E-01;4.25E-01
C3orf84	0.310251	1.27195	4	CTTGTACCTGACATCGCTGC;TTCGGCACTCACTTTGTCAA;GTCTTGTTATAGCACAACAA;TGGCGCAACTCTATCTCACA	-0.65;0.12;0.29;0.33	563;56983;69338;71407	1.55E+00;6.45E-01;5.22E-01;1.41E-01	6035;8104;20459;76879	1.28E+00;1.27E+00;6.12E-01;1.27E-02
C1orf194	0.33822	1.06034	4	GTTAAACCAGAAAACCACGC;GCCTTGTACAACCACCACAC;GAGGGGTTAAAAATTCTCCA;GTTGAGTTGAGCCGACTCCA	-0.49;-0.02;0.33;0.35	2096;38237;71164;71951	1.00E+00;5.99E-01;4.26E-01;1.28E-01	5491;6278;39205;75346	1.48E+00;6.43E-01;5.91E-01;4.76E-02
NID2	-0.210358	0.556203	4	GTGCTGTTGTGTCACACATG;AGGGGGCTGAACTTACGTAG;AGTCGAGGGACGTATGAGGT;GGACCTGCATGCGTATATCG	-0.35;-0.07;0.01;0.15	6184;31882;43458;60029	6.04E-01;5.08E-01;4.53E-01;4.42E-01	17413;33984;45560;71258	4.75E-01;4.39E-01;3.78E-01;1.45E-01
ZNF703	-0.61844	3.6949	4	GGTCGCGGCATAATCCCTGC;AAGATGCTGAGCGCTCACAC;AGGGAGACACCGGCGCCACG;CACTCTGACTGCAAGAACGG	-0.74;-0.49;-0.45;-0.29	248;2064;2779;9527	3.75E+00;3.64E+00;2.39E+00;1.90E+00	67915;74663;75378;77194	2.19E+00;2.14E+00;1.01E+00;5.55E-03
RPL37	-0.271366	1.25987	4	AGGCCTTAGAGCCACAGCGG;TTTAGATAACTGGAGTGCCA;CCTCATTCGACCAGTTCCGG;GGTCGACTTCTGAAGGTGGT	-0.28;-0.27;-0.19;0.15	10331;10904;17260;59482	1.46E+00;1.06E+00;4.59E-01;4.58E-01	17960;60182;66538;67111	7.45E-01;4.47E-01;3.76E-01;2.49E-01
SPR	-0.329523	1.23177	4	GAGGGACGAGATGTTAACCA;GCGGGCGCTAAGGACAAGCA;ACTGCTGCTTATCAACAACG;CACTCAAGTGAACAACTACT	-0.43;-0.23;-0.12;-0.06	3436;13750;26058;33258	1.47E+00;9.95E-01;8.93E-01;8.10E-01	44184;51384;63691;74006	7.43E-01;5.24E-01;4.03E-01;7.88E-02
ZNF700	-0.316438	1.05674	4	TTCAAGCATTCGAAGACACA;AGACATGAAAGAAGTCACAT;GTATGAATGTAAGCAATATG;TCACAGCTTCGAGTGCACGG	-0.34;-0.29;-0.1;0.02	6601;9240;28642;45218	1.18E+00;9.35E-01;8.94E-01;5.83E-01	32224;48800;68202;70841	4.87E-01;4.87E-01;4.80E-01;1.55E-01
ZNF707	0.406532	1.33979	4	CACCTGACACGGGAAAGCCG;GTAGAGCTGTCATTCATCTG;CTCACAAGAAAACCCACGTG;GGCCATCTACTTCTCAAGGG	-0.33;0.08;0.36;0.45	7069;52033;72424;74396	6.74E-01;5.62E-01;5.35E-01;6.97E-02	3046;5018;25409;70373	1.66E+00;1.02E+00;8.55E-01;1.66E-01
CEACAM3	-0.263953	0.859798	4	AATGTCACCCAGAATGACAT;AACTCAACAAGCTACCCCAG;CGTCGCCGGCATCGTGACCG;TGCCGCTCAGTGTCGCAGAG	-0.28;-0.25;-0.04;0.06	10065;12284;36762;50334	9.71E-01;7.48E-01;6.48E-01;4.65E-01	27108;40680;65158;67377	4.28E-01;4.23E-01;4.15E-01;2.42E-01
ZNF704	-0.213418	0.67715	4	ACATCCGAACCATCCATCTG;CCTCCTTCCAGGATCCGCTG;CAAGCTCAACACAGACTCAG;GCCAGACGACGGCATCGACG	-0.23;-0.2;-0.01;0.15	14170;16457;39744;59347	7.75E-01;5.80E-01;4.62E-01;3.99E-01	18095;37698;60985;63272	4.27E-01;3.82E-01;3.76E-01;3.51E-01
ZC3H10	-0.212181	0.641298	4	TATAGTTTGGCTCCACCGCG;TGACCTACCAAATGGCAAGG;CCATCTGTAGAGACTTCTTG;TCAGTTCCGCAATCAGGCCA	-0.41;-0.02;0.1;0.12	4143;39088;54821;56706	7.41E-01;5.41E-01;4.26E-01;3.82E-01	20736;22621;38354;73299	6.10E-01;5.91E-01;3.76E-01;9.55E-02
RNF114	-0.234973	0.614754	4	AAGGACAAGGAAAGGTGTAA;GGACACGTGAAGCGTCCTAG;GCCGCTTACACGTGTCCGCA;GTCCAAGATCCGGTCCCACG	-0.27;-0.2;0.08;0.23	10942;16235;52906;65899	7.83E-01;4.46E-01;3.94E-01;2.80E-01	11543;24536;61207;66500	5.51E-01;4.35E-01;3.83E-01;2.65E-01
RNF115	0.265399	1.47997	4	GATCTGTATCTCCGACCCAA;AGTGGACTGCTACTTAGAAA;CTCTGCAAAATGTGTTGTTG;ATGCCATTGTAACCCAGGTG	-0.63;0.22;0.25;0.29	635;65113;67063;69294	1.49E+00;9.69E-01;4.58E-01;1.93E-01	8148;10379;12329;76807	1.87E+00;1.09E+00;5.21E-01;1.43E-02
RNF112	0.434539	1.48867	4	GGGATGAGTCACGAACTAAG;ACATCCATATGCCCCTGGCG;CCTGAAGCAAATGGTTGAGG;GCGGCTCTTAGCGTGCTGGG	-0.16;0.14;0.36;0.51	20970;58280;72294;75314	6.82E-01;6.65E-01;3.77E-01;4.84E-02	2128;5148;19162;56472	1.64E+00;1.34E+00;9.95E-01;5.49E-01
ZC3H14	-0.270718	0.705057	4	AACAAGAGCAATTTCAGTCG;ATATTCTAGGAACTCAACAG;TGCCTGCAAAGCCTGAAAGG;TGTGTTGTTCCCTAGAAACA	-0.31;-0.23;0.13;0.21	8104;13853;57513;64382	8.88E-01;5.22E-01;3.75E-01;3.21E-01	13060;19929;63589;69338	6.59E-01;4.12E-01;4.02E-01;1.92E-01
SPN	-0.36343	0.957997	4	GGATCCCACACCGTGACAGG;GCCAGTTGTCATGGTAACAG;TCATTGATGGAAGTTGAGGG;GGCTCGCTAGTAGAGACCAA	-0.49;-0.24;0.01;0.45	2190;12988;42590;74391	9.84E-01;9.32E-01;5.24E-01;6.98E-02	3051;34852;64454;75252	8.55E-01;4.35E-01;4.13E-01;4.98E-02
RNF111	-0.135449	1.05784	4	TAACAGTAGAAATCCTACTG;TATGAGGATGTCCTAATGCA;AGATGGCTATGGATCAAGCA;AACGAACTGCCATGTAAACA	-0.16;-0.12;-0.1;-0.02	21227;26030;27768;39069	1.19E+00;9.27E-01;5.25E-01;3.77E-01	38373;49674;51412;56215	5.94E-01;5.56E-01;4.98E-01;4.05E-01
ZC3H18	0.161016	0.550436	4	GCATGAGCTAGACTACGATG;ACACCCTGGAGTGAACGACA;TCTGATGGAAGGTCTATGTG;GGAAGATAATCACTCCGACG	-0.16;-0.06;0.09;0.23	20747;33682;53321;66276	4.41E-01;3.91E-01;3.76E-01;2.70E-01	11166;24121;43760;56695	5.59E-01;5.42E-01;5.03E-01;4.42E-01
GRIN1	0.15858	0.627395	4	CGGGCAGGCAGACATGATCG;CTGTCCTATGACAACAAGCG;CATGTCCATCTACTCGGACA;CAAAAGCCGTAGCAACACTG	-0.15;-0.13;0.14;0.18	21639;24683;58401;62305	5.48E-01;3.79E-01;3.78E-01;3.75E-01	15137;19041;52759;55803	6.86E-01;5.69E-01;3.95E-01;3.90E-01
RBMY1A3P	-0.528575	1.8156	4	TCTGCAAGAGGAAGCAGTGG;TGCCAAAGATATGAATGGAA;AATGCTGCCAAAGATATGAA;GATCGAACCAGCAAATCCAG	-0.56;-0.49;-0.13;0.32	1182;2057;24208;70708	2.40E+00;1.23E+00;1.08E+00;1.58E-01	6734;53234;75385;76260	1.01E+00;5.77E-01;5.57E-01;2.67E-02
SP8	0.232515	1.00675	4	CTGGAAAACAGAGTAGTCGT;AGGACGAGGAGCGTTTCCAG;GTGTCCGACTCGTTCAGCTG;CGTGCAGAACCCGAACAGCG	-0.06;0.08;0.1;0.36	33246;52413;54793;72397	5.42E-01;4.96E-01;3.83E-01;1.17E-01	5045;22649;25028;44196	1.04E+00;9.74E-01;6.72E-01;5.90E-01
DHX9	-0.344502	1.53768	4	GGAGATTTACCAACAACCAT;CAAAACATTATACTGGCATG;TGGATGTGGGAAAACCACAC;TCAATCACAGCATCCAAAGG	-0.5;-0.19;-0.14;-0.12	2038;17253;22799;25456	1.93E+00;1.14E+00;1.01E+00;7.45E-01	51986;54643;60189;75404	1.02E+00;5.87E-01;3.78E-01;4.63E-02
TCOF1	0.314603	0.931097	4	GACCAACGTAGTATTTGCTG;TTAGGGTCGACAAAAATCAG;CAGTTGCCAAGGCCCAGGCG;GACAGGTCTTGCAGTAACCG	-0.49;-0.04;-0.02;0.65	2073;36349;38612;76457	1.01E+00;6.05E-01;4.29E-01;2.22E-02	985;38830;41092;75369	1.31E+00;5.52E-01;4.26E-01;4.71E-02
NSRP1	0.0827895	0.677495	4	CTGAAGGCTTTCACTCACAG;GGATTCTCATAGGCACAGAG;CTTCGATGCTAAGAGCAGTG;AGTACCAGGCACCACACGAA	-0.11;-0.02;0.05;0.12	26897;39238;48589;56217	5.56E-01;4.34E-01;4.26E-01;4.13E-01	21226;28853;38204;50545	7.41E-01;6.14E-01;4.84E-01;3.77E-01
NUP98	0.178275	0.605977	4	GATTTCACTATTGGTCGGAA;TATTAGCAAGAGTCCAGTTG;ACAACCAACCTAAGATTGGA;ATATGAAAGCAAGTCACTAG	-0.19;-0.06;0.14;0.21	17710;33674;59137;64839	4.41E-01;3.77E-01;3.76E-01;3.09E-01	12602;18305;43768;59732	7.09E-01;5.03E-01;4.51E-01;4.18E-01
XPC	-0.569185	3.09478	4	AAGGCACACCATCTGAAGAG;GCATAGCTGGTATAGACCAG;AGTTTGAGACATATCTTCGG;GCTGTAGAGACAATACCAGC	-0.59;-0.55;-0.42;-0.16	964;1311;3620;20203	3.41E+00;2.78E+00;2.33E+00;1.32E+00	57238;73822;76131;76478	1.92E+00;1.28E+00;1.19E+00;2.17E-02
SP1	-0.248326	1.10251	4	TTACTACCAGTGGATCATCA;GTATGTGACCAATGTACCAG;CAACAGATTATCACAAATCG;CATCATCCGGACACCAACAG	-0.29;-0.2;-0.09;-0.04	9145;16292;29864;35520	1.35E+00;8.51E-01;7.81E-01;4.89E-01	41922;47578;61150;68297	6.80E-01;4.73E-01;3.83E-01;2.18E-01
GRINA	-0.291336	0.951762	4	TGGTTGTCATAGTAGGATGG;TGGGGGTTACCAGTGCAACA;AAAAGTGAACACAGACACCG;CCAACCCTGGATATCCGGGG	-0.62;0.04;0.21;0.31	726;46868;64905;70474	1.44E+00;4.65E-01;4.19E-01;1.64E-01	6968;12537;30574;76716	9.57E-01;8.27E-01;5.67E-01;1.63E-02
SP3	-0.493287	2.07694	4	AGGAGCACCAAACCGATGGG;GCAAACGTTTCAAGTACAAG;ATAGCTTGACTACATCTAGT;ACTGCAGGCATTAATGCCGA	-0.6;-0.39;-0.3;-0.12	867;4759;9000;25971	2.26E+00;1.90E+00;1.70E+00;1.36E+00	51471;68442;72683;76575	1.20E+00;9.99E-01;6.92E-01;1.95E-02
SP4	-0.205124	0.532074	4	GGAAGAACTAGACGAACTAG;ATTATTATAGATCCAAGTCA;GACTGGAGTTGAAACGACTG;ACAACCCTACCAATTAACAT	-0.25;-0.16;0.09;0.24	12197;20617;53717;66765	6.40E-01;4.24E-01;3.88E-01;2.58E-01	10677;23725;56825;65245	5.67E-01;4.52E-01;3.76E-01;2.98E-01
SP5	-0.143718	0.592331	4	GCCTGCGGGATGCTCCACCA;CGAGTGCGCCGGCATGTCGG;GGTACTGCGCAAAGTCCGAC;AGAACTCGTAGGGGTACGAG	-0.16;-0.13;0.04;0.09	20477;24795;46801;53626	6.38E-01;5.46E-01;4.57E-01;3.76E-01	23816;30641;52647;56965	5.33E-01;4.65E-01;3.95E-01;3.89E-01
SP6	-0.233257	0.985189	4	CTCCTCGCGGGTAACCTGCG;TGTCACACCATTATGAATCG;TCTCCTAGGGCCGCCCGACG;CGCGTCCCAAAGGCTCCCGG	-0.28;-0.19;-0.15;0.06	10361;17486;21385;50131	1.21E+00;7.55E-01;7.37E-01;4.59E-01	27311;56057;59956;67081	6.20E-01;4.17E-01;3.78E-01;2.49E-01
CAMKV	0.288951	0.887839	4	GATCGTGCACAGGAATCTCA;AGATACTCGGGGGTCCCACA;TGGCAGCTTTCCGCACCTTG;AAGAGGCCATCTCCCATGAG	-0.33;-0.23;0.27;0.3	7081;14121;68720;70160	8.75E-01;5.62E-01;5.02E-01;1.72E-01	7282;8722;63321;70361	1.22E+00;5.53E-01;3.99E-01;1.67E-01
OR5B3	0.364254	1.11135	4	GAATGCCTCCATCCACACTG;AAGGGGAACGTTATAAAGAG;AGGAATCCAGCCATGACGAT;ATATCAATACAATAATTCCC	-0.24;-0.07;0.32;0.4	12941;32522;71058;73490	5.94E-01;4.49E-01;4.13E-01;9.10E-02	3952;6384;44920;64501	1.46E+00;7.58E-01;4.84E-01;3.18E-01
GOLIM4	-0.294807	0.779587	4	AGAGGAACATCGCAAACAAG;ACAAGGTTACAACACAGCAA;AGCCGTACCTTGTAACTGGG;GGAACACGATCCATCACCAG	-0.53;-0.06;0.08;0.26	1588;32853;52148;68198	1.11E+00;4.46E-01;3.99E-01;2.21E-01	9244;25294;44589;75854	5.37E-01;4.90E-01;4.87E-01;3.60E-02
ZNF646	0.306283	0.955664	4	CTTCTGCGATAGCCTCACTG;TCAGTAGTGAACTTCACAGG;GGCAAGACCTATCGCCATGG;GTCGTGCTTACCGCCACCGG	-0.22;0.01;0.02;0.59	14296;43393;44446;76130	4.92E-01;4.39E-01;3.98E-01;2.97E-02	1312;32996;34049;63146	1.19E+00;7.20E-01;4.45E-01;3.55E-01
OPA3	-0.23061	0.692465	4	ATGGCGAAGCTGCTATACTT;GGTCATCAAGCCGCTGAACG;CCCCGCAGTGTATCACTGGG;GCTTGCCAACCGTATTAAGG	-0.47;0.01;0.12;0.19	2417;43624;56423;63300	9.45E-01;4.40E-01;3.77E-01;3.50E-01	14142;21019;33818;75025	7.27E-01;6.30E-01;3.99E-01;5.51E-02
OPA1	0.425897	1.11463	4	ATACGCAAGATCATCTGCCA;ATACTTACATTAATCACACC;TCAGTGGAAAGATATGATAC;AAAAGCAGTCTGATACTGCA	-0.52;-0.06;0.21;0.64	1711;33188;64558;76412	1.08E+00;4.44E-01;4.14E-01;2.32E-02	1030;12884;44254;75731	1.29E+00;9.38E-01;4.95E-01;3.88E-02
TRAM1L1	-0.392438	1.26799	4	TTTGACACCATAATAATAGA;CAATGTAGACAAGTTGACGA;ATTCATCCTGCAGAATCATG;GTAAAACAGGCCGCACATGT	-0.79;0.01;0.17;0.27	155;43034;61239;68650	2.10E+00;4.37E-01;3.83E-01;2.09E-01	8792;16203;34408;77287	7.84E-01;7.10E-01;5.00E-01;3.46E-03
RAB40C	0.05542	0.751381	4	ATGACGTTGAAGTTGCACAG;CGTGCCGCATGAGCACGATG;ACCGTTACTGTAGGCGTACG;GGTTTCCAACCAAGATCCGG	-0.09;-0.0;0.01;0.1	29715;41224;43200;54682	6.05E-01;5.13E-01;4.45E-01;4.30E-01	22760;34242;36218;47727	8.41E-01;6.62E-01;4.38E-01;3.83E-01
RAB40B	0.470586	1.42842	4	ATATGGTACAAAATCTTCCC;CATAGACCAGGATCACACCC;GGCGCGGCCGAGTCCCCGTA;ATGGATTAAGGAGATCGATG	-0.24;-0.13;0.38;0.56	13246;24310;72900;75877	7.08E-01;5.55E-01;4.09E-01;3.54E-02	1565;4542;53133;64196	1.74E+00;1.12E+00;3.92E-01;3.26E-01
RAB40A	-0.313354	0.870859	7	TGAAGCTCTGGGATACGTCG;CCTCAAAGAAGGTCACACCC;ATATTCCGCTCCTACTCTCG;CCATACCCTCGAAAGACCAG;TCCCCGTACAGCCATCTCGG;TCTACGACATTGCAAACCGC;CTGGTGGGCGACAGGGACGT	-0.41;-0.37;-0.17;-0.08;0.01;0.23;0.3	4136;5377;20127;30485;42563;66266;69917	1.15E+00;7.34E-01;7.27E-01;6.70E-01;5.70E-01;4.02E-01;3.11E-01	7525;11176;34879;46957;57314;72065;73306	6.98E-01;5.40E-01;5.35E-01;5.02E-01;5.01E-01;4.34E-01;1.67E-01
KRTAP21-2	-0.152908	0.628458	4	TATGGCTCTGGCTATGGAAC;ACTACTACAGAAACTGCTGT;GCCACAACCATATCCACAGC;TATGGCTGTGGATACGGCTC	-0.21;-0.1;-0.07;0.25	15781;28385;32460;67628	7.67E-01;4.90E-01;3.86E-01;2.35E-01	9814;44982;49057;61661	4.72E-01;4.49E-01;4.29E-01;3.96E-01
FAM162B	0.099586	0.609711	4	CGCGGGCTAACAGTCCGCTG;AGGGCGTTTCAAATCGATGG;CGCCTCTCGAGGCCACGCGA;GAGTAGCAGGGGAGACCCCG	-0.1;-0.09;0.01;0.19	28063;28841;43206;63076	5.13E-01;4.84E-01;4.25E-01;3.56E-01	14366;34236;48601;49379	7.82E-01;4.38E-01;4.34E-01;3.97E-01
COL7A1	0.297442	0.88416	4	TCCAAGCATTGAACTACGTG;AAGACTCACATTCGGCCCAG;CGACGTTCTACGGATCACCT;AGAGTGTGCACGACTGCTGG	-0.25;0.01;0.23;0.36	11901;43496;66369;72308	4.44E-01;4.39E-01;4.29E-01;1.19E-01	5134;11073;33946;65542	1.05E+00;7.23E-01;6.66E-01;2.90E-01
SLC66A2	-0.434206	1.37958	4	GCTGTGCACCGAGGTCCGTG;GTCCCGATACTGCGGGACGT;CAGCACCAGGCACACGTAGG;ACAGGGCGGAGTCAATGGAC	-0.46;-0.41;-0.07;0.03	2666;4052;32455;45393	1.83E+00;9.28E-01;9.07E-01;7.67E-01	32049;44987;73390;74776	7.49E-01;4.77E-01;4.49E-01;6.08E-02
SLC66A3	0.134609	1.13522	4	GTCTATGATCCACTTCTGCA;GCTGCGCGCCGCTAGCACAG;TACCCCATCCTCATCGCGCA;GCGGATACCCATAGTAACAC	-0.02;0.08;0.11;0.16	39652;52066;55283;60788	6.23E-01;5.36E-01;4.21E-01;3.81E-01	16654;22159;25376;37790	1.25E+00;1.02E+00;6.01E-01;3.81E-01
MRAP-AS1	-0.133429	0.371046	2	CACCCAGAATGCGATCACGA;TCTTACCCACCTCATCTGCG	-0.13;0.08	23779;52527	3.71E-01;3.37E-01	24915;53663	3.60E-01;3.19E-01
KLLN	0.159645	0.600973	4	CCGGTAACCCCAAACGTGCA;GTCACGTGTGTCCCTAGTTG;TCGGAAAGTAGTTCCGACTG;CCGAGCCCCTGTTTCCGCCG	-0.29;-0.02;0.1;0.22	9379;39060;54883;65112	4.83E-01;4.26E-01;3.82E-01;3.01E-01	12330;22559;38382;68063	6.10E-01;5.92E-01;4.22E-01;2.24E-01
FAM183A	-0.243999	0.678241	4	TGAGATTCAGAAACCTGGCT;AGAGAAGGTGATTCCAGATG;TTCTAGTTCATACAGTCACC;CTTGCGGGAACTGTACCTCA	-0.25;-0.24;0.12;0.21	12304;12950;56221;64651	9.34E-01;4.22E-01;3.77E-01;3.14E-01	12791;21221;64492;65138	6.24E-01;4.15E-01;4.13E-01;3.01E-01
OVCH2	-0.354238	1.1034	4	AATGTCTGTGAAGATCCCAG;CATGTGCCGGAATAAGAAAG;CTTCCTGCAAGACTTGTGAG;ACCACAGTGGGTGATCACGG	-0.46;-0.25;-0.06;-0.03	2609;12510;32974;37745	1.25E+00;9.58E-01;9.15E-01;7.51E-01	39697;44468;64932;74833	6.25E-01;4.45E-01;4.19E-01;5.95E-02
OVCH1	-0.233817	1.23568	4	AATCCACAACTTACTCACTG;CCACCTCTTCTACAAACCAG;GTATCTTTACGATCAAGCAG;AGCGATGATAAAGTTGAACC	-0.34;-0.13;-0.12;-0.06	6772;24144;25414;33631	1.45E+00;1.02E+00;5.75E-01;5.59E-01	43811;52028;53298;70670	7.32E-01;5.35E-01;3.91E-01;1.59E-01
LINC01638	nan	nan	1	TGTAGTCCCAGCTACTTGGG	0	41847	0.267	35638	0.337
TOR4A	0.141809	0.599565	4	GAGAACTTGGAAGCCCACGA;CGGACGACTGTGCACATGCG;TGCGTAGGACACACACCCGG;GCGCGGCCGATACTTGCGCG	-0.19;0.01;0.06;0.23	17887;42826;49412;65852	4.36E-01;4.25E-01;3.77E-01;2.82E-01	11590;28030;34616;59555	7.04E-01;4.95E-01;4.56E-01;4.34E-01
PSAP	0.680849	2.20922	4	GCTTCTGGAGAGACTCGCAG;GATTGACAACAACAAGACTG;ACGTCTTTGCATATGTCGCA;GGACACAAGGCTCACTATGT	0.12;0.17;0.47;0.89	56367;61356;74708;77153	1.23E+00;8.97E-01;7.89E-01;6.47E-03	289;2734;16086;21075	2.26E+00;2.16E+00;1.83E+00;1.55E+00
OR52I2	0.204072	0.660661	5	TCCAGCTTATAACCACACAA;CATCTTGGGTACCACCGAGG;ATCAGAGCCCACCATAAGAG;GATGATGGTGTTTCCTAACA;TGACTCACCATCCAACTCAG	-0.34;-0.2;0.0;0.2;0.21	6612;16653;42141;63996;64521	6.50E-01;5.25E-01;4.75E-01;3.96E-01;3.93E-01	12921;13446;35301;60789;70830	7.69E-01;5.52E-01;3.96E-01;3.89E-01;1.94E-01
SPPL2A	-0.266848	0.849906	4	CAACTGAAGATAGAGAAATG;GTCTGGAAATGGCACAACCA;TGAAAATGTATTCTCCATCG;GCCAGAATTGCACAGAAAGG	-0.31;-0.22;-0.08;0.14	8202;14362;30295;59035	8.64E-01;8.36E-01;5.19E-01;4.71E-01	18407;47147;63080;69240	4.68E-01;3.97E-01;3.76E-01;1.94E-01
LOC105369748	-0.493876	1.1198	3	TGTCAAAGGCTTCGTAGCAG;ACTAACCGTGGTCACTACAC;ATGTAATGAGAAATTTAACC	-0.49;0.07;0.47	2068;51588;74782	1.12E+00;3.52E-01;4.55E-02	2660;25854;75374	1.02E+00;6.52E-01;3.52E-02
SPPL2C	-0.223798	0.672165	4	TGGTGTGCCGCCTGTCCCTG;GGGGTGCGTACATGGCCACG;AAGGCGGAGACTCTTAGCCG;CATCCCAGTGGACTTCACGC	-0.31;-0.14;-0.07;0.26	8210;23306;32403;67959	7.68E-01;5.76E-01;5.19E-01;2.27E-01	9483;45039;54136;69232	4.80E-01;4.49E-01;3.86E-01;1.95E-01
SPPL2B	0.159991	0.680507	4	CATCCTCTACAACCCGCAGT;ACTCACCTGCACTTGCCGAA;GCACATCACCACAAACACGC;CTGCGTCTTATTACCCCCCG	-0.31;0.01;0.12;0.2	8023;43704;56517;64080	5.25E-01;4.40E-01;3.77E-01;3.29E-01	13361;20925;33738;69419	7.29E-01;6.32E-01;4.08E-01;1.90E-01
ITGA8	0.133863	0.555568	4	CGGGTCGGGCGACTTACGTG;GTTAACATCTGATACGACAA;TCGAGTTCAAATCCAATCAG;ATAGACAAGAATGATTACCC	-0.32;-0.06;0.11;0.16	7831;33835;55447;60553	5.32E-01;4.40E-01;4.27E-01;3.80E-01	16889;21995;43607;69611	6.05E-01;5.06E-01;3.80E-01;1.85E-01
ITGA9	0.0874056	0.684077	4	GTCCTGCGGAAAGACCTGCC;CCTGAGAAGAACCACGCTGT;GGAAACATTGAAGGACACGT;GTATAAGAAGAAGTACGGAG	-0.13;0.01;0.02;0.16	24133;43370;43965;60534	5.00E-01;4.39E-01;4.28E-01;3.91E-01	16908;33477;34072;53309	7.19E-01;6.49E-01;4.42E-01;3.80E-01
UGCG	0.233815	0.938487	4	TCCAGATACGCTTACTGACA;CATCATGATCTTGTACACAA;CCGATTACACCTCAACAAGA;TGGCCAAAGCGATAGCTGAC	-0.12;0.1;0.15;0.31	25513;54519;60063;70605	5.84E-01;4.01E-01;3.78E-01;1.61E-01	6837;17379;22923;51929	1.14E+00;7.40E-01;6.94E-01;5.72E-01
MYO3B	0.0907691	0.809015	4	GATCTCATACATCTTGTACG;AGGGCTAATGCACAGAACAG;CAGAAGTTACCTACCAACCA;CAGGAGGTGGAATGAATGTG	-0.2;0.08;0.09;0.09	16789;52830;53389;53776	6.34E-01;5.50E-01;3.90E-01;3.80E-01	23666;24053;24612;60653	1.06E+00;5.60E-01;4.24E-01;3.88E-01
ATP2A1	0.120884	0.523482	4	TTCAACGACCCCGTCCATGG;TCACCCGGATCCCGGCGTCA;GCGGTCGATGACGCCCTCAG;GGTGGTGAGTGCTGTCTCGG	-0.15;-0.07;0.04;0.21	21451;32471;46667;64443	4.59E-01;4.49E-01;3.78E-01;3.19E-01	12999;30775;44971;55991	5.63E-01;4.84E-01;4.63E-01;4.12E-01
ATP2A2	0.531946	1.59855	4	AGATAACAGAAGTACAACCA;GTTCAACTCGAGCAAAACAG;GTACACCAAATAAACCAAGC;GAGGCCACCTCGATTCTCGG	-0.06;0.03;0.41;0.65	34056;45309;73612;76479	7.70E-01;5.10E-01;4.51E-01;2.17E-02	963;3830;32134;43386	1.88E+00;1.32E+00;1.01E+00;7.77E-01
ATP2A3	-0.293668	1.07019	4	ATGATCACGGGGGATAACAA;CCTACTTACAAAGGAGACAA;GCCGTGTGGGTCATCAACAT;GGGTACCACGTATACCCCCG	-0.46;-0.12;-0.03;-0.02	2612;24920;37861;38242	1.23E+00;9.15E-01;6.22E-01;5.44E-01	39200;39581;52522;74830	6.13E-01;4.26E-01;3.96E-01;5.96E-02
ITGA1	0.0907626	0.879506	4	TGCAACAAGTACCTCTTCGG;TGGCCTGTATGATTGTACCG;ACAGCGTATTCCATCAGGTG;GGTAGATCCAACTTTACACA	-0.04;-0.01;0.02;0.16	36382;41021;45070;60406	5.53E-01;4.82E-01;4.32E-01;4.29E-01	17036;32372;36421;41060	1.10E+00;6.57E-01;4.50E-01;3.79E-01
ITGA2	0.225253	0.877641	4	GACATCAGTCTGGAAAACCC;TGGGAATCAGTATTACACAA;GCAACCATGACAATATACTG;AAAGGCACCAATAGACACAT	-0.12;0.09;0.1;0.35	25346;53031;54906;71876	5.54E-01;4.00E-01;3.82E-01;1.30E-01	5566;22536;24411;52095	1.07E+00;6.89E-01;6.39E-01;5.93E-01
ITGA3	-0.330091	0.829395	4	CTTCTACCCAGACCTTCTAG;TGCTATTGCACATCTCGTTG;GTACACAGCACCAGTCCGGT;GGCACTCACGGGGCGCACTG	-0.48;-0.18;0.07;0.38	2295;18785;51449;72942	9.65E-01;6.93E-01;4.05E-01;1.04E-01	4500;25993;58657;75147	7.12E-01;5.25E-01;3.75E-01;5.22E-02
ITGA4	0.208097	0.914676	4	CATATTTGTCACTTCCAACG;ATCATCTCCAGCATTAAACA;AGTTCCAATACCTACCACGA;CTCACCATCGGTTCGCCCCG	-0.05;0.03;0.07;0.35	34261;46497;50778;71939	5.13E-01;4.62E-01;4.11E-01;1.28E-01	5503;26664;30946;43181	1.01E+00;8.15E-01;6.42E-01;5.15E-01
ITGA5	0.278377	0.943353	4	CCCCGAGTACCTGATCAACC;AATTCGGGTGAAGTTATCTG;TGGATCGGACCCCTGACGGG;CACTAGCGGACACGATGGGG	-0.16;0.01;0.27;0.29	20761;42793;68257;69585	4.88E-01;4.36E-01;3.76E-01;1.86E-01	7857;9185;34649;56681	1.18E+00;7.03E-01;5.42E-01;5.31E-01
RIT1	-0.679986	2.17241	4	AGACCTCAAACAGCTAAGAC;CATGCGGGACCAGTATATGA;CAGGTGTATCGTCAGTACGT;GTGATGATCTGGCTTACCAA	-1.01;-0.35;0.17;0.17	26;6319;61031;61360	2.87E+00;1.47E+00;4.04E-01;3.82E-01	16082;16411;71123;77416	7.76E-01;5.97E-01;3.84E-01;5.61E-04
ITGA7	-0.210281	0.752409	4	CGGCTCAGGAACGTCACACG;CTGTACCCGGGTCAGCGACA;TACAGAGTGGACATCGACCA;TTGGCGCTCAAAGAAGTAGG	-0.23;-0.19;-0.06;0.13	14105;17154;32807;58042	7.56E-01;7.49E-01;5.01E-01;3.99E-01	19400;44635;60288;63337	4.46E-01;3.79E-01;3.75E-01;3.49E-01
TRHR	-0.326608	2.36418	4	TCATGAGAACCAAGCACATG;AAAGGCTGTTATTGAACAAG;GATGCTATTGTGATATCCTG;TCCAACATAGCCATAGACCC	-0.36;-0.29;-0.24;-0.22	5617;9367;13065;14326	2.93E+00;1.80E+00;1.17E+00;6.35E-01	63116;64377;68075;71825	1.69E+00;9.28E-01;4.83E-01;1.31E-01
DENND4A	0.135799	0.610213	5	AAACCGTAATCTTAGTGGAG;TACTCCCACTAATATTTGCG;TGTAGTCCCAGCTACTTGGG;CGCATTCTTATGCAACTCTG;CTTACCTGAACTAAAATCCG	-0.16;-0.09;0.0;0.02;0.25	20221;29964;41847;44998;67253	6.22E-01;4.77E-01;4.62E-01;4.10E-01;3.06E-01	10189;32444;35638;47478;57221	6.57E-01;5.63E-01;5.47E-01;4.63E-01;4.27E-01
DENND4B	-0.189001	0.578599	4	AGCTGCTAGTCCACTCGCTG;TGCCAAGGGTGTTGTATGAG;TGTCTTTATCACACCTCCCG;GTTCCTACTGACAGACTACG	-0.36;-0.02;0.0;0.28	5667;39492;42537;68742	6.33E-01;5.25E-01;4.26E-01;2.07E-01	8700;34905;37950;71775	6.20E-01;5.03E-01;4.34E-01;1.32E-01
CT55	0.339415	1.41426	4	ACAGAGGAATACCTTGTGGG;ATTGCTCTCAATCCATAATG;TTTGGCCTTCTACGGGAGGA;AATCATACCTTCAGAAACAA	-0.22;0.2;0.24;0.44	14726;64139;66495;74277	9.16E-01;4.46E-01;3.94E-01;7.25E-02	3165;10947;13303;62716	1.77E+00;1.05E+00;8.41E-01;3.66E-01
ELL3	-0.24372	0.71964	4	CCTGAGAGTTGGCAGAACAC;GATCCACTGGCAAGCAACCA;AGCTCGCACTTACCCCTCGG;TGGGGCTGGGATAGAATCCA	-0.47;-0.02;0.12;0.13	2502;39364;56757;57810	9.31E-01;5.08E-01;4.26E-01;3.76E-01	19632;20685;38078;74940	6.38E-01;6.17E-01;3.75E-01;5.70E-02
SWAP70	-0.211204	0.790765	4	TGATGAAAAAGGGCCACAGA;TTTGATTGGCTAGAAACTGG;GGATGAAAATTGCTGTGTAG;CCTTTCCCATAACCTGTGCA	-0.26;-0.16;-0.11;0.26	11294;20673;27360;67950	9.43E-01;6.39E-01;4.39E-01;2.27E-01	9492;50082;56769;66148	5.04E-01;4.80E-01;3.76E-01;2.74E-01
PREB	-0.636372	2.19488	4	CCTAACTAGTTGGTAACCGT;AGGAGCAGGGGCCTCGACAA;GCACGAGGGGCTAGAACTCA;GACAGGCATAAAGAATGGCG	-0.79;-0.48;-0.0;0.22	157;2318;41111;65160	2.30E+00;2.09E+00;5.52E-01;3.00E-01	12283;36331;75124;77285	9.62E-01;4.29E-01;4.23E-01;3.50E-03
UFSP1	0.277916	0.728598	4	CCTTGCTGGGAGTCTGCGTA;CGCCTCTGCCACGTACCCCG;AGGGTCCAATACCAGGACAT;GCTTTACTCGCACTTCGCAG	-0.36;-0.07;0.1;0.46	5820;31428;54081;74604	6.24E-01;4.57E-01;3.86E-01;6.48E-02	2838;23361;46014;71622	8.83E-01;5.75E-01;4.68E-01;1.36E-01
PHLDA3	0.205588	0.65228	4	TCACCAGCGTGAAGTAGATG;GCTGCAGCCCGCGTTCGGTG;TTCACGCTGGTGACCGAAGG;GGCGACGGCTACCGTGCTCA	-0.23;-0.07;-0.02;0.43	14101;32613;38768;74086	6.01E-01;4.48E-01;4.00E-01;7.69E-02	3356;38674;44829;63341	8.19E-01;4.86E-01;4.26E-01;3.49E-01
UFSP2	-0.259955	0.635639	4	TCATAATCAACTAACTGACA;ATATAGATTTATGTGGTCCA;GCCATATATACACTGAACTG;AGCTAGCTACTCCTAATGGT	-0.35;-0.17;0.06;0.12	6073;19854;50312;56356	6.61E-01;6.10E-01;5.52E-01;4.15E-01	21086;27130;57588;71369	5.07E-01;3.77E-01;3.75E-01;1.42E-01
LRRC37A16P	nan	nan	1	ACCTCCCTAGAAGACTCAGA	0.03	45841	0.228	31601	0.389
FAM198B-AS1	0.202865	0.546463	2	TAGGGTAATGTACACCACAT;GTCGCTCTCCAATCTTAACC	-0.08;0.2	31379;64163	3.17E-01;1.63E-01	13279;46063	5.46E-01;4.51E-01
GAP43	0.279542	1.20226	4	ATGAAGCCCCTGTTGCCGAT;GCTTCCGTGGACACATAACA;CCAGGCTCCTGCATCCTCAG;GGAGGACGGCGAGTTATCAG	0.03;0.04;0.14;0.42	46001;47215;59048;73739	7.99E-01;4.69E-01;3.76E-01;8.51E-02	3703;18394;30227;31441	1.57E+00;8.39E-01;7.82E-01;7.06E-01
LOC100652777	0.197547	0.657622	4	CTGGAACTGGCAGGAACTGT;GTGCACACGTAATATCCTGG;ATATTTCATATAGGCGATGG;CACCAGTCAATGGCATCGCG	-0.36;-0.02;0.14;0.25	5847;39497;58719;67622	6.22E-01;4.26E-01;3.75E-01;2.36E-01	9820;18723;37945;71595	6.95E-01;6.20E-01;4.71E-01;1.36E-01
PAMR1	0.23356	0.631428	4	CGTGCCGTCATGGAAACAAG;CCCGGAAAGAGGGAAGTCGT;ATTACACCAGCTATACTCAG;CCATGCTAAAATTGGCACCG	-0.43;-0.06;0.09;0.38	3462;33316;52991;72922	8.07E-01;4.43E-01;3.93E-01;1.04E-01	4520;24451;44126;73980	7.10E-01;5.53E-01;4.97E-01;7.94E-02
ZNF37BP	nan	nan	1	TGTAGTCCCAGCTACTTGGG	0	41847	0.267	35638	0.337
SQLE	-0.20956	0.63765	4	GAAAACAATCAAGTGCAGAG;GACCCAGAAGTTATCATCGT;CGCTGTCGCCACCGAAACGG;TGTGATGGGAGTTCAGTACA	-0.3;-0.12;-0.06;0.42	9019;25036;33582;73934	7.33E-01;5.42E-01;4.93E-01;8.05E-02	3508;43860;52406;68423	8.02E-01;4.41E-01;3.97E-01;2.15E-01
FBXL13	-0.221068	0.590905	4	CCATTATCCTAACAAAATGG;AAAGTACAATCGGAGATATG;GGACGATGCGACTCCTGCCG;TGACACAACTAAACTCACTG	-0.38;-0.06;0.01;0.16	5022;32885;43453;60372	6.73E-01;5.08E-01;4.46E-01;4.33E-01	17070;33989;44558;72420	4.90E-01;4.39E-01;3.79E-01;1.16E-01
FBXL12	0.348081	0.970784	4	AGATGCGACCTAAAGTCATG;CCTACCGTGTGACCGAGACA;AACAGAGCAGGGGACAACTG;GGATCCGGTCCCGTACCGGG	-0.45;-0.23;0.24;0.46	2786;14218;66735;74524	8.90E-01;8.70E-01;4.51E-01;6.67E-02	2918;10707;63224;74656	1.07E+00;8.72E-01;3.98E-01;6.36E-02
HRH2	-0.401194	1.28594	4	TGCACATGATCAGTAGCGGG;TCTTCATGATCAGCCTCGAC;GAGCAGGTCAGTGATAGCCA;AGAGATGGCGACCCGAACTG	-0.44;-0.37;-0.01;0.02	3235;5459;40344;43983	1.59E+00;9.83E-01;8.33E-01;5.67E-01	33459;37098;71983;74207	6.45E-01;4.99E-01;4.27E-01;7.41E-02
CYP27B1	0.147669	0.569269	4	GACAGTGCGCACCGTGTACG;CCACGCAGCTCAGAGGCACG;TGTTCAGGGTTCCGGCGTAG;CTCCCGACAAGGCATCGCCG	-0.14;-0.11;0.02;0.28	23574;26988;44238;68911	5.10E-01;4.95E-01;3.87E-01;2.03E-01	8531;33204;50454;53868	6.31E-01;5.08E-01;4.44E-01;4.14E-01
FBXL17	0.369493	0.975262	4	TTCTTAGGTATACAGCCTAC;AAGAAGCAGTCCCGGCTCCG;ACCTTGAGCAGGATGGACGG;CCCCCGAAATGGTGTGCAAG	-0.16;-0.1;0.19;0.55	20290;27463;62896;75784	5.03E-01;3.95E-01;3.75E-01;3.76E-02	1658;14546;49979;57152	1.10E+00;8.55E-01;5.28E-01;4.19E-01
HRH1	0.156072	0.71466	4	TGTATGCCGTACGGAGTGAG;GTCACCATCCCAAACCCCCA;CGATACTTAAGGTACCTGAG;CTTGTCCTCTCGGCGCACCG	-0.1;-0.02;0.12;0.2	28738;38254;56192;63700	4.33E-01;4.26E-01;3.77E-01;3.39E-01	13742;21250;39188;48704	8.06E-01;6.24E-01;5.92E-01;4.03E-01
FAM169A	-0.201951	1.3525	4	CAACACCTTCAACTTCCCAA;TACTGCTATGACACAGGAAT;AAGAAGAACCTGAACAGAGA;GTTTCCACTCATACTCGAAG	-0.25;-0.16;-0.16;-0.06	12502;20905;21073;33162	1.47E+00;1.23E+00;6.33E-01;4.19E-01	44280;56369;56537;64940	7.46E-01;6.28E-01;3.77E-01;3.06E-01
FBXL18	0.215059	0.962185	4	ACTTTCTTGCCAAAGCCGCG;ACGCTGTTCACTCCCTCCTA;GGCCGCCTGACAGGGTACAG;TGAACGTCCGGCGTACCTGT	-0.02;0.01;0.08;0.35	38813;43251;52237;72001	6.04E-01;4.38E-01;3.98E-01;1.27E-01	5441;25205;34191;38629	1.21E+00;7.16E-01;6.46E-01;5.39E-01
ACVRL1	0.34898	0.944813	4	CTGCGTGCTCGAGTTGCGGG;TGGACAGTGACTGCACCACA;CCAGGACTGTTCATCCCTCG;AGGCACCCCCAGGAACATCG	-0.31;-0.17;0.21;0.49	8349;19465;64668;75031	6.73E-01;5.14E-01;4.15E-01;5.49E-02	2411;12774;57977;69093	9.46E-01;9.44E-01;3.75E-01;1.98E-01
FAM169B	0.318926	1.30825	4	AGGAGGAAACACTGGCACCG;AGGAACAAGCTAAAATCCTG;ATGAACACGGTGTCAAAGAC;GGGTTACCTTGGTACATGGC	-0.02;0.15;0.26;0.38	38710;59425;67917;72829	7.18E-01;6.02E-01;4.79E-01;1.07E-01	4613;9525;18017;38732	1.41E+00;1.20E+00;1.16E+00;7.03E-01
IFITM3P2	0.332225	1.36237	2	TTGAGCATCTCATAGTTGGG;GCAGCAGGGGTTCATGAAGA	0.17;0.33	61306;71334	4.82E-01;7.13E-02	6108;16136	1.36E+00;8.38E-01
GHDC	0.278198	0.873621	4	TGGGAGCAGCTCGATAAAGG;AGGGGATGTAAGCGTCACAC;CCCTGCTGCTGGACGCACTG;TGATGGTGAAGAGCTAGCTG	-0.31;-0.26;0.28;0.28	8479;11140;68903;68936	1.04E+00;5.10E-01;5.08E-01;2.02E-01	8506;8539;66302;68963	1.24E+00;5.09E-01;4.42E-01;2.01E-01
ABCB1	-0.250823	0.782177	4	CTGGAGAGATCCTCACCAAG;ATTGACAGCTATTCGAAGAG;TTTATAGTAGGATTTACACG;TAGGTGATATCAATGATACA	-0.42;-0.08;-0.07;0.18	3612;30713;32257;61991	7.91E-01;7.73E-01;4.64E-01;3.87E-01	15451;45185;46729;73830	4.58E-01;4.51E-01;3.88E-01;8.30E-02
SDK1	0.054794	0.810976	4	TGGAGGTCGGCGCCACAGTG;CACCGGGCCATACGTCTGCG;GAGCACGTCTAGGATCGTGG;GTTTCATGGATACGGACCAG	-0.06;-0.01;0.04;0.07	33166;40779;47269;51027	7.25E-01;4.95E-01;4.50E-01;4.28E-01	26415;30173;36663;44276	9.71E-01;6.51E-01;4.69E-01;4.09E-01
SDK2	0.467376	1.37645	4	CACCGTTGACAGGATGACAA;AGTACCTGATGGTTACTCGG;TTTCAAGACAGCATCCACGT;AGTTCAGCAAAGACACCGAG	-0.12;0.04;0.35;0.59	25721;47858;71915;76073	6.41E-01;4.76E-01;4.03E-01;3.10E-02	1369;5527;29584;51721	1.58E+00;1.17E+00;8.61E-01;7.01E-01
GRP	0.148259	0.581656	4	AGCTGAGAGAGTACATCAGG;CTGACCAAGATGTACCCGCG;GAAGCTGCAAGGAATTTGCT;AATGGGGAAAAAGAGCACAG	-0.13;-0.12;0.01;0.29	23895;25225;43276;69342	5.38E-01;5.11E-01;3.89E-01;1.92E-01	8100;34166;52217;53547	6.41E-01;5.22E-01;4.38E-01;3.99E-01
TPRN	0.370153	1.13851	4	AGAATAGCCGGGAATATGTG;TCGCTGACCGGGCTATTAGG;AATTTCGAGAGTTTGCGCGG;GCGGGTCGAACCTCTCCAGT	-0.08;0.02;0.31;0.43	31091;44588;70383;74080	5.63E-01;4.63E-01;4.46E-01;7.71E-02	3362;7059;32855;46351	1.39E+00;8.92E-01;8.18E-01;7.55E-01
INACTIVE_4T_48	nan	nan	1	TGTTTTGCATGTTGCATAGG	-0.07	32138	0.382	45304	0.233
THSD4	0.405034	1.43894	4	CCAGAAACAAGCAACAACCA;ACTACGAGTACGTGATCATG;CCTCGGGAATCTCCACGACG;ACACTGCACACACGCCACAG	0.05;0.08;0.24;0.57	48993;52006;66702;75949	9.02E-01;5.35E-01;4.50E-01;3.38E-02	1493;10740;25436;28449	1.74E+00;1.14E+00;1.07E+00;1.02E+00
SZRD1	0.100917	0.590767	4	AGGACGATAGCCTTCCCGCG;GGAAGAGGCGGCAGACAGCG;GCGAGAGGCCGAGTACGCCG;CGCTGTGCTAGGGACTTGAC	-0.2;0.01;0.03;0.17	16800;43666;45582;61858	4.74E-01;4.40E-01;3.90E-01;3.80E-01	15584;31860;33776;60642	7.28E-01;4.54E-01;4.25E-01;3.87E-01
ABHD14A	0.0121049	0.811098	4	TCCCACTCAACCAGGCACAC;AGGCCTTTAACTCTCACACG;CTGGCAGCCCCACATACAGT;GGAGGTACAGAATGCCGTGT	-0.05;-0.03;-0.01;0.04	34774;38024;40028;46837	8.74E-01;5.74E-01;5.22E-01;4.26E-01	30605;37414;39418;42668	1.04E+00;5.87E-01;4.56E-01;4.27E-01
IQCF5-AS1	-0.224414	1.05518	4	GCAAACGACAGTAACGCTGG;ACTGAATGATCCAAGCCCTG;AGAAGACCATCATGACAGAA;GTTGGAGTTCTATGTGCAGC	-0.24;-0.21;-0.17;0.16	13277;15391;19981;60615	1.29E+00;8.18E-01;4.26E-01;4.09E-01	16827;57461;62051;64165	6.58E-01;3.88E-01;3.80E-01;3.27E-01
THSD1	-0.244703	0.596638	4	CCTTGGACGAAGGTGCATGG;CCACTGTGCTCATCACGCTG;ATGGTGCTAATGGGACACTG;GGACAAGCCCAACATCGTAG	-0.33;-0.16;0.1;0.17	7101;20912;54474;61192	6.32E-01;5.61E-01;4.09E-01;3.84E-01	16250;22968;56530;70341	5.83E-01;3.83E-01;3.77E-01;1.67E-01
CHST9	0.287211	0.866341	4	AGACTTGCAAATACATGAAG;ACACAAAATCTTATATTGTG;GGGGACCAGTGAAGTACTTG;AAGTTGATTGAAAAACGTCA	-0.43;-0.19;0.26;0.31	3473;17574;67956;70629	8.06E-01;7.34E-01;4.80E-01;1.60E-01	6813;9486;59867;73969	1.16E+00;5.74E-01;3.77E-01;7.97E-02
CHST8	-0.213513	1.10626	4	TAAAGTTCAACATCAGGCCA;CACTCGGGACTTATCCAGTG;AAGATACGGGACACGTGGCG;CTGGACACCTTCGACCGCCA	-0.24;-0.18;-0.09;-0.04	12644;18260;29078;35934	1.33E+00;8.79E-01;7.10E-01;4.17E-01	41508;48364;59182;64798	6.69E-01;4.82E-01;3.76E-01;3.10E-01
COL4A5	0.250022	1.034	4	GATGACATAATTATACTACC;AAAAAACTTACAAGTCCAGG;GTCAGACTATAACCCAGCCG;TGGAAAACCCATATCACCGA	-0.04;-0.02;0.01;0.49	36648;39072;42981;75083	5.58E-01;5.17E-01;4.26E-01;5.37E-02	2359;34461;38371;40794	1.11E+00;9.54E-01;6.10E-01;4.37E-01
COL4A4	0.219325	0.797832	4	GCTGTACTTACCACTAACCC;GTGGACCAAAGTGACTGGCA;CAGCAAATGATGCTTACCCG;CAGGCAAAGCAGGACCTGTG	-0.29;-0.02;0.22;0.22	9488;39442;65262;65412	4.80E-01;4.26E-01;4.24E-01;2.93E-01	12030;12180;38000;67954	9.77E-01;6.19E-01;4.27E-01;2.27E-01
COL4A3	0.113244	0.835637	4	AAGGTATCCCTGGATCCCTG;CAGGCAGAAGAGGTAAAACG;ATACTCACAAAGAATCCCGG;CATCTTCACCCATTAACCCA	-0.09;0.04;0.07;0.15	29160;47564;51511;59918	4.72E-01;4.46E-01;4.38E-01;4.04E-01	17524;25931;29878;48282	8.51E-01;8.21E-01;5.26E-01;3.78E-01
COL4A2	-0.376402	1.00685	4	AGGGACATACCTTTAAAACC;TGGGAATCCCGTAATTCCAG;ACTGCACCTTTGGATCCTCG;CCCGGCCTCAAAGGCCAACG	-0.58;-0.17;-0.04;0.07	1038;19251;36509;51006	1.29E+00;7.25E-01;6.79E-01;6.55E-01	26436;40933;58191;76404	4.29E-01;4.09E-01;3.75E-01;2.34E-02
COL4A1	0.0711553	0.573385	4	GTGATATAGACGGATATCGG;CACTCACCTGACAACCCCGG;ATAGTGCCAGCGTTTACCTG;GGAATTCCAATCGTACCTTG	-0.14;-0.05;-0.03;0.17	23479;34606;37162;61880	6.38E-01;4.36E-01;3.90E-01;3.87E-01	15562;40280;42836;53963	6.28E-01;5.19E-01;4.27E-01;3.87E-01
OR8J3	-0.157109	0.479498	4	TGTATCGGAGGTAATGATGC;TAAGACACAGAGAATATACA;AGTGCTCTATGTGCTGACCA;TAACCCTCTGCTCTACATGG	-0.23;-0.08;0.02;0.19	13638;30459;44403;63534	4.93E-01;4.66E-01;4.05E-01;3.44E-01	13908;33039;46983;63804	4.54E-01;4.45E-01;4.02E-01;3.36E-01
CHST1	0.178245	0.686161	4	ACCGACAGGATCTTCCGCCG;TGGCGCCTAGCATGACCCGC;GCGAAGCCAGAATGCCGCGG;CGGGCTACTCAACCTGACCG	-0.14;-0.13;0.16;0.2	22932;24517;60662;63585	5.51E-01;3.84E-01;3.80E-01;3.42E-01	13857;16780;52926;54510	7.62E-01;6.10E-01;4.02E-01;3.93E-01
CHST3	0.166205	0.684679	4	CACTGCAAGAACCGCCGCTG;ACTCAGTTCATGTTCCGCCG;GAAGAACTCGCCCACGAACG;GAGCACGTCGCGGTACACCA	-0.1;-0.07;0.09;0.24	28656;31592;53694;66771	4.56E-01;4.32E-01;3.88E-01;2.58E-01	10671;23748;45850;48786	8.03E-01;5.67E-01;4.70E-01;4.52E-01
CHST2	0.137179	0.710499	4	ATGGCAAAAACTGTATCCGG;TCCGTGAACTCGCCACCGCG;TGGTGTACGTGTTCACCACG;GAACACCTTCATTCCGAGAG	-0.2;0.04;0.1;0.18	16782;47226;54425;61967	4.69E-01;3.87E-01;3.84E-01;3.80E-01	15475;23017;30216;60660	8.39E-01;5.82E-01;4.24E-01;3.88E-01
SPDYE12P	0.673458	1.65086	2	TAGATCCCAGCCCCCCACGT;CGTGCTCCCTGAGTACTACG	-0.12;0.67	25257;76567	3.57E-01;9.86E-03	875;52184	1.65E+00;3.43E-01
CHST4	0.254532	0.693013	4	CCTGCATCACATAGTAGGGT;TGATGTTGTGGCTGTACATG;CAGTCAACAGCCCTTTGAGG;CCGGGGACCAGGTTCCATGT	-0.26;-0.02;0.15;0.36	11360;38622;59272;72410	4.38E-01;4.26E-01;3.76E-01;1.17E-01	5032;18170;38820;66082	7.13E-01;6.73E-01;6.00E-01;2.76E-01
CHST7	0.254577	1.11187	4	GGGCGCGTATCGCCACGGGT;GTCCCCTCCGTATTGGACGG;TGACCTTGTTAGTCCGCCAG;GCTGGTTAAAGAGTTCGCCC	0.01;0.02;0.17;0.34	43221;44990;61747;71476	7.15E-01;4.49E-01;3.86E-01;1.39E-01	5967;15695;32452;34221	1.42E+00;8.05E-01;7.67E-01;6.16E-01
CHST6	0.44043	2.35037	4	TAGCCACGTACGCATCGCCG;GGTGGTCCACACGTGCCACG;CAAACACGTCCATGTCGCAC;GCTGGGCACCAACGGCACGT	-0.36;0.33;0.43;0.45	5875;71255;74034;74420	1.49E+00;8.13E-01;6.21E-01;6.91E-02	3022;3408;6187;71567	2.73E+00;1.97E+00;8.58E-01;1.37E-01
ITGAX	-0.217386	0.909013	4	ACAGCTGCCAACCAAACGGG;GCTGACAGACGTGGTCATCG;AGGTAGGGCTCATATTTGGG;GCTGCAAGGGTTTACATACA	-0.27;-0.16;-0.15;0.15	10542;20461;22179;59729	1.17E+00;6.44E-01;4.55E-01;4.51E-01	17713;55263;56981;66899	6.01E-01;3.77E-01;3.76E-01;2.54E-01
ABHD10	0.145632	1.75869	4	TGCACGACCAGAGAAGGTCG;TCATATAAGAAAGATAGCCA;TACCTCAGCGGGCGCCACGG;TAATTGATGACTTAGCTGAT	0.11;0.12;0.14;0.15	56126;57174;58830;59596	1.22E+00;6.50E-01;4.55E-01;3.75E-01	17846;18612;20268;21316	2.24E+00;1.28E+00;6.99E-01;3.77E-01
LOC107986303	nan	nan	1	TGAAGCCATCCAATGGATGC	0.26	67926	0.0569	9516	0.911
OR8J1	-0.180471	0.718423	4	TAACCCTCTGCTGTACATGG;TGTATCGGAGGTAATCATGC;TATATCTGCAGCAACAAATG;TCTATGGGCTGACCATGGCA	-0.33;-0.03;-0.01;0.04	7175;37355;39915;47183	8.61E-01;5.76E-01;5.58E-01;4.27E-01	30259;37527;40087;70267	5.72E-01;4.52E-01;4.27E-01;1.69E-01
VRTN	0.136221	0.86425	4	GCTGCATTAAGACCATTCCA;AGCATACAAGTGCCACACGT;TGACGCTGTAGCGCTCACAG;CTCCACGCTGCACATCATGT	-0.14;0.09;0.12;0.15	23250;53398;57009;59540	5.61E-01;4.57E-01;3.86E-01;3.76E-01	17902;20433;24044;54192	1.08E+00;6.45E-01;6.20E-01;3.77E-01
C16orf90	-0.125974	0.602963	4	TCTGAGCTGCACATAAGAGA;CACCCCCCAACATCTACGAG;GCTGAACAGAGGCTGTTACG;CCATAAGCCGGCCCAGCCAG	-0.19;-0.06;-0.06;0.3	17889;32715;32722;70184	7.59E-01;4.47E-01;3.77E-01;1.71E-01	7258;44720;44727;59553	5.54E-01;4.87E-01;4.56E-01;4.47E-01
BCL2A1	-0.322695	1.10765	5	AACACTATTCAACCAAGTGA;CTTATAGGTATCCACATCCG;GAAGACGGCATCATTAACTG;GTCCTACAGATACCACAACC;CTGGTCAACAGTATTGCTTC	-0.43;-0.22;-0.2;-0.05;0.06	3448;14914;16242;34976;49410	1.24E+00;9.76E-01;9.43E-01;7.32E-01;7.09E-01	28032;42466;61200;62528;73994	6.63E-01;5.57E-01;5.23E-01;3.88E-01;9.89E-02
RAMP3	0.175223	1.09433	4	CCAGTAGCAGCCCACGACAT;CTGCAACGAGACAGGCATGT;CGCAGACATGATGGGCAAGG;TGGCACTCACACGATGAACT	0.01;0.01;0.16;0.19	43579;43772;60373;63353	7.25E-01;4.41E-01;3.79E-01;3.49E-01	14089;17069;33670;33863	1.44E+00;7.52E-01;7.31E-01;4.00E-01
HLCS	-0.286652	1.43793	4	ACAGTGCTCTCAGAGACCCG;TTGGTGAAGAACCCAAACAA;TCAGGGATCCTCTTATGCAG;GGGAGTCGGAGCCCACATAG	-0.32;-0.25;-0.25;0.01	7666;11909;12242;43555	1.88E+00;1.00E+00;9.93E-01;5.38E-01	33887;65200;65533;69776	9.74E-01;5.07E-01;4.29E-01;1.81E-01
NOG	0.103487	0.633577	4	GGCGGATGTGGAGATAGTGC;CCATGAAGCCTGGGTCGTAG;TAGGGTCTGGGTGTTCGATG;AAAGGGCTAGAGTTCTCCGA	-0.12;-0.04;0.07;0.14	25998;36578;51098;58370	4.91E-01;4.29E-01;4.08E-01;4.05E-01	19072;26344;40864;51444	7.11E-01;5.57E-01;5.20E-01;3.75E-01
KIF2A	0.471095	2.11248	4	GTTTACTGCTAGACCACTAG;TGGTTGGTTCAGCACGTGCA;GGTGGGATTACAGGAACGGG;GTGTTGTGAACAGATTGACC	0.02;0.32;0.35;0.6	45102;70887;71860;76137	1.44E+00;7.70E-01;6.38E-01;2.95E-02	1305;5582;6555;32340	2.65E+00;1.57E+00;1.52E+00;1.19E+00
NDUFA4P1	nan	nan	1	CAGTTCCAATAAATACAAAG	1.47	77392	0.000275	50	3.19
ITGAV	-0.222523	0.588091	4	AGGCAATAGAGATTATGCCA;GCACCTCTCTTCATGGATCG;AACGATGAGCTCAGCTTCGT;AGAACATGACTATTTCAAGG	-0.38;-0.07;0.01;0.36	5029;32453;43755;72420	6.73E-01;5.03E-01;4.49E-01;1.16E-01	5022;33687;44989;72413	6.73E-01;4.83E-01;4.41E-01;1.17E-01
SIGMAR1	0.121395	0.64711	4	CTCCACGATCAGACGAGAGA;CAGCACATACTCGGACAGCG;CAGCCAGAGCCAGACGACCT;TGGGTGTTCGTGAATGCGGG	-0.2;0.03;0.07;0.17	16339;45300;50980;61788	4.51E-01;4.09E-01;3.92E-01;3.82E-01	15654;26462;32142;61103	7.77E-01;5.18E-01;4.12E-01;3.86E-01
ZNF875	0.335054	1.01922	4	GCAGGAAATCCTCTCCACCT;CACACCTGGTCAGACACAAG;CCTCCAGAAGACACAAACTG;TAGGGTCCAGCCCTGAACGG	-0.45;-0.06;0.3;0.37	2847;33288;70121;72537	8.81E-01;5.52E-01;4.43E-01;1.14E-01	4905;7321;44154;74595	1.36E+00;6.82E-01;4.97E-01;6.50E-02
ITGAL	-0.259357	0.643722	4	GCCACCGGACCAGAAGACGG;CCAGGTCACGGTGTAACCTG;GGAGCTGTGTGGCGTCGACG;TCTGGCGGAAGAGGTAACAC	-0.33;-0.19;0.14;0.3	7213;17641;58978;69822	7.31E-01;5.56E-01;3.75E-01;1.80E-01	7620;18464;59801;70229	7.04E-01;5.40E-01;3.77E-01;1.70E-01
ITGAM	-0.138271	0.815473	4	TCATCCGCCGAAAGTCATGT;ATTTGAGTGTAATGATCAGG;AGTTCAGGCGCAGCACAATG;TGGAACACGTGATCACGAGG	-0.18;-0.1;-0.03;0.01	18954;28094;38173;43139	1.02E+00;6.15E-01;4.94E-01;3.75E-01	34303;39269;49348;58488	5.14E-01;4.88E-01;4.26E-01;4.25E-01
HLF	-0.20033	1.44004	4	TGGAAAGTATCTCCGTCATA;GGTCTGGCTCATAACCCACT;TGATGAGAGTAACAGCCCGA;GACCTGAGCACGCCGTAGGG	-0.22;-0.18;-0.13;-0.1	14654;18603;23866;27660	1.79E+00;1.09E+00;6.99E-01;3.94E-01	49782;53576;58839;62788	9.31E-01;5.64E-01;3.75E-01;3.64E-01
CD2AP	-0.267643	1.58079	4	TTACCTTAACGAAATTGTCA;AGTAAATTACTGGCTTTGGT;GGGACCCAAAACTCAGAGTG;TAGTCTACCTGAATCGTCCT	-0.28;-0.25;-0.21;-0.08	9889;11919;15787;30963	1.59E+00;1.57E+00;9.92E-01;4.70E-01	46479;61655;65523;67553	8.14E-01;8.01E-01;4.28E-01;2.37E-01
ITGAD	-0.314327	0.915811	4	CACGAGAAGTCAGACGACCT;GGCGCACCCCGATAGCGTAG;CTTCAGCACAGCCCTCACAA;TGGCGGCCAACCAGACGGGA	-0.36;-0.27;-0.06;0.09	5867;10579;32912;53407	1.08E+00;7.53E-01;6.46E-01;6.21E-01	24035;44530;66863;71575	4.54E-01;4.46E-01;3.90E-01;1.37E-01
ZNF701	0.411863	1.57293	4	CATCCCAACGAATTTCCTGT;ATGTTCTCATCAACAGGACA;GCATGCCATAGATGTCACAC;GTGCACATATTTCACCCCGA	0.01;0.19;0.3;0.52	43874;63214;70125;75459	8.70E-01;7.34E-01;5.52E-01;4.50E-02	1983;7317;14228;33568	1.69E+00;1.45E+00;1.36E+00;1.02E+00
RPL39P35	nan	nan	1	TTTCAGGATTAAGCGATTCC	-0.14	22614	0.535	54828	0.15
SLC6A19	-0.19204	0.624373	4	GTAATACAGTCCCACCATGA;TACCTGTGTCAGAGCCACGG;GCAGTCGTCGTAGCGCTGTG;GGAATGGACCTACCTCTGAG	-0.2;-0.19;0.0;0.34	16859;17925;42397;71749	7.22E-01;5.27E-01;3.80E-01;1.33E-01	5693;35045;59517;60583	6.31E-01;4.34E-01;4.26E-01;3.76E-01
SMAD9	-0.149282	1.02431	4	ATGTGATTTACTGTCGCGTG;TCAGGATAGGTGGCGTTGTG;TGAACTGAACAACCGAGTTG;TAACCCTTACCACTACCGCC	-0.18;-0.12;-0.09;-0.01	18381;25895;28747;39762	1.16E+00;8.91E-01;5.27E-01;3.76E-01	37680;48695;51547;59061	5.79E-01;4.86E-01;4.71E-01;4.04E-01
TRERF1	-0.333168	0.892223	4	GGATCCACCTCAACAACATG;ATGGATACCTCGAGGCAGGG;GCAACGTGACGGTCACCCCA;CGGGCATGACCATAGGCGTG	-0.4;-0.27;-0.04;0.54	4393;10788;35658;75625	1.06E+00;7.20E-01;6.76E-01;4.12E-02	1817;41784;66654;73049	1.06E+00;4.49E-01;4.31E-01;1.01E-01
LRPAP1	0.207756	0.780409	4	TGATGTCGCTCAGGTCCGAG;CCCGCGAGTACTTGCCGCCG;AGCTCGGCCAGCCTCACGGG;AAGAAACAAACGTACCATTG	-0.29;0.06;0.08;0.34	9210;49980;51862;71590	5.03E-01;4.88E-01;4.01E-01;1.36E-01	5852;25580;27462;68232	9.39E-01;6.22E-01;5.32E-01;2.20E-01
SMAD5	0.174038	0.905327	4	GTGGAAAGAATCTGGAAACG;GGATTGAATTCATTATGACG;GATATACTGGGCATAATCTG;TCATCAGGTGGCATATAGGC	-0.08;0.06;0.09;0.26	30345;50183;53184;67953	5.06E-01;4.53E-01;3.92E-01;2.27E-01	9489;24258;27260;47097	9.47E-01;8.64E-01;5.56E-01;4.80E-01
SMAD6	-0.447255	1.47526	4	GCAGCACACGGTAGGGCCGT;CGCGACGAGTACAAGCCACT;CGCTGTCCCACTGCGTCCCG;GGTCGGGCCAGCGAAAGAGG	-0.45;-0.44;0.08;0.27	2884;3021;52801;68690	2.07E+00;8.76E-01;3.94E-01;2.08E-01	8752;24641;74421;74558	8.59E-01;5.49E-01;5.01E-01;6.59E-02
SMAD7	0.641619	2.06569	4	GGGAGCGAGTAGGACGAGGG;CGAATTATCTGGCCCCTGGG;TCTCACCTAGTTCGCAGAGT;GTGCGTGGTGGCATACTGGG	-0.3;-0.1;0.57;0.71	8873;28268;75988;76719	1.15E+00;4.97E-01;4.92E-01;1.63E-02	723;1454;49174;68569	2.69E+00;1.44E+00;4.27E-01;2.11E-01
GOLPH3L	0.184452	0.708821	4	GAGTAGTCATGTCAAATAGC;GAAGCGACTACTAGACAGAA;CAGATAGATTCGACCCCGCA;CTTCTTCCATAAGAGTAAGG	-0.16;0.0;0.15;0.22	21117;42336;59667;65274	4.34E-01;3.77E-01;3.77E-01;2.97E-01	12167;17775;35106;56325	7.27E-01;6.91E-01;5.53E-01;4.24E-01
SMAD1	-0.179122	0.940896	4	AGTTACGGAACTGAGCTAAG;TGGGAGAGTGAGGAAACGGG;CTGCCCTCAGAAATCAACAG;CTATGAGCTCAACAATCGTG	-0.24;-0.12;-0.07;-0.0	13022;25530;31859;41197	1.10E+00;7.85E-01;5.33E-01;4.12E-01	36245;45583;51912;64420	5.50E-01;4.54E-01;4.01E-01;3.20E-01
SMAD2	0.0619367	0.771175	4	TTGAATCAAAGTATGGACAC;GTTAGGATCTCGGTGTGTCG;ACAGCTTCTCTGAACAAACC;CTAAATGTGTTACCATACCA	-0.13;0.05;0.06;0.07	24815;48158;49490;50689	7.36E-01;4.79E-01;4.24E-01;3.95E-01	26753;27951;29284;52627	8.71E-01;6.71E-01;4.96E-01;4.12E-01
SMAD3	0.177248	0.75207	4	CTACCTGGAATATTGCTCTG;TCCCCAGCACATAATAACTT;AGAAGCGCTCCGAATTGGAG;TGGCGTGGCACCAACACAGG	-0.11;0.02;0.02;0.33	27112;44611;45023;71299	4.83E-01;4.46E-01;4.15E-01;1.44E-01	6143;32419;32831;50330	7.56E-01;7.49E-01;6.06E-01;4.49E-01
SETP14	-0.490753	2.56335	2	AGATTTCCATTTGATTTCGG;ACTTAATGAACAAGCCAGTG	-0.49;-0.41	2130;4049	2.56E+00;1.27E+00	73393;75312	1.00E+00;2.42E-02
SETP16	nan	nan	1	ACTTAATGAACAAGCCAGTG	-0.41	4049	1.28	73393	0.0233
SETP11	nan	nan	1	ACTTAATGAACAAGCCAGTG	-0.41	4049	1.28	73393	0.0233
LOC101928953	-0.464596	1.02871	3	TGACACAGAGCGCACGAGGG;CCAGGGCAAGAAGGGTCCTG;CCATGCCCAGCCTACCACGA	-0.46;-0.06;0.02	2586;33859;44046	1.03E+00;7.35E-01;4.91E-01	33397;43583;74856	3.81E-01;3.78E-01;4.42E-02
IL1RAPL1	0.0702245	0.547438	4	TTGGGTGGCTTATCAGTCAG;AATTTCATGCCGTGACATAG;TGTCCTGTAGCAATGTTGGC;AGCGTTCTCCTTCATAAACG	-0.28;-0.0;0.0;0.14	10078;41262;41944;58665	5.36E-01;4.82E-01;4.65E-01;4.30E-01	18777;35498;36180;67364	6.63E-01;4.32E-01;3.75E-01;2.42E-01
TMPRSS11B	-0.273962	0.790748	4	TCAGATGTTGAAAAACAACA;TGGAAAGGCCGTCACTACTG;GCAATCTTGGGAGTAACCAT;GTTGCCAGTTATGATACTGT	-0.36;-0.19;-0.06;0.04	5758;17742;33123;47898	8.35E-01;7.47E-01;7.28E-01;6.27E-01	29544;44319;59700;71684	4.44E-01;4.42E-01;3.77E-01;1.34E-01
IGF2R	0.158581	0.641826	4	GTGTGCACTACTTTGAGTGG;TAATCCACTCAATTTCATAG;TTCTGTCTTAGACAGCACAC;GCTCAAAGATCCATTCGCCG	-0.21;0.02;0.08;0.24	16063;44381;52017;66708	4.45E-01;4.00E-01;3.84E-01;2.59E-01	10734;25425;33060;61379	7.49E-01;5.35E-01;4.51E-01;4.04E-01
TMPRSS11D	0.240415	1.22547	4	GAGCTCATGTTGCCAAACTG;CTCAATAATGCCCACCACTG;CAATGTTATTAGGTCTGGAC;ATGTTTCATTGTCGTCGCAG	-0.03;0.13;0.24;0.24	37476;57619;66590;66920	6.62E-01;5.75E-01;4.48E-01;2.54E-01	10522;10852;19823;39966	1.30E+00;1.15E+00;1.06E+00;4.55E-01
TMPRSS11E	-0.277557	0.72838	4	AAACCTTCGAAAATGAAACG;AGCAGCACTCACAAGCCATG;AGAGTCTCAGGATCGTTGGT;GAGTGAGGATCTACTTTAGG	-0.5;-0.06;0.11;0.44	2023;33585;55141;74232	1.02E+00;4.41E-01;3.81E-01;7.35E-02	3210;22301;43857;75419	8.36E-01;5.98E-01;5.02E-01;4.60E-02
TMPRSS11F	-0.188346	0.604368	4	TTTCGACATTCTTCTGTAGG;CCTCACATTTCGTTTCACTG;CTATTGACAGCAAAAAGATG;TTGTGACTTTAAAAGAGGCA	-0.31;-0.07;0.07;0.08	8383;32093;50725;51878	6.96E-01;5.13E-01;4.52E-01;4.11E-01	25564;26717;45349;69059	5.14E-01;4.78E-01;4.01E-01;1.99E-01
CHORDC1P4	nan	nan	1	GCCGAGGCGGGCAGATCACG	-0.31	8407	0.964	69035	0.0499
EEF1B2P6	nan	nan	1	GCATGACACAAGTCGGCAGG	-0.44	3009	1.41	74433	0.0172
INACTIVE_4T_45	nan	nan	1	TCTATTTTGTCTGCGCAGAA	0.19	63052	0.0893	14390	0.731
ZNF321P	0.111717	0.740852	4	TGAGTTTCAGTGGCAAGAAG;TGTAGTCCCAGCTACTTGGG;TTCTGTATTGCCTTGCGCTG;GTACAGACCGACATGATCAA	-0.1;0.0;0.07;0.15	28715;41847;51432;59691	4.52E-01;4.32E-01;4.32E-01;4.05E-01	17751;26010;35638;48727	8.05E-01;6.77E-01;5.25E-01;3.77E-01
ABHD14B	0.334644	1.28295	4	AGAACCTGGGTACACTGCAC;TGATGGACTGATCACAACCG;GAGAGGCCCTGCCCGGCAGT;TGCAGGTCTGGGGCACTCCA	-0.11;0.19;0.2;0.47	26109;62762;63659;74798	8.49E-01;4.06E-01;4.03E-01;6.03E-02	2644;13783;14680;51333	1.66E+00;9.10E-01;8.91E-01;7.14E-01
HTR5A-AS1	-0.542078	1.28335	3	GGTGGAAGGTGCGTACACGG;GGTGAGCGCGATCATGACGT;ACACGGCGTAGGAAGGCTCG	-0.54;0.02;0.05	1394;44335;48862	1.28E+00;6.00E-01;3.76E-01	28580;33107;76048	5.03E-01;3.56E-01;2.36E-02
RAD21L1	-0.520023	1.53818	4	TAGATTACATTCAAATACAT;AACCATGAGTGTGTCCGCAA;ATGTTCAATTAAAGGACCAC;CTACCTGCTAAACTATTGGG	-0.77;-0.27;0.18;0.76	200;10455;62050;76885	1.99E+00;1.09E+00;3.88E-01;1.25E-02	557;15392;66987;77242	1.55E+00;8.18E-01;4.57E-01;4.47E-03
SLC36A4	-0.336416	0.98314	4	TACCAACTTGATGATCAAGA;AAGCGTTGAATATTGGCATG;ACTGACAGCCATGGAAACGT;AGAGAAGAAGTGTTGACCTA	-0.43;-0.24;-0.08;0.01	3351;12777;30154;42983	1.02E+00;9.44E-01;8.41E-01;8.19E-01	34459;47288;64665;74091	5.17E-01;4.70E-01;4.15E-01;7.68E-02
SLC36A3	-0.307012	1.08194	4	TCATCCTCTATATCTTACTG;CAGAGCCATGCTCCCAAGGG;TGAAATGCAACATTGGCACA;GGTTTCAAGGCCGTACATCG	-0.34;-0.28;-0.05;0.0	6793;10210;34193;42087	1.10E+00;1.06E+00;7.16E-01;5.74E-01	35355;43249;67232;70649	5.33E-01;4.62E-01;4.38E-01;1.59E-01
CKS1B	-0.257647	0.735663	4	CAGACATGTCATGCTGCCCA;ACGACGAGGAGTTTGAGTAT;TTCAGATTCAGACATCAGAT;TTCGGACAAATACGACGACG	-0.34;-0.18;-0.07;0.36	6714;18951;31933;72229	7.83E-01;6.88E-01;5.78E-01;1.21E-01	5213;45509;58491;70728	6.61E-01;4.53E-01;3.75E-01;1.58E-01
SLC36A1	-0.180207	0.557637	4	AGTATCACCATAATCCACAA;AGGATGAGTGGGAACTTCCG;CCTGCTGATCATAGGCATCG;GCTTTGACCAAAGCGCTGGT	-0.28;-0.08;0.04;0.09	10011;30739;47447;53315	6.49E-01;4.67E-01;4.64E-01;4.48E-01	24127;29995;46703;67431	4.71E-01;4.58E-01;3.91E-01;2.40E-01
PDCD6-AHRR	0.246435	0.750329	7	TGCCGGACCAGAGCTTCCTG;GCTGTCGCTGTTCTGCATTG;CTGTGCGAATCGGAACTGCA;CATTTATGACTACATCCACG;CTCTTACCGCCCCGGCCCTG;AGGAAGGCCGAGTACTCGGT;AGGGTCGATAAAGACAGGAG	-0.38;-0.18;-0.06;-0.04;0.03;0.06;0.65	4955;18562;32884;36496;45790;49641;76462	7.59E-01;5.96E-01;5.93E-01;5.32E-01;5.21E-01;5.14E-01;3.87E-02	980;27801;31652;40946;44557;58880;72487	1.09E+00;6.22E-01;5.43E-01;5.34E-01;5.33E-01;4.89E-01;2.01E-01
RPL31P10	nan	nan	1	CCGTTCTGCCATCAACGAAG	-0.32	7438	1.02	70004	0.0438
ZC3H15	-0.360622	1.05399	4	TTTGGTAACATTTGGACCTA;TGGTCAACAAAATCCACGTC;AGTGAACAAGAAGCACGGTG;GTATGTGCATTCTTCAAGCA	-0.51;-0.21;-0.07;0.0	1854;15213;32308;42128	1.06E+00;1.05E+00;8.25E-01;7.71E-01	35314;45134;62229;75588	5.32E-01;4.50E-01;3.90E-01;4.21E-02
ERICH5	-0.32368	1.69649	4	GGGATGCCACAGACCAATCA;CTGTTGATGGCAATGTACAA;GGAAATTGTTTCTAGAAGCG;ACGTTCTCAGTTGTTCCTAG	-0.34;-0.31;-0.16;-0.14	6711;8282;20497;22729	2.13E+00;1.26E+00;1.26E+00;5.78E-01	54713;56945;69160;70731	1.15E+00;6.43E-01;5.16E-01;1.57E-01
ERICH4	0.427385	1.09509	4	CTGACCAGGGATTTCCACTG;GTGCCTGCGATAGTCTGCTG;AGGCTGGACTGGTGCCTCCG;GCAGGGGAACCTGCGCCGAG	-0.38;-0.09;-0.0;0.86	4875;29947;41432;77087	6.84E-01;5.45E-01;4.72E-01;7.96E-03	355;36010;47495;72567	1.74E+00;4.48E-01;4.30E-01;1.13E-01
ERICH3	-0.455935	1.30061	4	ATAGATCTGAAACATGGAGA;TCCATAGACCTAGAGGACAC;GGTGCAAAAAACGTATACAC;GTTGGCCCAAAGAGTAATCG	-0.63;-0.28;-0.03;0.33	646;10085;37129;71236	1.49E+00;1.11E+00;6.39E-01;1.45E-01	6206;40313;67357;76796	6.03E-01;4.65E-01;4.27E-01;1.45E-02
ERICH2	0.359169	2.22995	4	AATGGCCCGAGAGTACCAGC;CTATGAACCAGAAAATCCTG;ATTTATCATCAATATCCTGA;TTCTGCCATTAACTCTAGTG	-0.09;0.35;0.35;0.36	29856;71830;72120;72443	1.57E+00;6.54E-01;4.46E-01;1.16E-01	4999;5322;5612;47586	2.85E+00;1.61E+00;8.46E-01;6.75E-01
ERICH1	-0.222163	0.98069	4	AGACGTTAAAGACGCCAGGG;CTGAGACCCCGACTGCCCGA;AGACGTTAAAGATACCAGGG;CCCCGAGAACGCCTCCAGCG	-0.27;-0.17;-0.05;-0.03	10376;19743;35268;37179	1.27E+00;6.87E-01;6.65E-01;4.58E-01	40263;42174;57699;67066	6.38E-01;4.33E-01;3.75E-01;2.50E-01
C14orf119	0.387577	1.07127	4	GGGGAAGGGTTAGTATTGTG;CCAGCGTGAACGTTTCCTAG;TGGCACTCAAAGATAGAAGG;GAGGTGATGTAAGACATCAG	-0.12;-0.04;0.25;0.53	24831;36682;67197;75542	4.61E-01;4.28E-01;3.96E-01;4.31E-02	1900;10245;40760;52611	1.10E+00;1.04E+00;6.72E-01;5.59E-01
ART1	0.199535	0.934514	4	GGCTGCAACATGCTTCAGGG;TCTCCCGGATCTCAACCACA;GCCAGCGTACTGGTCATCAA;AGAGGTCTCGTCGTGTGATG	-0.03;0.0;0.15;0.25	37477;41761;59465;67385	5.75E-01;4.31E-01;3.76E-01;2.42E-01	10057;17977;35605;39964	1.15E+00;7.20E-01;6.78E-01;4.66E-01
HRH3	0.0813122	0.597034	4	GGGCTGGGGATTTACCGACG;GAGGCTCGAGTCGGCCACGA;GTGACACGCGGCGGGCAGTG;GGGCGTAAAGAACTCCAGGG	-0.2;0.02;0.02;0.14	16786;44211;45170;58533	4.86E-01;4.80E-01;4.44E-01;3.80E-01	18909;32272;33231;60656	7.44E-01;4.50E-01;4.24E-01;3.75E-01
ART3	0.405886	1.19974	5	GTTGCTGAGAAAACCTTGTG;CCAGCAATTAGATACTGTGT;TGTAGTCCCAGCTACTTGGG;AATACCTGAAATGTACGGAC;AGATGGATAACACAGTGAGC	-0.12;-0.04;0.0;0.01;0.8	25906;36289;41847;43840;76957	6.52E-01;4.84E-01;4.82E-01;4.77E-01;1.36E-02	485;33603;35638;41153;51536	1.52E+00;8.84E-01;7.29E-01;5.47E-01;4.67E-01
ART5	-0.150254	0.72506	4	GCCTTCGCTTTGAACCCAAG;GGCAGCCCCCCTGCTAAAGG;GGGAGTTGAATCAGGCCGTG;ACCCACATAGGTATCGTCAA	-0.24;-0.06;-0.04;0.06	12806;33509;35821;49485	7.78E-01;6.72E-01;4.42E-01;4.15E-01	27957;41621;43933;64636	5.00E-01;4.31E-01;4.24E-01;3.14E-01
ART4	-0.305925	0.764278	4	TATGGAGAAACTAACTCAAG;AATGAACGTTCATACTGCTG;TGAGGTGCATTATAGGACGA;CATGACTACCACACACGCTG	-0.42;-0.2;-0.05;0.36	3802;16948;35282;72323	7.72E-01;7.56E-01;6.86E-01;1.19E-01	5119;42160;60495;73640	6.67E-01;4.33E-01;3.80E-01;8.74E-02
HAUS7	-0.167407	0.991655	4	CAGGTTCAGCTCACTGAAAG;CTGTGATATACAGACCCTCG;GATCTCCAAGCGGTACTCTG;TGGCGGCGACGACTACTCAG	-0.25;-0.08;-0.05;-0.03	12121;30143;34350;37245	1.27E+00;7.12E-01;4.70E-01;4.25E-01	40197;43092;47299;65321	6.36E-01;4.50E-01;4.37E-01;2.96E-01
HMGCLL1	0.430866	1.17134	4	TCTCTGGATCGGGGATTCAG;ATTGTGGGTTTACATACCTG;TCTAAGAGATTGTACGGCAT;ACATGAATATTCCAGCACGA	-0.13;-0.02;0.02;0.84	23738;39610;45029;77056	4.83E-01;4.26E-01;3.88E-01;8.66E-03	386;32413;37832;53704	1.71E+00;6.36E-01;6.22E-01;4.49E-01
TCEA2	-0.287342	1.55382	4	CCAGGGCACCGTCGACTCCG;TGAAGTATAAGAACCGTGTA;GTTGACAGACATCCCGACTC;GGCCTCTGAGGCATCCCTCG	-0.36;-0.22;-0.19;-0.09	5809;15006;17721;29522	1.68E+00;1.43E+00;8.34E-01;6.24E-01	47920;59721;62436;71633	8.63E-01;7.29E-01;3.91E-01;1.35E-01
TCEA3	-0.396081	1.11032	4	AAACAGCAGCAAATCAAAAG;GGCCCCCTGCTATCTCACAG;AACGAGAAGACCCCAAAACC;GATGTCCATCCAGCTACTAC	-0.49;-0.3;0.08;0.36	2167;8605;52837;72313	1.23E+00;9.88E-01;3.94E-01;1.19E-01	5129;24605;68837;75275	6.66E-01;5.50E-01;5.06E-01;4.93E-02
TCEA1	-0.208188	0.67609	4	ACATACCTGCAGTAATTCCA;TCGCAAGCAGAGTACAGATG;GCTGCAGCTCTTCGAACAGG;GCGTATTTCAGTACTTCCAG	-0.33;-0.09;-0.08;0.19	7356;29363;31338;63205	8.02E-01;5.50E-01;4.78E-01;3.53E-01	14237;46104;48081;70086	4.58E-01;4.40E-01;3.98E-01;1.73E-01
PPIAP54	-0.405706	0.844053	3	GCCAAGACTGAGTGGTTGGA;GCTCTGAGCACTGGAGAGAA;TTCACACGCCATAATGGCAC	-0.41;-0.04;-0.0	4124;36438;41506	8.44E-01;8.13E-01;4.54E-01	35936;41004;73318	4.03E-01;3.98E-01;7.13E-02
MEI1	-0.193597	1.20648	4	CAAAGACAATACACTACGTG;AGGCTTAGTATACCCCAGTG;TCTGGGAAAACTCCGCACAT;ACTACCAACCATACACCGTG	-0.26;-0.12;-0.08;-0.08	11223;24939;30197;31307	1.57E+00;8.40E-01;5.44E-01;4.41E-01	46135;47245;52503;66219	8.03E-01;4.69E-01;3.96E-01;2.72E-01
COX4I1	0.225683	0.639624	4	CACGCCGATCCATATAAGCT;GAGTGGAAGACGGTTGTGGG;ATGAGCTCGTACACACACAG;GAACTTAATGCGATACACTG	-0.28;-0.03;0.14;0.31	9875;37697;58849;70453	4.70E-01;4.27E-01;3.75E-01;1.64E-01	6989;18593;39745;67567	7.00E-01;5.80E-01;5.66E-01;2.37E-01
BFAR	0.337137	1.14606	4	TGACACGTTCTAGCTCCATG;AAGATGCCCACCATAAAGCA;GGCTGTGGCCAAATGGACGG;ATTCCTTTAGCTCCTAACAC	-0.04;-0.03;0.08;0.59	36577;37067;52856;76099	5.57E-01;4.28E-01;3.94E-01;3.04E-02	1343;24586;40374;40865	1.18E+00;1.11E+00;5.67E-01;5.50E-01
MROH2B	0.412691	1.14308	4	TAATAATGAAGCCATTCGAG;TTCTTGAGGAGAATATTCGG;TGAGGCATTCCAATGACCAG;GACTGCTCCCAACCAACTGG	-0.17;-0.11;0.26;0.56	19438;26811;67998;75895	5.12E-01;4.81E-01;3.75E-01;3.50E-02	1547;9444;50631;58004	1.16E+00;1.12E+00;5.02E-01;4.12E-01
LINC00449	nan	nan	1	TGTAGTCCCAGCTACTTGGG	0	41847	0.267	35638	0.337
HCAR3	0.125363	0.844675	4	CAGCATCATATTCCTCACGG;CAACAGTGATGCCCCACAGA;GCATCTGCCATACCTTCCGG;TCGTGATGGACTACTATGTG	-0.07;0.02;0.07;0.18	31908;44983;51465;62153	4.75E-01;4.49E-01;4.05E-01;3.82E-01	15289;25977;32459;45534	9.23E-01;7.67E-01;5.26E-01;3.89E-01
INACTIVE_4T_43	nan	nan	1	TATTTTGACTTGACGCAGGC	-0.24	13192	0.769	64250	0.0811
CRTAM	0.0816299	0.5782	4	GAAGTGAAAGTGATTGTGCT;GTACACGCCTTCATCTTGCA;GTAGCCAGGTTATCTGCGGA;TTATGGCAAAAATTCAACGG	-0.17;-0.01;0.02;0.14	19958;40290;44486;59105	4.91E-01;4.69E-01;4.27E-01;3.75E-01	18337;32956;37152;57484	6.39E-01;5.18E-01;4.45E-01;3.76E-01
EDA	-0.360605	1.19371	4	ACAACTGTTATGGGACCACC;CCAGCTGTGGTGCATCTACA;GCAACTCCGAGCGCAACTCT;GCTTAGGTGACGGCTGCCCA	-0.49;-0.23;-0.18;0.52	2084;13928;18469;75387	1.38E+00;1.00E+00;8.84E-01;4.67E-02	2055;58973;63513;75358	1.01E+00;7.04E-01;4.01E-01;4.74E-02
COL18A1	0.0651105	0.721435	4	CGGTACTCACAAATCCAGCG;GACACACTTAGCCCTCAGTG;CCGGACACTCCCGTCCCACG;CGTAGGCCAGCCCGACGTCG	-0.11;0.01;0.06;0.07	26938;42679;49573;51399	7.12E-01;4.35E-01;4.23E-01;4.13E-01	26043;27869;34763;50504	7.43E-01;7.00E-01;4.97E-01;4.05E-01
CTSS	0.494088	1.62472	4	TTTCAGTTGAGCAATCCACC;CCACTGGCTGGGAACTCTCA;GTTGCATAAAGATCCTACCC;GATCTGGGCATGAACCACCT	-0.49;0.03;0.49;0.49	2121;45371;75105;75117	9.97E-01;9.58E-01;4.52E-01;5.29E-02	2325;2337;32071;75321	2.29E+00;9.60E-01;7.79E-01;4.82E-02
OR6P1	0.415653	1.07012	4	AGGGAGTAGAATCATCACCA;AAAAGTACATGGGACGATGA;TTGGGTCATGCAACCTACGT;CATGAGACTAGGGTAAAGGA	-0.34;-0.08;0.18;0.65	6473;30294;62378;76453	5.90E-01;4.68E-01;3.91E-01;2.23E-02	989;15064;47148;70969	1.31E+00;8.32E-01;4.52E-01;1.52E-01
CCDC116	-0.191636	0.482507	4	CAGAGAAAACGCAAGGACAG;AGGAAGTTCAGCGTGCGATG;CCAGCCTCAGCACCGTACAC;AGAGGCGGCAGATCTGAGGT	-0.29;-0.1;0.04;0.19	9662;28432;47365;63169	4.90E-01;4.75E-01;4.49E-01;3.54E-01	14273;30077;49010;67780	4.70E-01;4.29E-01;3.98E-01;2.31E-01
CADPS2	-0.287351	0.718265	4	GGTGAATGACAGTACCACGT;AAAACATAGAAAAACGTGTG;AGCTCTACGTCTTCGTCGTG;ACAAGCAGCCCAGATCAGAA	-0.37;-0.2;-0.01;0.19	5230;16394;40991;63057	7.77E-01;6.59E-01;5.54E-01;3.57E-01	14385;36451;61048;72212	4.29E-01;3.97E-01;3.82E-01;1.21E-01
CCDC114	-0.210724	0.696122	4	CAGGAACCGCTATCTGAACG;GCCCGCTTCCAGGATGTGCG;GAAGCGTGAAAAGCAGGGTG;CTGATCCAGGATGAATCCCG	-0.31;-0.11;-0.09;0.37	8169;26631;29256;72705	8.72E-01;5.20E-01;5.15E-01;1.10E-01	4737;48186;50811;69273	6.94E-01;4.79E-01;4.11E-01;1.94E-01
RLF	0.228741	0.971632	4	AACATGGTATCCTCTGTACA;GGAATACCGATGTTGGAACA;TTAACATGCTCCATCACATG;TTTGTAATCTGGAATCTGAG	-0.08;0.06;0.23;0.23	30996;49826;65818;66122	5.01E-01;4.62E-01;4.33E-01;2.75E-01	11320;11624;27616;46446	1.01E+00;9.33E-01;8.88E-01;4.39E-01
CCDC112	0.0909789	0.715723	4	TGTTTATTATGAAAAAGCAC;ATTTACTTACAATCAGGTGT;AAAATAAATTGATTCACAGC;CTGGTGATCATAATCATCCC	-0.14;0.04;0.05;0.13	22886;46748;48439;58008	5.02E-01;4.64E-01;4.36E-01;3.84E-01	19434;29003;30694;54556	8.23E-01;6.09E-01;4.82E-01;3.75E-01
USP17L30	-0.253624	1.51534	47	CGTGGACCAGCACAGCATAG;AGCCCAGCCCCCACCGCAGC;TGTTTGTCTCCAGAGGGCGC;GATGCTAGAGGCGGTGACCT;GACAGAAGTGATGCTAGAGG;TGCCAACTACATGCTGTCCC;TTGGCTGCTGGCTTCCATAG;TGAATTTCTCATGTTCACTG;GGTGTGTAAAGTTAACGTCT;AGTGAACATGAGAAATTCAT;CTACCTGCTTGTGCCCGGGA;CCCTTACCTGGACATCGCCC;TCAAACGTGTCATCGTCACA;TACATGTCTCAGCCGAACAC;CCAGCAGCCAATGCCTGTGA;GTGTTCGGCTGAGACATGTA;CCTGTGAGGGCTGGATGACG;GCCAGCAGCCAATGCCTGTG;GCAGGTAGATCATCACTCTA;…	-0.54;-0.48;-0.47;-0.46;-0.45;-0.38;-0.35;-0.29;-0.25;-0.21;-0.2;-0.2;-0.2;-0.18;-0.18;-0.16;-0.15;-0.12;-0.12;-0.12;-0.11;-0.11;-0.11;-0.1;-0.09;-0.07;-0.06;-0.05;-0.04;-0.02;-0.01;0.04;0.05;0.05;0.06;0.08;0.12;0.13;0.14;0.17;0.18;0.19;0.21;0.29;0.42;0.42;0.51	1417;2358;2449;2767;2794;4837;6213;9569;12364;16072;16293;16745;16794;18669;18942;21218;21912;24859;25486;25523;26148;26151;27081;28180;29550;32640;33532;34922;36208;38435;40445;47155;47944;48225;49857;52280;56294;57238;58799;61644;62464;63239;64895;69557;73813;73919;75300	1.88E+00;1.85E+00;1.84E+00;1.79E+00;1.77E+00;1.75E+00;1.75E+00;1.70E+00;1.70E+00;1.68E+00;1.65E+00;1.46E+00;1.36E+00;1.35E+00;1.34E+00;1.34E+00;1.32E+00;1.27E+00;1.22E+00;1.22E+00;1.21E+00;1.21E+00;1.20E+00;1.19E+00;1.18E+00;1.13E+00;1.13E+00;1.11E+00;1.11E+00;1.10E+00;1.09E+00;1.08E+00;1.07E+00;1.05E+00;1.00E+00;9.97E-01;9.66E-01;9.07E-01;9.04E-01;8.99E-01;8.53E-01;8.18E-01;6.03E-01;6.00E-01;5.7…	2142;3523;3629;7885;12547;14203;14978;15798;18643;20204;21148;25162;27585;29217;29498;30287;36997;39007;41234;42520;43910;44802;47892;49262;50360;51291;51294;51919;51956;52582;55530;56224;58500;58773;60649;60697;61149;61370;65078;67873;71229;72605;74648;74675;74993;75084;76025	1.64E+00;1.61E+00;1.60E+00;1.56E+00;1.54E+00;1.53E+00;1.52E+00;1.48E+00;1.46E+00;1.44E+00;1.27E+00;1.21E+00;1.18E+00;1.18E+00;1.18E+00;1.11E+00;1.08E+00;1.07E+00;1.06E+00;1.05E+00;1.03E+00;1.03E+00;1.01E+00;1.01E+00;9.96E-01;9.95E-01;9.91E-01;9.79E-01;9.77E-01;9.63E-01;9.57E-01;9.46E-01;9.30E-01;8.90E-01;8.84E-01;8.51E-01;8.50E-01;8.49E-01;8.26E-01;8.23E-01;7.23E-01;6.95E-01;5.94E-01;5.60E-01;4.6…
CCDC110	0.210563	0.594285	4	TCCATCCCAGATACATTCCG;AGGCCAAAATAAAACTCTAG;GCTTCAAAAGTCACATGATG;ATCTAAGAGTGAAATGCACA	-0.23;-0.05;0.12;0.3	14076;34393;57029;69898	4.37E-01;4.00E-01;3.76E-01;1.78E-01	7544;20413;43049;63366	6.46E-01;5.43E-01;5.15E-01;3.48E-01
MEI4	0.462231	1.45507	4	TCCTAAAATAGCATGTAGTA;TTCCTGAGCCTCCAACTGGG;GATTACGGTAAAAAGTGATC;CCTCAGACAGCAACATAGCA	-0.0;0.02;0.35;0.57	41130;44963;72019;75977	6.60E-01;6.47E-01;4.49E-01;3.32E-02	1465;5423;32479;36312	1.59E+00;1.32E+00;1.15E+00;7.66E-01
RAB3A	0.226515	0.946672	4	GTAGTCGAAGTTCTGATCCG;TGAACGAGTCGTCAGCATAG;CATAGCGCCCCGGTAGTATG;CATGTATGACATCACCAACG	-0.22;0.07;0.21;0.25	14273;50560;64445;67148	5.11E-01;4.12E-01;3.98E-01;2.48E-01	10294;12997;26882;63169	9.62E-01;9.32E-01;4.60E-01;3.54E-01
LEO1	-0.38149	1.27828	4	TTCTGAGCGTTCTGACCATG;TGAGAGACAACAGCTATCTG;AGGCCTCAGATGAAGAACAC;TGGATGAAGAAGGTAGAACC	-0.41;-0.35;-0.12;0.1	4025;5967;25040;54505	1.52E+00;1.04E+00;7.52E-01;6.10E-01	22937;52403;71475;73417	6.16E-01;5.42E-01;3.84E-01;9.27E-02
MTCL1	0.14606	0.952481	4	GCACCACGAACTTAAGACGG;AGATTGGAGATCACAGCTTG;GGGATAGGCCATCCCCAATG;AGGAAACTGCCACCTCTCCG	-0.03;0.02;0.05;0.24	37680;44321;48901;66711	5.79E-01;4.44E-01;4.30E-01;2.59E-01	10731;28541;33121;39762	1.16E+00;7.47E-01;4.88E-01;4.51E-01
ATP1A4	0.110381	0.684058	4	AAGGAAATCCTGACTCGAGG;TGATGAAGGGTGCTCCGGAG;CGCCAGGCCTGACGTCAGGG;GAGCATCGTACTGTCCGTCG	-0.1;-0.03;0.07;0.15	28083;37977;50946;59796	4.49E-01;4.26E-01;4.25E-01;4.09E-01	17646;26496;39465;49359	7.82E-01;5.86E-01;5.17E-01;3.77E-01
ATP1A3	-0.410571	1.12833	4	ACATGTGGGCGACTGTCATG;CTCGGATTCGCCAGTCAGGG;CACTCACGTTGTCACCAGAG;GCTCTCCATCCATGAGACCG	-0.55;-0.27;0.04;0.28	1275;10946;46825;69184	1.20E+00;1.05E+00;4.56E-01;1.96E-01	8258;30617;66496;76167	5.17E-01;4.65E-01;4.46E-01;2.88E-02
ATP1A2	-0.290793	0.818064	4	CTGAGGCGAGAGTAGCTATG;CATGAGAAGAGATGATCCGG;TCGGGGCTTCAAATTCGACA;GTTCGACAACCAAATCCATG	-0.44;-0.14;-0.07;0.17	3054;23151;31976;61659	8.54E-01;7.82E-01;5.79E-01;3.96E-01	15783;45466;54290;74388	4.53E-01;3.86E-01;3.85E-01;6.99E-02
ATP1A1	-0.196757	0.584371	4	CCTGCCTCTTACCGTGACAG;GCAACCAGTTATGATTACAA;ATCCATTCAGGAGTAGTGGG;TGGTATTGTTGTCTACACTG	-0.3;-0.1;0.07;0.08	8896;28697;51382;52597	6.72E-01;4.97E-01;4.86E-01;4.05E-01	24845;26060;48745;68546	5.24E-01;4.32E-01;3.96E-01;2.12E-01
TMEM213	-0.201771	0.541456	4	ACTTCTGCCCACAAGCAGCC;TACCTGCCGAGCAAGCCGAG;CGTACTCGTCCACTCCTGTG;CTTACTGAGGCACTGCTCCA	-0.28;-0.12;-0.0;0.19	9858;25362;41356;63312	5.47E-01;5.36E-01;4.71E-01;3.50E-01	14130;36086;52080;67584	4.30E-01;4.00E-01;3.99E-01;2.37E-01
MGRN1	-0.15433	0.706304	4	GAGACCGTCCACTACAAGAG;CAAAGAGGTAACCTTCAGGG;CTTCGACGCCGATGCCCGCG;AAGTTACCTCACCAGCCGCA	-0.19;-0.12;-0.06;0.08	17435;25831;33332;52602	7.41E-01;6.72E-01;5.28E-01;3.78E-01	24840;44110;51611;60007	4.43E-01;4.43E-01;4.03E-01;3.96E-01
TMEM67	-0.449494	1.39699	4	CTTCGGCAGTTAAGTCACTA;TAGTCCACATGCATCAAATG;GCAGCTGAAATTCTACGTAG;TTCCTTGTGGAGCTAACCAG	-0.5;-0.4;-0.1;0.76	1935;4416;27704;76891	1.76E+00;1.03E+00;9.30E-01;1.24E-02	551;49738;73026;75507	1.56E+00;7.18E-01;4.99E-01;4.39E-02
TSEN54	0.379166	1.22546	4	CAGGAGTCAAGCCCCATGAA;GAGTCACGGGAGCCGGTAAG;GTTAAGCTGCCTCTCATACG;CCTTCTTATTAATGGACCTG	-0.2;0.12;0.27;0.49	16620;56868;68361;75059	6.41E-01;4.91E-01;3.81E-01;5.43E-02	2383;9081;20574;60822	1.26E+00;1.19E+00;9.50E-01;4.20E-01
SIRPG	-0.18593	0.687448	4	CTGAAACTGTTGTTACCCTG;GGGTCCCACGGGAAGCAGGG;AGCATCACCCCAGCAGATGT;GGCACTGAGATGGCTTTGGG	-0.29;-0.08;-0.06;0.09	9270;30720;33230;53849	7.44E-01;6.31E-01;4.86E-01;4.64E-01	23593;44212;46722;68172	4.58E-01;4.44E-01;3.88E-01;2.21E-01
SPHK1	0.11196	0.725248	4	TGTCTCTGCACACGGCTTCG;GCCGATACTTCTCACTCTCT;ATTTCAGCCTCAGCCAAAAG;GTAGGCCAGTCGGCCGCGGT	-0.12;0.02;0.07;0.15	25387;44774;51463;59704	4.52E-01;4.47E-01;4.05E-01;4.00E-01	17738;25979;32668;52055	7.60E-01;6.90E-01;5.26E-01;3.77E-01
DPT	0.249003	0.91496	4	TGACTACAGCGATGATGGGT;CTTGCTGAAGATGCTCCTCA;ATAATCGCCATACTGGCCCC;CCAGCACTGACTCGAAGTAG	-0.09;-0.03;-0.01;0.51	29300;36989;39794;75361	5.79E-01;4.39E-01;4.28E-01;4.73E-02	2081;37648;40453;48142	1.00E+00;8.26E-01;5.65E-01;4.27E-01
MDH1	0.105932	0.632293	4	GACATCTGGATACTGAGTCG;GTTCCATTAGGACACCGTCC;AGCAACTGAAGTTCTCCTTG;ATTACCCACAACAATAACCT	-0.12;-0.03;0.02;0.19	25587;37132;44697;63247	4.88E-01;4.27E-01;4.01E-01;3.52E-01	14195;32745;40310;51855	6.97E-01;5.68E-01;4.47E-01;3.99E-01
CUEDC2	-0.280931	0.831798	4	GGTGTTCCCTACCTGTTCGG;CCTTGGACACCAGAGCTCTG;CTCCAGGACCCCAAGCACAT;AAATGCTCAAAGAAGAGACT	-0.3;-0.26;-0.03;0.19	8798;11280;37443;63470	1.03E+00;6.32E-01;5.00E-01;3.46E-01	13972;39999;66162;68644	4.40E-01;4.27E-01;4.01E-01;2.09E-01
PPHLN1	0.462729	1.98081	4	TGATTACCGAGACTATGACG;AGGTGTTAGACAAACCCAGT;CTTCCCATTATGCGAGAGAG;TTCATTCTGCCGTTTGTAGG	-0.3;0.27;0.38;0.55	8697;68359;72783;75762	1.19E+00;7.00E-01;5.03E-01;3.81E-02	1680;4659;9083;68745	2.24E+00;1.72E+00;1.09E+00;2.07E-01
CPEB4	-0.291629	1.12264	4	TTAACAAACCCCCCTCTCCG;AGTGGAACGATATTCTCGAA;TGTGAGAGAGGCCCGATCTG;AGTGCATGTCGAATGTCCTG	-0.44;-0.15;-0.13;-0.02	3221;22118;24406;39297	1.18E+00;1.07E+00;8.34E-01;6.02E-01	38145;53036;55324;74221	5.89E-01;5.54E-01;3.80E-01;7.38E-02
CPEB1	-0.177812	0.738296	4	TGCACTACACCTATAAACCG;ATGGGGTTCTTATAGTTCCG;CAAAGAGCCAAAAACACGGA;TCCACCAAGTCAGACCCAAG	-0.32;-0.03;0.02;0.03	7444;37391;44492;45344	9.30E-01;5.47E-01;4.91E-01;4.27E-01	32098;32950;40051;69999	5.73E-01;4.78E-01;4.45E-01;1.76E-01
CPEB3	0.180234	1.0092	4	CTGGTGGCCGTACGCCGCGG;GCCGCCCAAGTTCCCTCGCG;ATATCAGCGAAACTCATTGG;ATGACAAGGCTTGATCACCA	-0.03;0.05;0.07;0.29	37102;48553;50774;69698	5.67E-01;4.84E-01;4.11E-01;1.83E-01	7744;26668;28889;40340	1.13E+00;8.85E-01;5.35E-01;5.14E-01
SBSPON	0.30414	0.834567	4	GCAAGCCTACAACCCGTGTG;CTGCTGCTTCGACTACGACA;CTGGAGTACTCCACCCCGCA;AACTACCTCTGCATTCAACA	-0.13;-0.08;0.1;0.51	24649;31214;54161;75358	4.59E-01;3.94E-01;3.86E-01;4.74E-02	2084;23281;46228;52793	1.00E+00;6.66E-01;5.76E-01;4.65E-01
RBMXL1	-0.284286	1.11547	4	TCATTTGAAAGAGGTAGACA;AATAAACATCTCTACGAGAG;AGGGGACCTCCTTCACGAGG;CTGCTGCGAACTAGTCCTGA	-0.3;-0.27;-0.1;-0.01	8973;10597;27384;39862	1.15E+00;1.08E+00;9.42E-01;4.94E-01	37580;50058;66845;68469	5.77E-01;5.04E-01;4.53E-01;2.14E-01
RBMXL3	0.270888	0.78024	4	GGCCACTATGAGGAGAACCG;GGCCTCGGTACTCCTCATAG;TTCTCACACAGAACCCGTGG;GGCTGCTACGAGGAGTACCG	-0.35;-0.05;0.21;0.33	6158;35030;64995;71152	6.05E-01;4.34E-01;4.20E-01;1.47E-01	6290;12447;42412;71284	9.62E-01;5.99E-01;5.27E-01;1.44E-01
SRBD1	0.187847	0.840695	4	CGCAGCCACATACAGTTCGA;TTGTGGACAAGGCTTCCGAG;AAGACTGAGACATATCCTCA;TCTGGCCTTGCAAAGCTACG	-0.45;0.09;0.1;0.28	2804;53797;54308;68919	8.87E-01;5.69E-01;3.85E-01;2.03E-01	8523;23134;23645;74638	1.10E+00;5.80E-01;5.08E-01;6.40E-02
HMGA2-AS1	0.177126	0.608418	4	GCAGCATGGAAACATACTCC;ATGGAGAGATTCCAATTGCG;GAACTGGCCTTGCGCGCAAG;GCTCTTCATTAGCAACCACT	-0.24;-0.01;0.09;0.26	12978;40576;53913;67939	4.28E-01;4.13E-01;3.87E-01;2.27E-01	9503;23529;36866;64464	6.46E-01;5.71E-01;4.80E-01;3.19E-01
CDH20	0.0938015	1.07103	4	CACCCTGGCACTGTTGCCGT;CTTGCCGACATACAAAGGGT;GCTCCAATTAGCTCCACTGT;GAAAATTCTTCCCGGTCTAG	0.01;0.01;0.09;0.1	43263;43431;53649;54165	7.16E-01;6.21E-01;4.39E-01;3.89E-01	23277;23793;34011;34179	1.42E+00;7.21E-01;5.66E-01;3.86E-01
ZNF780A	0.137523	0.593911	4	AGACAATTTGAGGGACTACA;AAATTGTATGTGAAGTCGAA;TAAGGAAAGAAACAAGCAGA;GTTCTTATGGCGATTAAGCA	-0.13;-0.04;0.08;0.2	24105;35731;51764;63897	4.31E-01;4.02E-01;3.91E-01;3.34E-01	13545;25678;41711;53337	6.48E-01;5.40E-01;5.31E-01;4.06E-01
ZNF780B	0.490386	1.45694	4	TTCTAAAATAAAAGGCCTCG;AAGCTGATTGAGGAGACTAA;ATTGCCAAATTCATACTGGT;TGTGGGAAAGCCTTTAATCG	-0.35;-0.1;0.37;0.61	6329;27770;72616;76234	6.87E-01;5.97E-01;4.98E-01;2.73E-02	1208;4826;49672;71113	1.69E+00;1.23E+00;4.22E-01;1.48E-01
TLN2	-0.498419	1.49169	4	TGCATCGACAACCGACCCCG;GAACCTCAAGAATATCTCGA;CTATTCAGTACAAACCACCG;TGACTCCACTGCTCGCATGG	-0.67;-0.32;0.0;0.01	453;7435;41979;42664	1.64E+00;1.34E+00;1.04E+00;5.35E-01	34778;35463;70007;76989	5.47E-01;5.22E-01;4.32E-01;1.02E-02
FRG1	0.276168	0.797303	4	ATAGCCATTGAAATGGATAA;TATTAGATGCAATGAAGCAG;TCTACCAAGCTCGTGCTCAA;CTCACCAACAATATCAAGCT	-0.26;-0.16;-0.03;0.58	11234;20954;37300;76052	6.35E-01;6.31E-01;4.41E-01;3.14E-02	1390;40142;56488;66208	1.17E+00;4.27E-01;3.77E-01;2.72E-01
FRG2	-0.330585	1.72415	5	TGACGGTGTTTGGACTCCTA;CCAGTGAGAAGCACATACAA;GAGAAGCACATACAAAGGCA;AAGCCCTGGAATGTCCCCTA;GAAAAGAAAAATGAGTTCCA	-0.37;-0.29;-0.15;-0.14;-0.07	5312;9364;22126;23455;32053	1.92E+00;1.53E+00;1.00E+00;9.24E-01;5.88E-01	45389;53986;55316;68078;72130	1.07E+00;8.70E-01;5.27E-01;4.42E-01;1.54E-01
RHEBL1	-0.143832	0.588374	4	GGAAGGCTACGATCCTACAG;GGGTGCCAGTGGTTCTAGTG;ATCCTCGGATACCGCTGTGT;CTGTACCAAAAGCTACATGA	-0.15;-0.14;0.07;0.1	22154;22926;50571;55055	5.93E-01;5.84E-01;4.13E-01;3.80E-01	22387;26871;54516;55288	5.85E-01;5.11E-01;3.84E-01;3.81E-01
TP53TG3	0.321992	1.29107	16	ACTCCCGGAACGGTTGAAGA;GCTCCCGGCTGTTGGTCGCA;GACAGGGTGTCACAATTACC;GAACCGTCTTCAACCGTTCC;GGAACCGTCTTCAACCGTTC;CTAGGGCGGCTAGTTTCACC;AAGAGACATTGGAGCTAGGG;CGAAACTGCTGGGCTGCGAA;AGACACCAGAACTCCCGGAA;CTCTCCTGCTGAAGAGACAT;TCTGGTCCGCTCCCGGCTGT;ACTGCTGGGCTGCGAAAGGC;GGGCTGCGAAAGGCGGGACA;TCTGCCCTGCGACCAACAGC;CTGAAGAGACATTGGAGCTA;GCTGAAGAGACATTGGAGCT	-0.72;-0.42;-0.29;-0.25;-0.24;-0.17;-0.16;-0.15;-0.04;-0.02;0.18;0.27;0.32;0.33;0.6;0.95	292;3812;9208;12259;12825;19856;20499;21359;35627;38769;61945;68563;70704;71143;76179;77221	1.49E+00;1.24E+00;1.18E+00;1.14E+00;1.13E+00;9.47E-01;9.30E-01;9.20E-01;9.11E-01;8.50E-01;8.43E-01;8.40E-01;7.41E-01;6.91E-01;6.16E-01;1.98E-02	221;1263;6299;6738;8879;15497;38673;41813;56083;56943;57586;64617;65183;68234;73630;77150	1.64E+00;1.60E+00;1.46E+00;1.36E+00;1.26E+00;1.12E+00;1.00E+00;8.95E-01;8.07E-01;7.57E-01;7.30E-01;7.29E-01;6.26E-01;5.40E-01;4.33E-01;2.62E-02
IFT80	-0.289539	0.709796	4	GCATTAGAAAAACCCAACAC;GAGGTTGTGAATTGTACAGT;CCAGTGTATTCAGTAGCGTG;ACTTACCATCAGAACTTGTG	-0.41;-0.17;0.0;0.28	3935;19913;42204;68766	7.60E-01;6.60E-01;5.31E-01;2.06E-01	8676;35238;57529;73507	5.03E-01;4.33E-01;3.75E-01;9.06E-02
C20orf141	-0.144673	1.26396	4	GGGCCCCAGGTGGATACAGG;TTACCTATGGAGCAGGTCAA;CAGCGCAAACTTCTCACCAG;ACCCAGACCCGAAGCACGTG	-0.15;-0.14;-0.11;-0.07	22045;22842;26709;31561	1.56E+00;9.69E-01;5.86E-01;3.80E-01	45881;50732;54600;55397	7.95E-01;5.82E-01;5.14E-01;3.84E-01
IFT88	0.154617	0.681049	4	ACCTATAGCTACTGGATATG;GGCCCCTTGACTGACTAAGG;TTTCACGTTCCATTTGCCTG;GAGCATGGCACCAAATCTGA	-0.1;-0.04;0.07;0.24	28662;36706;51161;66661	4.32E-01;4.28E-01;4.07E-01;2.60E-01	10781;26281;40736;48780	8.03E-01;5.59E-01;5.21E-01;4.50E-01
RPL17P36	nan	nan	1	CCGTAAGGATCATCTCAATG	-0.04	35979	0.333	41463	0.271
POU5F1B	0.403295	1.19728	4	CCCGCCGTATGAGTTATGTG;CAAAGCAGAAACCCTCATGC;GCTGGGTTGATCCTCTGACC;GGTGGAGAGCAACTCCAATG	-0.04;0.07;0.16;0.65	35989;51389;60213;76454	5.45E-01;5.24E-01;3.79E-01;2.23E-02	988;17229;26053;41453	1.31E+00;1.09E+00;9.95E-01;7.46E-01
C11orf91	-0.27173	0.985157	4	TCTTCTACTCACCGCCGCCG;AGAAGCGCAGAGGCTCGTAG;ACAGCCCCACCATGAGCCAG;TTCCCGTCCCTGTACGACCG	-0.35;-0.19;-0.16;0.13	5976;17674;20916;57613	1.24E+00;7.30E-01;6.15E-01;5.14E-01	19829;56526;59768;71466	6.32E-01;3.77E-01;3.75E-01;1.39E-01
DENND10	-0.171301	0.587045	4	GTATCACCCCAAGATAGAAG;TTTGATGGAGCCAGCCAGGT;CCTTCACTAGGATATTGTGT;GTGCACGTAAGAGTGAAGGA	-0.24;-0.1;-0.02;0.11	13083;27499;38707;55724	6.02E-01;5.72E-01;5.02E-01;4.11E-01	21718;38735;49943;64359	4.26E-01;4.19E-01;3.79E-01;3.21E-01
SP2	0.139982	0.541582	4	TGCCAATATCCAGTACCAGG;TTGATAGGGACAAGTTTCCG;CTTGTTAGTCTTAGACAGCG;AGGCGTGCGGATGTAGACCT	-0.3;-0.09;0.12;0.16	8813;28777;57185;60116	4.99E-01;4.85E-01;4.40E-01;3.75E-01	17326;20257;48665;68629	6.50E-01;4.33E-01;3.78E-01;2.10E-01
RPL17P39	0.331203	1.25905	3	CCGTAAGGATCATCTCAATG;CATGAGCTCTGTAGGTCCGG;TGGAGTTGGCAGGTGTGCGC	-0.04;0.23;0.33	35979;66083;71293	4.94E-01;3.98E-01;1.08E-01	6149;11359;41463	1.26E+00;8.14E-01;6.95E-01
KISS1R	-0.111992	0.579398	4	GGAACACCGTCACGTACCAG;CAGGCGCAGGTGGCGAGCAG;TCACGGTCCGCATCGGCTTG;CACCTGCAGGGCGCTATCGG	-0.15;-0.07;0.06;0.07	21603;31807;49698;51618	7.05E-01;4.54E-01;4.22E-01;3.79E-01	25824;27744;45635;55839	5.68E-01;4.99E-01;4.73E-01;4.03E-01
MCM10	-0.268695	0.801083	4	AACAACCAGATTACTCAGAG;ATTTCTCGGAACAAACCTAG;ATTAAGTAGAGAAGTCTCCC;CTTACACTATTCACACTCTG	-0.43;-0.11;-0.07;0.11	3334;27260;32001;55983	8.21E-01;7.81E-01;5.64E-01;5.06E-01	21459;45441;50182;74108	4.53E-01;4.17E-01;3.78E-01;7.64E-02
CSK	0.276061	0.921354	4	CGCACAGCGTGTAGTCTCCG;CATTAAACCAAAGGTCATGG;TGATGCTGGGCGATTACCGA;TCTTGCCGTGGAACCAACTG	-0.16;-0.01;0.27;0.28	20815;39965;68598;69004	4.98E-01;4.27E-01;3.76E-01;2.00E-01	8438;8844;37477;56627	1.21E+00;6.31E-01;5.44E-01;5.11E-01
NUP93	0.36076	1.34656	4	ACAATACAGATCCCTACAAG;TAGTAAATTAGCGCCCACAC;GTGTTAGGGTACGGGAACGC;CACACTCACTTGCCGCGCAT	-0.35;0.19;0.2;0.52	5979;62921;63936;75462	8.56E-01;6.15E-01;4.06E-01;4.50E-02	1981;13506;14518;71463	1.67E+00;1.02E+00;9.05E-01;1.40E-01
SEPTIN5	0.561036	1.70548	4	GAAGCCCATCACCGACTATG;GGTAGAGATTCTAAAACACA;GACATTGACAAGCAGTACGT;CACACACCCATGCCCGAAGG	-0.05;0.01;0.44;0.68	35206;42961;74276;76600	8.41E-01;5.30E-01;4.36E-01;1.90E-02	842;3166;34481;42236	2.04E+00;1.38E+00;1.05E+00;7.08E-01
LTBP3	0.264258	0.85693	4	GGCGCTCACCCAAGCAACTG;CTGAATGGTGAGCGTCTGGT;CGGCGTTCGAGCTCTCAATG;CCCTGCAGCAGACAAACCGG	-0.11;-0.03;0.22;0.31	26481;37651;65429;70370	4.27E-01;4.27E-01;4.09E-01;1.66E-01	7072;12013;39791;50961	9.87E-01;7.27E-01;5.79E-01;5.62E-01
THUMPD3	-0.186337	1.18552	4	GTTTAGAGTCACATGCAACA;CGATCCAATGTGTGGAACTG;CAAGTGACAGAAAGTGACCT;TGATCTCAGACAATGAACCT	-0.2;-0.17;-0.09;-0.07	16298;19691;29341;32624	1.50E+00;8.69E-01;6.66E-01;3.83E-01	44818;48101;57751;61144	7.62E-01;4.78E-01;4.10E-01;3.75E-01
IGFBPL1	0.246355	0.866852	4	ACGTTGTGAACACTTCGGGG;ATCTCGGCGCTCGACGAGTG;AGCCTTGGGATCCGCGACGT;GCTGGGGTACGAGCGACCGT	-0.22;0.07;0.16;0.34	14223;51238;60177;71511	5.22E-01;3.98E-01;3.78E-01;1.38E-01	5931;17265;26204;63219	9.89E-01;7.45E-01;6.18E-01;3.53E-01
ZNF221	0.261454	0.802175	4	CTTCTCTTCTATGTGGACCA;CTTCATCAACAATCACACTC;TATTAAGTCTTGATCTAACA;GTTCATTGCAAATTGCACAC	-0.25;-0.11;0.25;0.28	11883;26844;67179;68773	5.12E-01;4.61E-01;4.29E-01;2.06E-01	8669;10263;50598;65559	1.10E+00;5.04E-01;4.13E-01;2.89E-01
ATG4C	-0.225546	0.658761	4	GCAAGGCATCCTGATTTACA;GAACTACTATAGCTTGGACC;AGAGTCGGGATGTACAATAG;CAGCTTTGACAACAGACTGT	-0.44;-0.01;0.03;0.32	3176;39981;45334;70916	8.40E-01;4.78E-01;4.27E-01;1.53E-01	6526;32108;37461;74266	6.31E-01;5.87E-01;4.52E-01;7.27E-02
ATG4B	0.205939	0.797706	4	GAATCCGTTGCAGTGCCGGT;CTTGGCGGTCCACATTGCAA;CAGTATCCAAACGGGCTCTG;TCCTGTCGATGAATGCGTTG	-0.12;0.01;0.19;0.22	25585;43594;63209;65458	4.40E-01;4.01E-01;3.98E-01;2.92E-01	11984;14233;33848;51857	8.70E-01;7.26E-01;6.97E-01;4.27E-01
ATG4A	0.282393	0.781615	4	TGGTTTATGCCCAGGCGAAG;GAAGCAGTTAAAGAATCGGG;TGGGGATGTATGCTACGCTG;TTCTATCTAAGAAGCACTGT	-0.34;-0.23;0.19;0.37	6420;13645;63135;72752	8.98E-01;5.92E-01;3.97E-01;1.09E-01	4690;14307;63797;71022	8.66E-01;6.97E-01;4.04E-01;1.50E-01
THUMPD2	0.276669	0.852761	4	GGAGCCGTTCGTAATGCGAG;CTGCAGTGGAACTATTGGAA;TAGAATATCTACCTGAACAC;ATTGTTCCAAGTCCACACAT	-0.21;-0.21;0.27;0.29	15613;15879;68213;69440	7.97E-01;4.87E-01;3.87E-01;1.89E-01	8002;9229;61563;61829	1.18E+00;5.26E-01;3.91E-01;3.85E-01
ATG4D	-0.306295	0.809977	4	TCACGCAGGGCACATACACG;TGGGGGTGCATGTTACGCAG;GAGAAACGTACACCACCAGG;GTGACATACAGCGTTTCCAG	-0.42;-0.19;-0.08;0.07	3633;17448;30460;50719	8.31E-01;7.89E-01;7.38E-01;7.35E-01	26723;46982;59994;73809	4.66E-01;4.11E-01;3.78E-01;8.34E-02
PHOX2A	0.0862123	0.840003	4	AGGCGGTGCTATCGGGCGTG;CCCCGACATTTACACGCGTG;GGCGCCAAAGTCGCCGTAGG;GCTTCCAATACAGCCCCCTG	-0.08;0.03;0.07;0.1	30875;45933;51478;54510	6.10E-01;4.60E-01;4.57E-01;4.05E-01	22932;25964;31509;46567	8.84E-01;7.96E-01;5.26E-01;3.84E-01
SP7	0.415222	1.04011	4	TTGGTGGCTCTAGCCCTCTG;CCAGTGCTTGCACCCCGTGG;CTGGGCTACTAGTGCCCAAG;GCAACACTCCTACTCCATGG	-0.21;-0.03;0.12;0.71	15669;37017;56330;76741	4.28E-01;3.86E-01;3.77E-01;1.58E-02	701;21112;40425;61773	1.45E+00;6.27E-01;5.65E-01;3.93E-01
LINC02671	nan	nan	1	TGTAGTCCCAGCTACTTGGG	0	41847	0.267	35638	0.337
FAM193A	-0.489815	1.45773	4	GAGTAATTATGATGATACCG;GGTCCATGATACCACACGTG;CACACACGACACCTGCAGTG;TTGCGTGTGTCCACAAACCC	-0.66;-0.32;-0.14;-0.0	517;7547;22980;41349	1.58E+00;1.33E+00;1.13E+00;1.09E+00	36093;54462;69895;76925	5.83E-01;5.47E-01;5.43E-01;1.16E-02
CHORDC1	0.149799	0.683372	4	GTACAAAAGGGAAACACATG;TAGAAGCAATAAAAAGACCA;GAAAGACCGGAACACCTGGG;CTTCTAGACTCTCTAGACCC	-0.12;-0.01;0.13;0.17	25615;40840;57853;61334	4.29E-01;4.05E-01;4.02E-01;3.75E-01	16108;19589;36602;51827	6.98E-01;6.69E-01;6.52E-01;3.84E-01
NLRP14	0.198855	0.56653	4	ACTTCATCTGTGTCAAATGG;GTTGGAACACTTGTTCGATG;CTGCTTCAGACAAGTACAAG;TCTTCGCACAGTGCAAACTC	-0.31;-0.1;0.11;0.29	8447;27892;55306;69586	5.11E-01;4.97E-01;3.80E-01;1.86E-01	7856;22136;49550;68995	6.02E-01;5.31E-01;4.23E-01;2.01E-01
LOC105370314	nan	nan	1	TGTAGTCCCAGCTACTTGGG	0	41847	0.267	35638	0.337
H1-7	0.129346	0.875618	4	CCAGCGGAAAAAACTGTCGG;CAGAGTCAGCCCTTTGTGAG;GGACGCGCGAGGCAAGAGGA;TTCCTGGCCGCCTTGCGAAG	-0.36;0.09;0.12;0.14	5864;54004;56801;58435	6.21E-01;5.73E-01;4.89E-01;3.76E-01	19007;20641;23438;71578	1.11E+00;6.40E-01;3.75E-01;1.37E-01
UPK2	-0.203032	0.914347	4	CAGGCTCTCCGTTAGCGCCG;TTGTGGTGCCTCCGTGCCGT;AGAATTTGGTTCCTGGCACG;GTGTGGCATTGCCTCCTGTG	-0.21;-0.19;-0.11;0.03	15356;17280;27311;46557	9.45E-01;8.84E-01;7.44E-01;3.89E-01	30885;50131;60162;62086	5.05E-01;4.60E-01;3.84E-01;3.78E-01
CFH	0.242942	0.976858	5	AGACCAGTATAAAGTTGGAG;GAGCCCTTATGAAATGTTTG;ACATCAGGATCAATTACATG;GAAATGCATTGTTCAGACGA;ATAGTGGAGGAGAGTACCTG	-0.14;-0.03;0.14;0.23;0.26	23415;37045;58537;66074;67668	5.89E-01;4.88E-01;4.46E-01;4.10E-01;2.93E-01	9774;11368;18905;40398;54027	1.08E+00;8.73E-01;7.82E-01;7.52E-01;4.34E-01
CFI	0.254417	1.11426	4	AGAAGACTTTATCGCAGGAG;TGTCTACATGTGCATTGCCG;GATGCCAGTGGAATCACCTG;TGAGGTGGACTGCATTACAG	-0.2;0.14;0.18;0.33	16691;59095;62494;71131	7.08E-01;3.92E-01;3.81E-01;1.48E-01	6311;14948;18347;60751	1.39E+00;8.37E-01;5.98E-01;4.22E-01
ARL4AP5	0.760178	1.8383	2	TGTTAGCAACTATAAGTACA;AGGAGAAATTAAGGCCACTG	-0.13;0.76	24569;76876	3.63E-01;6.36E-03	566;52873	1.84E+00;3.31E-01
PNP	0.211787	0.876741	4	TTGCCAGTACCTGTACTTCG;CTGCCTCATAGTCCGGTCGT;TGCTGCATTGGTGACTACCA;AGTGGTCAGAACCCTCTCAG	-0.12;0.09;0.1;0.32	25176;53117;55017;70849	5.55E-01;3.98E-01;3.82E-01;1.55E-01	6593;22425;24325;52266	1.07E+00;6.83E-01;5.95E-01;5.84E-01
CFD	0.126842	0.671705	4	ACCGGGAACTCTCTGCGACG;ACGTCGTACAGGCGCTTGGA;CCCCGTGGTCGGATCCTGGG;ATGGCGTCGGTGCAGCTGAA	-0.09;-0.06;0.08;0.18	28836;33931;51979;62005	4.39E-01;4.34E-01;4.00E-01;3.86E-01	15437;25463;43511;48606	8.09E-01;5.34E-01;5.07E-01;3.88E-01
CFB	-0.35931	0.957083	4	CATGTACGACACCCCTCAAG;TATGACGGTTACACTCTCCG;TCTGCAGGATTGCACAACAT;TGTCTGATCCATCTAGCACC	-0.47;-0.25;-0.03;0.19	2571;11904;37261;63297	9.93E-01;9.21E-01;6.36E-01;3.50E-01	14145;40181;65538;74871	4.29E-01;4.27E-01;3.99E-01;5.86E-02
OR5P3	0.205458	0.86803	4	TAAGATGATGCAGACTCCAG;GAACAAGCAAGCTTCAAAAG;GGGCCACACAACCAGCAACA;CATGACAGGTGTGACTGATG	-0.07;0.04;0.12;0.3	31649;46761;56196;69815	4.71E-01;4.64E-01;3.77E-01;1.80E-01	7627;21246;30681;45793	9.13E-01;8.23E-01;6.24E-01;5.40E-01
OR5P2	-0.42021	1.30759	4	CATGCTTGTAAACTTCCTGG;TAGCTGGACACTGACTTGTG;AGAAAATGAGAGAACAACTG;CCATGTCAGCAAAAGCCAAG	-0.44;-0.4;0.08;0.12	3002;4452;52524;56906	1.75E+00;8.61E-01;5.35E-01;3.96E-01	20536;24918;72990;74440	7.16E-01;5.44E-01;3.76E-01;6.87E-02
SMKR1	0.119681	0.630341	4	GAAACAGAAGAAACCAGAAG;GATGTAGTAGAGGTTCAGCA;AGTGGACATTCTCAGCCCCG;GCAGGCAGTCAGCGACGTTG	-0.2;0.01;0.08;0.16	17073;43120;52754;60172	4.38E-01;4.37E-01;3.95E-01;3.79E-01	17270;24689;34322;60369	7.12E-01;5.48E-01;4.33E-01;3.78E-01
CDH23	0.120415	0.697095	4	CGGTTCTCACAACGGCATCG;GCACGTGTACGTGACCATTG;CTCCCGCAGAGCACCCACGT;GGTGACTGTAGCGTCAGATG	-0.1;-0.02;0.06;0.18	28492;38508;50213;62163	4.30E-01;4.26E-01;4.16E-01;3.82E-01	15279;27229;38934;48950	7.97E-01;5.97E-01;5.06E-01;3.89E-01
MRLN	0.857972	2.79875	4	AAGTCTAGAAGATGAAATTG;AATTTCATCTTCTAGACTTT;AGTCTAGAAGATGAAATTGT;TGGATATGACTGGTAAAAAC	-0.24;-0.05;0.83;0.89	12830;34746;77034;77141	1.68E+00;4.35E-01;4.15E-01;6.74E-03	301;408;42696;64612	3.78E+00;1.81E+00;5.22E-01;3.15E-01
CREBBP	0.190297	0.905893	4	CAGGACGGTACTTACGTCTG;CCGCAAATGACTGGTCACGC;ATTGCCCCCCTCCAAACACG;CTTAGCCCACTGATGAACGA	-0.1;0.07;0.09;0.29	28682;51693;53940;69354	5.29E-01;4.32E-01;3.87E-01;1.92E-01	8088;23502;25749;48760	1.01E+00;8.04E-01;5.72E-01;5.23E-01
PNN	0.15811	0.911221	4	CACACGTAGAGACCTTATCC;GACGTGGTAGTTTATTACTG;GAATGTCAGTGCTTTAGACA;AGTTATGGATGTGCTAGAGA	-0.08;0.07;0.13;0.18	30070;50734;57990;62613	5.14E-01;4.49E-01;3.75E-01;3.69E-01	14829;19452;26708;47372	9.69E-01;8.54E-01;6.73E-01;3.93E-01
ATP6V0E1	-0.321169	0.820563	4	AACACGCTCATCACAATGAG;AACTGAACAGGTCACCAACA;ATCCCTAAGGGTCCTAACCG;ATTGTGATGAGCGTGTTCTG	-0.53;-0.11;0.1;0.13	1565;26184;54664;57391	1.12E+00;5.22E-01;5.21E-01;3.83E-01	20051;22778;51258;75877	5.87E-01;4.07E-01;3.75E-01;3.54E-02
ATP6V0E2	-0.189862	0.578617	4	AGCACCCGAAGCGATCAGCC;GGTCCCTTCGGCACGAACCA;GGCGAATGAGTGCGCCGTCA;GTGCCGAAGGGACCCAACCG	-0.25;-0.13;-0.02;0.11	12203;24154;39215;55904	5.91E-01;5.66E-01;5.59E-01;4.24E-01	21538;38227;53288;65239	4.26E-01;3.91E-01;3.78E-01;2.98E-01
ATXN7	-0.326289	1.63044	4	TAATGTGATTGAAATGCCTG;TGTCCGGTGAGGAATACGTG;CGAGCACAAAAACAAAACCA;CATACTCACATTCTACCATG	-0.35;-0.3;-0.27;0.07	6206;8594;10823;50930	2.03E+00;1.23E+00;7.28E-01;6.03E-01	26512;66619;68848;71236	1.06E+00;5.06E-01;4.09E-01;1.45E-01
MLLT6	0.526504	1.65556	4	CATGGGGGTTCCAAAGATGT;CGTTGGCAAATTGCACCTCG;GGGAGACTTATAGTCCCCAG;CTAACCTGCCCCTAGTAAGG	-0.19;-0.11;0.46;0.59	17292;26650;74581;76131	8.80E-01;5.15E-01;3.78E-01;2.96E-02	1311;2861;50792;60150	2.12E+00;1.19E+00;4.39E-01;4.11E-01
CFP	-0.248036	0.752225	4	GCTCAGGTGCAGAACACTTG;TGGGCCAGACCATGGAACAA;ACAGCGCCGGTACCGCAGCT;TTTGCCTACCAGAAACGTAG	-0.4;-0.1;-0.06;0.06	4371;28325;33895;49429	7.80E-01;7.24E-01;7.22E-01;4.91E-01	28014;43547;49117;73071	4.40E-01;4.28E-01;4.25E-01;1.01E-01
SERPINA12	0.177127	0.782741	4	CTGATCGAGAATATAGACCC;GTGCCCATGATGTTCCGTAG;TCTTCCAAAAACTTACGCTG;GAATTATAAAGCTTTGAGCG	-0.11;0.04;0.12;0.23	26692;47000;56643;66384	4.67E-01;4.11E-01;3.76E-01;2.68E-01	11058;20799;30442;50750	8.31E-01;7.34E-01;6.35E-01;4.44E-01
AAAS	0.150963	0.621745	4	CCCAGGGTGAGACAGCACTT;GGCCCATCGACAGAGTGCCA;GCCAAGACAGAGGCACTAAG;TGACAGCGCCCTGATAGAGT	-0.14;-0.13;0.12;0.18	22992;24278;56499;62646	5.56E-01;3.84E-01;3.77E-01;3.68E-01	14796;20943;53164;54450	6.32E-01;6.12E-01;3.93E-01;3.92E-01
HAMP	-0.371606	1.02149	4	ACTTGCAGAGCTGCAACCCC;TTGTGGGAAAACAGAGCCAC;TCCCACAGCCCATGTTCCAG;AGCCACTGGTCAGGCTGGCG	-0.46;-0.29;0.04;0.28	2716;9687;47473;68962	1.14E+00;8.99E-01;4.48E-01;2.01E-01	8480;29969;67755;74726	5.10E-01;4.75E-01;4.72E-01;6.20E-02
OOEP	-0.0750749	0.674573	4	CCCTTTGGTGTTCTACCTAG;CCTGCTGACAGTGGACATAG;TTTGCCCCGCTGGGACTCAG;CAGGGCCGGATGCGAATCTG	-0.11;-0.04;-0.03;0.07	26238;36591;37565;51154	7.20E-01;6.29E-01;4.29E-01;4.07E-01	26287;39877;40851;51204	7.19E-01;5.57E-01;4.27E-01;4.07E-01
NDUFV2P1	nan	nan	1	TGAAATCAAATGGAGTATCA	0.11	55655	0.143	21787	0.551
SIDT1	0.355723	1.91349	4	CAGCGCGTAAAACACAGCAA;TTTCGATCATGTCTACAGCG;AGTTTGTACTGAGCACCCAG;TCTGCTGGCGAACCACAACA	-0.29;0.28;0.34;0.37	9494;68783;71512;72736	1.23E+00;6.18E-01;4.80E-01;1.09E-01	4706;5930;8659;67948	2.30E+00;1.52E+00;6.96E-01;2.27E-01
SHISAL2B	0.183991	0.615215	4	CCTACAAGCACAGCTACATG;GACAAAGGCGAGTAAAACAA;GCTGCAGCAGTACTTGAGGT;AAACCTCAAAGATTAGACAC	-0.36;-0.04;0.0;0.37	5811;36248;42006;72521	6.24E-01;5.34E-01;4.30E-01;1.14E-01	4921;35436;41194;71631	6.80E-01;5.50E-01;4.32E-01;1.35E-01
SIDT2	0.175386	0.673198	4	GGAAGGACAAGCGTGTTCTG;AAAATGTACCTTCTGCGAAG;TGTAGGTACTCGGCCCCGAG;CCATACTGTGACCCGCAACA	-0.19;-0.04;0.18;0.18	17419;35474;61897;61949	4.32E-01;3.88E-01;3.87E-01;3.78E-01	15493;15545;41968;60023	8.11E-01;5.35E-01;4.43E-01;3.88E-01
CDH24	0.234173	1.08481	4	CTGCACTCGGATGTTGACCG;TCATTGACCCAGCCTATCTG;CCCTGCCAGCCCAATCAGGT;AGGCCTATACCAGTTCTCCG	-0.01;0.05;0.1;0.37	39996;49150;54539;72566	6.32E-01;4.91E-01;3.84E-01;1.13E-01	4876;22903;28292;37446	1.26E+00;9.07E-01;6.84E-01;5.85E-01
ALPI	0.180375	0.798736	4	CCGTTCGCAGACATACAATG;GATCCACCGAGACCCCACAC;CAACACGACACGCGGCAATG;CATGATGACCATGGTCGATG	-0.34;0.06;0.14;0.22	6687;49365;58289;65702	5.79E-01;4.94E-01;3.75E-01;2.86E-01	11740;19153;28077;70755	9.15E-01;6.82E-01;4.31E-01;1.57E-01
PYY	0.124193	0.490724	4	TCCGGCGAGGCGTCTTCGCG;GGCCCTGCTCGTCTGCCTAG;TCAACCTGGTCACCCGGCAG;GGCGCAGGGAGGCGTAGTAG	-0.25;-0.08;0.07;0.17	12281;30491;51537;61864	4.66E-01;4.23E-01;4.04E-01;3.90E-01	15578;25905;46952;65161	5.27E-01;4.55E-01;3.87E-01;3.00E-01
NUP188	-0.468969	1.40087	4	TACCTGCAAGAGGACTACAG;GGTTCAGAAACAGTTCGATG;TCATGGGAGATCACATCATG;TTCAGCACAAACATTACACA	-0.66;-0.28;-0.15;0.69	511;10044;21390;76647	1.59E+00;1.21E+00;1.12E+00;1.79E-02	795;56052;67398;76931	1.40E+00;6.20E-01;4.66E-01;1.15E-02
RUVBL1	-0.384084	1.45121	4	GAGACAGAGAATCCCATGGG;ACTACTTACCAATGGCCCTG;ACTTGGATGTGGCTAATGCG;GTGAACAAGTACATCGACCA	-0.39;-0.38;-0.08;-0.03	4703;4964;30689;38002	1.67E+00;1.24E+00;8.23E-01;6.96E-01	39440;46753;72478;72739	6.77E-01;6.19E-01;4.64E-01;1.09E-01
SIX4	-0.417774	1.27997	5	TATCCATGACTGACATACTG;GCCGAGGCGGGCAGATCACG;CTGGCTCCATATGACTGGAA;GGATCAGGTACAACTCCACT;CGAGAGCCACAGCTTCGAGT	-0.53;-0.31;-0.24;0.07;0.44	1554;8407;13037;50808;74241	1.48E+00;1.08E+00;1.03E+00;4.97E-01;9.16E-02	3201;26634;64406;69035;75888	7.88E-01;7.58E-01;4.76E-01;4.65E-01;4.40E-02
SIX5	-0.34808	1.13511	4	TGATGGGAATCCCACGACTG;GCAGGTGGCGTGCGTCTGCG;CCTGCGCGCGCGCTACCATG;CTGGGGCAGGTTCAATAGTG	-0.52;-0.18;-0.15;0.16	1679;18993;22057;60352	1.18E+00;1.09E+00;6.87E-01;4.33E-01	17090;55385;58449;75763	6.04E-01;3.79E-01;3.75E-01;3.81E-02
EIF2D	-0.576456	2.8656	4	TTACCAGGACCACTTGTGGT;GAAGTTGTATGCTCACAAAG;CCACCAAAGAAATGGCACAG;CTGTGGACTGGAAACACCCG	-0.66;-0.5;-0.41;0.51	525;2006;3904;75265	3.31E+00;2.42E+00;1.58E+00;4.95E-02	2177;73538;75436;76917	1.86E+00;1.02E+00;9.86E-01;1.18E-02
DGUOK	-0.620684	2.34427	4	AGTGGCATATCTATCAGGAC;GCTATTTGCATTGCAGCTGT;AGGAGGAAACGCCCTCGAGT;CTACAGAACCTGTAGCAACA	-0.9;-0.34;-0.18;-0.15	66;6418;18640;21576	2.47E+00;2.22E+00;1.46E+00;1.37E+00	55866;58802;71024;77376	1.20E+00;6.98E-01;5.92E-01;1.46E-03
SAGE1	0.229298	0.829972	4	TTCCTGTTTGTCTAACCACG;GTTGCCAAATAAGCAAGCCC;TCTGTCATATTAATACGCCG;ACAGTTGACAAGTCATAACT	-0.07;-0.04;0.06;0.4	31789;36748;50219;73307	4.73E-01;4.28E-01;4.16E-01;9.53E-02	4135;27223;40694;45653	9.18E-01;7.42E-01;5.60E-01;5.06E-01
MR1	0.36311	2.22068	4	CCACATATGACAGTGTCACT;ACCCAACCGAAATAAATTCA;TTGCGATTTACTCTGACCAG;AGGTACACTCAGCTGCTGAG	-0.25;0.35;0.35;0.38	11811;71875;71926;72826	1.57E+00;6.42E-01;4.30E-01;1.07E-01	4616;5516;5567;65631	2.86E+00;1.58E+00;7.03E-01;2.87E-01
SIX2	-0.382252	1.2504	4	GCTCAAGGCACACTACATCG;GCCGTGGTGGCCTTCCACCG;GCCAGCTCACGCTTCTCGCG;TCGCCGTCCCAGATGGAGCG	-0.78;0.01;0.03;0.17	181;43659;45966;61160	2.03E+00;4.69E-01;4.40E-01;4.10E-01	16282;31476;33783;77261	7.28E-01;4.57E-01;3.83E-01;4.04E-03
SIX3	-0.160334	0.597214	4	ATACTTCTGGCGAGTAGCGG;ACATGGACAACTCTTCCGGG;CTGCCACGCACCATCTGGGA;AAGTTCACCAAGGAGTCTCA	-0.22;-0.1;-0.05;0.29	14321;28508;34560;69636	7.06E-01;4.89E-01;3.97E-01;1.85E-01	7806;42882;48934;63121	5.33E-01;4.36E-01;4.30E-01;3.55E-01
LOC107986669	nan	nan	1	CTGCCTGAATCTCACCCCCG	-0.09	29453	0.42	47989	0.208
WASH3P	0.350466	0.739234	3	GTAGCCGAGCCTCTCAAGGT;GGTGGTGTTGAAGAGCAGCA;GCGCGGCCAGCAGACCTGCA	-0.06;0.0;0.35	33482;41785;71998	3.96E-01;3.79E-01;9.50E-02	5444;35601;43972	7.39E-01;7.37E-01;4.65E-01
TGIF2LX	-0.206177	0.684712	7	GTTATTTCTCGACATGATTG;GCGGAGGATCTTAACGGACT;CCGGCCAAGTCAGGGCCCAG;CGTAGAAACGACCCCATCAT;AGAGCACAAGAAGAAGCGCA;CTTTGTTGCAGATTTCTAAC;GCGACTGGATGTATAAGCAT	-0.29;-0.27;-0.06;-0.02;0.02;0.07;0.45	9453;10700;33500;39659;44533;50950;74360	7.20E-01;7.12E-01;6.23E-01;5.53E-01;5.32E-01;4.08E-01;1.23E-01	3082;26492;32909;37783;43942;66742;67989	6.61E-01;6.36E-01;5.75E-01;5.32E-01;5.19E-01;4.02E-01;3.96E-01
CNPY3	0.44837	2.53706	4	AGCAACATATTTACACACTG;CGGCAGCAATCGATTTGCCA;ACACAACCTGGTACACAAAG;TCACTGAGACCATTTGCAAG	0.02;0.38;0.43;0.47	44038;72838;74025;74716	1.73E+00;8.12E-01;7.39E-01;6.22E-02	2726;3417;4604;33404	3.10E+00;1.97E+00;1.46E+00;8.98E-01
CNPY2	-0.451115	1.27078	4	AGGAGCCAGGATCTCCACTG;AAGAACTACGTACGTGTAGT;TGCTGGAGGAGATATGTGAC;TCTTTCCGGATCAATCCAGA	-0.66;-0.25;0.01;0.13	519;12461;43123;57900	1.58E+00;9.61E-01;5.14E-01;5.05E-01	19542;34319;64981;76923	4.37E-01;4.20E-01;3.75E-01;1.17E-02
CNPY1	-0.123002	0.85984	4	TGAGGAAGACCCTGTGACGA;GAGCTTACCGCAAATTTCAA;AATGAACGACTACAAGCTTG;AAGAGATTCGCTCCTAGGAA	-0.18;-0.06;-0.06;0.01	18407;32814;33694;43814	9.89E-01;7.30E-01;4.46E-01;3.76E-01	33628;43748;44628;59035	5.02E-01;4.89E-01;4.71E-01;4.41E-01
NODAL	0.287728	0.887012	4	GCTCAGCATGTACGCCAGAG;GTAGAGCATAAGGAGCACAT;GCAGCCTACAGGCAGAAGGT;CAAGTGAGCCCTCAGTGGGG	-0.07;0.0;0.18;0.4	32515;42127;62294;73304	4.84E-01;4.33E-01;3.90E-01;9.54E-02	4138;15148;35315;44927	9.46E-01;8.28E-01;7.42E-01;6.85E-01
UFD1	-0.132745	0.598182	4	GATGGCAATCACATCCCCGG;AGAGAAGCAGCGGTACTGTG;GAAAAAGATACACGGCTTTG;TCGGACCGCATGACGCATTG	-0.14;-0.13;0.05;0.09	23472;24286;47953;53563	6.40E-01;5.56E-01;4.42E-01;3.87E-01	23879;29489;53156;53968	6.27E-01;4.77E-01;3.92E-01;3.89E-01
SYNJ1	-0.185816	0.480735	4	ATACTTATATGTCGGAGCAA;TCATCGTGTCCGTATGTCAA;AGTGGCTACAGACGAAGCAA;ATGGCGTGAATTGTGATGAC	-0.27;-0.1;0.03;0.15	10690;27905;46215;59618	4.97E-01;4.65E-01;4.54E-01;4.51E-01	17824;31227;49537;66752	4.59E-01;4.23E-01;3.77E-01;2.58E-01
KNDC1	0.272671	0.884965	4	GCAGACCCTCGAGATGCTAG;CGAGTCCACATCCGACACCG;CGACGTCCACAACTACGTGA;CTCTGCCACGTACTCGAGGG	-0.12;-0.03;0.25;0.3	24862;38099;67131;69953	4.60E-01;4.26E-01;3.96E-01;1.77E-01	7489;10311;39343;52580	1.10E+00;6.73E-01;5.88E-01;5.45E-01
LOC100506388	-0.281036	0.913649	4	GAGAATCGAAACTGGCTCCG;ATAGTTTACCCACTGGTGAA;GGGAGAGGAAGGGCAACTCG;CAAACCTCGTCAGCATGCAG	-0.37;-0.19;-0.09;0.02	5346;17385;28997;44930	9.46E-01;8.82E-01;7.40E-01;6.52E-01	32511;48445;60057;72096	4.84E-01;4.83E-01;3.78E-01;1.24E-01
HMG20B	0.358748	1.0894	4	AAGAAACGCGGCTGGCCCAA;GTGACTGTCAAGCAAGAGCG;ACGTGCGCTTCCTGAACGAG;GAGTTCTTGGACCAAAACAA	-0.04;-0.03;0.16;0.55	35784;38014;60908;75809	5.41E-01;4.26E-01;3.81E-01;3.70E-02	1633;16534;39428;41658	1.10E+00;1.08E+00;7.72E-01;5.86E-01
GLT8D2	-0.235142	0.578561	4	CACTACATAGAACAAGATGT;CATCTGAGAAAGCCGCCGCG;TCAGGACATAAACAGACTCG;TCTTATACAGAATCACACAG	-0.38;-0.09;0.11;0.15	4868;29831;55616;59597	6.84E-01;4.73E-01;4.55E-01;3.79E-01	17845;21826;47611;72574	6.09E-01;4.46E-01;3.77E-01;1.13E-01
AAGAB	-0.285138	1.16299	4	CACTACATTGGACCACACAT;CAAGAATGGTGCATCAAACA;AGCAGACATCAATCTATGTG;GCCATGAGGAGACACTATCA	-0.31;-0.26;-0.06;-0.04	8209;11409;33244;36595	1.30E+00;1.02E+00;7.43E-01;5.19E-01	40847;44198;66034;69233	6.52E-01;4.44E-01;4.37E-01;1.95E-01
LINC00869	nan	nan	1	TGTAGTCCCAGCTACTTGGG	0	41847	0.267	35638	0.337
PHOSPHO1	-0.19259	0.821574	4	CAGCGCGTCTTCAAGTACCT;GCATCCTCAGCAACCCGTCG;CGATGCCAACACCTTTGGCG;CTGCGAGCCACCTACCGCGA	-0.2;-0.19;-0.1;0.21	16888;17760;28061;64424	9.16E-01;7.27E-01;3.80E-01;3.20E-01	13018;49381;59682;60554	4.94E-01;4.27E-01;4.12E-01;3.77E-01
SLC7A6OS	-0.414767	1.73114	4	AGGAGTCCGAGTACACGCCG;CAGACACAGTCAATCGCTCA;GTCAGCGGCACAGAAGACGT;CCGAGGCGCGGAGATTACGG	-0.49;-0.34;-0.27;0.14	2072;6833;10613;58595	2.05E+00;1.41E+00;1.01E+00;4.84E-01	18847;66829;70609;75370	1.08E+00;5.73E-01;3.75E-01;4.71E-02
C4orf17	-0.104386	0.70881	4	AATGCATTTGGAACATTGTG;TTGGAATGTTATTCAAGCCT;CTGGCGACATTCCTCTTACA;ATGAGTTAACAGGTTTATCT	-0.13;-0.08;-0.04;0.06	23919;31238;36542;49889	7.64E-01;6.54E-01;4.59E-01;3.89E-01	27553;40900;46205;53523	6.42E-01;4.65E-01;4.29E-01;4.20E-01
CREB1	0.262895	1.47531	4	TGGAGTTGGCACCGTTACAG;TGTGGAGACTGAATAACTGA;GGCTAACAATGGTACCGATG;AGCTGTACTAGAGTTACGGT	-0.65;0.22;0.24;0.29	545;65269;66704;69346	1.56E+00;9.78E-01;4.50E-01;1.92E-01	8096;10738;12173;76897	1.88E+00;1.07E+00;5.22E-01;1.22E-02
C3orf70	-0.239582	0.610854	4	GAAGAGCGAGAAACTAGATG;CAGATAGACAGCCCGTCGCA;TACAGTACCTCGGTGAGTCA;GCTTGGAAGCTGTTCCACAG	-0.37;-0.1;-0.01;0.13	5169;27416;40783;58055	6.63E-01;5.58E-01;5.03E-01;5.01E-01	19387;36659;50026;72273	4.28E-01;4.18E-01;3.75E-01;1.20E-01
MARCHF8	-0.26614	1.00358	4	GCTCATTGACCGTACTGCTG;CATAGGATCTGCCACTGTGA;GGCAGGCCTGGTGCACGAAG;TCTGTAGACTCTAGCAGAGA	-0.3;-0.23;-0.09;-0.01	8631;13851;29252;40662	1.12E+00;8.88E-01;8.72E-01;5.05E-01	36780;48190;63591;68811	5.61E-01;4.80E-01;4.02E-01;2.05E-01
MARCHF9	-0.346171	1.03088	4	TGGAAGCAGATCCGGCACTG;GCGACGAGGAGGAGTACTAC;AGCGCACTGAGCCGTCGCAG;TTCAGCCAAGTGGCAACGAC	-0.35;-0.35;0.05;0.23	6290;6394;48646;66368	1.46E+00;5.99E-01;4.33E-01;2.68E-01	11074;28796;71048;71152	5.93E-01;4.85E-01;4.44E-01;1.47E-01
SHOX2	0.181478	1.07158	4	GCAGCTGGGTACCTGCACTC;GGAGCTGAAAGATCGCAAAG;AAGTCGGACCAATTTCACCC;GGGCAGCCCGCGACTGACGG	-0.3;0.14;0.16;0.21	8778;59160;60256;64465	7.10E-01;5.00E-01;3.79E-01;3.19E-01	12977;17186;18282;68664	1.40E+00;7.47E-01;4.13E-01;2.09E-01
ZFP82	-0.325254	1.37186	4	TGTGATGAAAAGTAAGCTGT;AAGAGCCTTGGAAAGTTGTG;TGTGGGGAAGCTTTCATATG;AGAAGCTTAATAGTGCTGAC	-0.36;-0.29;-0.21;0.32	5904;9093;16003;70890	1.55E+00;1.19E+00;6.19E-01;1.54E-01	6552;61439;68349;71538	7.92E-01;5.86E-01;4.91E-01;1.38E-01
CHFR	-0.253527	1.00832	4	ACGGTTTGGGCATTTCTACG;GGATGAGGTATGCTTCCACG;AACAGTGATTAACAAGCTGA;AGCGGGAGTGGACCATCGGG	-0.25;-0.25;0.0;0.01	11797;11939;42205;42918	1.03E+00;9.91E-01;5.31E-01;4.30E-01	34524;35237;65503;65645	5.18E-01;4.33E-01;4.28E-01;2.87E-01
MARCHF2	-0.17455	0.565213	4	GCTGCCGGAGCAGTCACACA;GCAGTAGCTGGTGTTAGATG;GTCACCTGTGCCACATACTG;GTCCAAGGCACGGATGACGG	-0.21;-0.14;-0.0;0.18	15917;22723;41614;62269	5.89E-01;5.42E-01;3.85E-01;3.79E-01	15173;35828;54719;61525	4.31E-01;4.00E-01;3.90E-01;3.83E-01
MARCHF3	-0.176561	0.577859	4	AAGGTCCCTGTACATTCACA;GAAACTTGCATGACATACTG;TCGTGGCAGATCCTGCACAT;CAAACCCAGGCCGTTAGTGG	-0.19;-0.16;0.07;0.13	17597;20388;51222;57763	6.46E-01;5.09E-01;4.07E-01;3.77E-01	19679;26220;57054;59845	5.22E-01;4.48E-01;3.76E-01;3.75E-01
MARCHF4	-0.226267	0.675796	4	TTGTTGGCCGCCAAACCGGG;CTTCTGTAAGGAGAAGACCG;CTGGTGGCGCAACATCTGGG;ATCAAGTGGATCAGCGAGCG	-0.26;-0.19;-0.02;0.33	11528;17162;38664;71412	7.48E-01;6.03E-01;4.35E-01;1.41E-01	6030;38778;60280;65914	6.12E-01;4.26E-01;3.79E-01;2.80E-01
MARCHF5	0.0850667	0.51421	4	AGGACTATGTGCTTAGACTG;AGGTATTCAGCATTGCACTG;CCAGGCCTGTCTACAACGCT;CTGAATGGGTGAGACCATGC	-0.18;-0.04;0.02;0.15	18403;36601;44580;59653	4.90E-01;4.53E-01;4.29E-01;3.76E-01	17789;32862;40841;59038	5.57E-01;4.71E-01;4.46E-01;3.77E-01
MARCHF6	0.302977	1.75853	4	TCTCAGTAGTAGAATGAAGG;TTGGTTTCATTATACACTTG;CCCCACCGTTCAATGCTGCG;TGTCCCTGTTCGAGTAATGC	0.11;0.12;0.23;0.38	56164;57115;65914;72835	1.22E+00;6.48E-01;4.35E-01;1.07E-01	4607;11528;20327;21279	2.24E+00;1.27E+00;1.02E+00;7.03E-01
MARCHF7	0.130826	0.608103	4	CAAACTGTACTACCTCAGCT;AGATCTAGATGATGTATCAG;ATGAAGGTAGGCGGACAACG;ATGGATTATAGTCACCGAAG	-0.12;-0.07;0.07;0.19	25593;32588;51079;63286	4.48E-01;4.08E-01;4.01E-01;3.51E-01	14156;26363;44854;51849	6.97E-01;5.19E-01;4.85E-01;3.99E-01
SYPL1	0.146464	0.649498	4	AAGAAGAGTAATCGCCTATG;CGCCAGCGGATCAGTCGACT;GATCAACCTCAACCCGCTCA;TCACATATGTTTACACCTGG	-0.11;-0.07;-0.01;0.31	26868;31707;39925;70292	5.76E-01;4.55E-01;4.13E-01;1.68E-01	7150;37517;45735;50574	7.40E-01;5.59E-01;4.72E-01;4.27E-01
FAM81A	-0.407036	1.27488	4	AGCACAAAACGACCTATGAG;ATACTCATCTGTAAGCCTCG;GCAGAAAATGCAAAACAAAG;TAGATTTAAAGGTACAGTTG	-0.41;-0.4;0.11;0.39	3855;4301;55648;73130	1.78E+00;7.67E-01;3.79E-01;9.95E-02	4312;21795;73141;73587	7.28E-01;7.27E-01;6.10E-01;8.87E-02
SYPL2	-0.50862	1.48246	4	GAAGCGCAGGTAGATAACTA;AGGTGGACCGCCTACTCGTG;CTTCATCAAAGTTCTCCAGT;CTGGACTCTTCATCGCAGAG	-0.77;-0.25;0.12;0.25	192;12514;56568;67137	2.01E+00;9.58E-01;3.77E-01;2.48E-01	10305;20874;64928;77250	6.33E-01;4.60E-01;4.19E-01;4.29E-03
RFX8	-0.176881	0.613551	4	AAAGACGTACCTTTCCAACA;CCAGTTCATCTGCGCCACTC;ACTTACCAAAACTATCTCTG;AAATACTCCTGTAATATGGT	-0.21;-0.14;0.01;0.09	15480;22727;43332;53618	6.39E-01;5.88E-01;5.11E-01;3.88E-01	23824;34110;54715;61962	4.38E-01;3.89E-01;3.87E-01;3.83E-01
NPR3	0.258725	0.806189	4	TCCAGACAGTCACTCTACTG;CTTACGAGGATTCAGACTGT;GTACTCGCACCTCACGCGCG;GCTGCGCAGAGCATACTCGA	-0.12;-0.02;0.04;0.48	25236;38984;46977;74914	4.54E-01;4.26E-01;3.99E-01;5.76E-02	2528;30465;38458;52206	9.27E-01;6.85E-01;6.08E-01;4.66E-01
RFX4	-0.214157	0.904246	4	AATAAGAGCCAACTTTGATG;GTGGTCCTGTTTCGGCACAA;CAAGCAAACCCTTTACACCA;AGAACTATGAGATTGCAGAG	-0.22;-0.21;-0.12;0.06	14455;15991;25574;50017	1.02E+00;7.93E-01;7.59E-01;3.96E-01	27425;51868;61451;62987	5.32E-01;4.18E-01;3.84E-01;3.59E-01
TPSD1	0.187566	0.660973	4	GTCTGGATGATGTAGAACTG;CAGGTGAGCCTGAGAGTCCG;CCCCCAGTGGGTGCTAACCG;GGACTCACCAGGGGCCACGT	-0.24;0.0;0.12;0.25	13136;42014;56800;67569	4.32E-01;4.11E-01;3.76E-01;2.37E-01	9873;20642;35428;64306	6.82E-01;6.40E-01;4.70E-01;3.23E-01
APP	0.263768	0.710062	4	ACATCCGCCGTAAAAGAATG;CAAGTATCTCGAGACACCTG;GCTGCAGCGAGACCTACCCG;CGGAACTTGTCAATTCCGCA	-0.2;-0.02;0.14;0.39	16189;38493;58726;73101	4.26E-01;3.83E-01;3.75E-01;1.00E-01	4341;18716;38949;61253	7.24E-01;6.96E-01;5.97E-01;4.07E-01
RFX7	0.436911	1.37867	4	ACAACGATACCAATAGGTTG;CTGGATTCGGAATACCCTAG;GAAGCGGGCTAATTCCAAGA;AGCTGAATCACTGATAACAA	-0.12;-0.09;0.4;0.47	25982;28895;73496;74760	7.59E-01;4.84E-01;4.05E-01;6.12E-02	2682;3946;48547;51460	1.85E+00;9.04E-01;7.10E-01;4.35E-01
NRXN3	-0.221595	0.670805	4	GTTCACTGATATAGTACCTG;AAGATTCATGTGCCAACCAG;ACACAGCATTATTCTTGCAG;AAAAAGCCTTAAGTTAACCG	-0.43;-0.02;0.0;0.35	3458;39629;42029;71905	8.08E-01;5.34E-01;4.26E-01;1.29E-01	5537;35413;37813;73984	6.40E-01;6.23E-01;4.32E-01;7.93E-02
RFPL3	0.373808	1.2009	4	GCTGTTCCATGGTCTCTCAG;ATTGATGCACTTGAGGCAGA;AGATTCTACAGATGAACCCA;AGTCCAGAATCCAAGCTCTG	-0.06;0.11;0.14;0.61	33673;55218;58234;76249	6.00E-01;5.03E-01;3.75E-01;2.69E-02	1193;19208;22224;43769	1.23E+00;1.17E+00;9.91E-01;6.80E-01
NRXN1	-0.284073	1.27131	4	ACCATGTAGTTCGTTTCACG;GTACTGGGTCGGTCATTAGG;GAGCGGGACTATCCAAAGCA;ATAATTGGCGGGAAAGAGCA	-0.3;-0.26;-0.2;0.17	8583;11093;16751;61112	1.50E+00;1.04E+00;5.06E-01;4.11E-01	16331;60691;66349;68859	7.63E-01;4.43E-01;3.82E-01;2.04E-01
RFX3	0.188922	1.02495	4	GCACTACCATTACCGAATCG;TTCCACATACTGCACCTGAG;AGGAATAGGTCTAAGGACGT;TTCTTGCAGACGATTAAGAG	-0.04;0.07;0.14;0.23	35481;51146;59194;66244	5.35E-01;5.20E-01;3.76E-01;2.71E-01	11198;18248;26296;41961	1.06E+00;9.85E-01;7.11E-01;4.41E-01
LOC107985358	nan	nan	1	TTCCCAGGATTAAAAAGCGA	-0.35	6150	1.1	71292	0.0359
YDJC	-0.278159	0.699168	4	TTCGTGGGCCTGAGCACTTG;CTCCACGCCAACCTGTCCGA;GGCCGCACCGTTGACCAGCA;ACGATACCCTCATCGCGTCG	-0.46;-0.09;0.14;0.16	2594;29124;58986;60385	9.17E-01;4.81E-01;4.32E-01;3.75E-01	17057;18456;48318;74848	7.04E-01;4.37E-01;3.79E-01;5.92E-02
RFPL2	0.40458	1.599	6	GCAGTGAATTAATGCACTTG;CTGTGGCCGCCACTGCTGGG;AATCTGTTCACCGCAAAGGG;TGTCTATGTGCTGTATTGTG;TGTGGGGAAGGGGCACACGA;AGTCCAGAATCCAAGCTCTG	-0.03;0.01;0.13;0.18;0.42;0.61	38164;43296;57868;62572;73795;76249	1.00E+00;8.71E-01;7.52E-01;6.54E-01;6.28E-01;4.04E-02	1193;3647;14870;19574;34146;39279	1.77E+00;1.56E+00;1.47E+00;1.25E+00;1.13E+00;1.07E+00
ELOCP19	nan	nan	1	ACGATAAAAGCCATGTTGAG	-0.02	39711	0.29	37730	0.312
APC	-0.131832	0.611585	4	AGGATGTAATCAGACGACAC;GGTTCAGAAACAAATCGAGT;TCAATAGGCGTGTAATGATG;TCTGTATAAATGGCTCATCG	-0.17;-0.09;-0.06;0.28	19489;29048;33314;69224	7.41E-01;4.82E-01;3.75E-01;1.95E-01	8218;44128;48395;57953	5.18E-01;5.04E-01;4.43E-01;4.36E-01
TMEM179B	0.418244	1.4955	4	AGGGTGGCCACACCATACAG;CCCAGCTACAAAGTAGCACA;GAGACCTGGTGCCAAATCGA;GAAGACGGCTATAGCTGAGA	-0.57;0.2;0.24;0.6	1136;64285;66490;76166	1.25E+00;9.23E-01;4.46E-01;2.88E-02	1276;10952;13157;76306	1.79E+00;1.20E+00;1.05E+00;2.56E-02
ETV3L	0.465527	1.21315	4	GCCCGTGGGTGTGCAGAGTG;AGACCTCTGGGGATAAGAAG;TTTGTAGGCCCAATCAGGGA;GGCGCCCGCACTTCCCACAA	-0.19;-0.02;0.22;0.71	17195;39288;65216;76739	4.26E-01;4.23E-01;3.79E-01;1.58E-02	703;12226;38154;60247	1.45E+00;9.74E-01;6.15E-01;4.36E-01
TSKU	-0.407401	1.22991	4	TCAGGGCCGGGCACTACACG;CTGACTCGGGTGGATTGTAG;CGAAGGTCTCCACCTCGCAT;TGAATGAGTCGGTGTTGGCG	-0.59;-0.23;-0.14;0.14	962;14067;22855;59133	1.32E+00;1.14E+00;8.78E-01;4.69E-01	18309;54587;63375;76480	5.86E-01;4.00E-01;3.76E-01;2.17E-02
XPNPEP1	-0.214308	0.578058	4	GTAGCGCCCGTCAGTCCACA;TGGACTTGTAGGGATGCACC;CTCTAGTCCTATGATTGCGT;AGACGGCAGAATGCCTCCAA	-0.26;-0.17;0.02;0.2	11385;19850;44277;64194	6.61E-01;4.95E-01;4.38E-01;3.26E-01	13248;33165;57592;66057	4.44E-01;4.09E-01;3.75E-01;2.76E-01
XPNPEP2	0.345013	1.06178	4	ACATCGGCCAACATGACGAG;GAGCCAGGTGACAATAGGAG;TCAGTACCTTCCAGTTACTG;CCTCGATTTGCACACACATG	-0.03;-0.02;0.22;0.47	37265;39171;65372;74769	5.71E-01;4.26E-01;4.26E-01;6.10E-02	2673;12070;38271;40177	1.14E+00;9.84E-01;9.06E-01;6.12E-01
UQCRC1	0.220076	0.651526	4	GGGCCTTGTAATGTGTGCTG;AAGGTAGAGCATCATCACGG;CACCGTGCAAGTGGGCTGAG;ATGTCCATGGGATGCCACCG	-0.18;-0.03;0.05;0.39	18844;37468;48716;73146	4.33E-01;4.27E-01;3.75E-01;9.91E-02	4296;28725;39973;58598	7.28E-01;5.75E-01;4.86E-01;4.84E-01
SLC4A2	-0.10535	0.591599	4	GAAGACGCAGGACCTGATAG;AGTCTTCCTCCCCATAGCTG;ACCTGCCCCACATACCCACA;GGGCCTCAATCTCATCCGTG	-0.15;-0.06;0.02;0.08	21654;33536;44960;51773	6.99E-01;4.84E-01;4.42E-01;3.79E-01	25669;32482;43906;55788	5.70E-01;5.01E-01;4.49E-01;4.02E-01
TEN1-CDK3	0.138495	0.741671	8	GCTGCCCAAGAGAATCTCGG;GACCTATTACCTCCCCTGGG;TGGACGTGGTGCACAACGAG;TCAGTCCAGAGTAACACTGA;GTGGAAGGGCTCCACCAACT;CTCCCTGTACATCGTCCTCG;GGTGGATGACCCGATGTGAG;TCATGGGTGTAGGTGCGCAG	-0.24;-0.23;-0.05;-0.0;0.08;0.13;0.16;0.19	12966;13998;34338;41306;51967;57839;60318;63013	7.16E-01;5.84E-01;5.71E-01;5.67E-01;5.58E-01;5.12E-01;5.07E-01;4.30E-01	14429;17124;19603;25475;36137;43104;63444;64476	7.86E-01;7.79E-01;7.26E-01;6.76E-01;6.37E-01;5.15E-01;4.53E-01;4.46E-01
TRADD	-0.120224	0.587895	4	GCGCTGCGAAATCTGAAGTG;CCTCCGCGCCTACCGCGAGG;GGTGCGCGTAGGCATCCGAC;GGCTTCACCTCCGACAGAGA	-0.15;-0.09;0.03;0.07	21326;29982;46526;51626	7.04E-01;4.71E-01;4.61E-01;3.78E-01	25816;30916;47460;56116	5.60E-01;4.62E-01;4.48E-01;4.03E-01
PAPLN	-0.256811	0.936809	4	GTGCGCGGAGTTCGACGGAG;GAGGCCCGAGAGATGCCGTG;GTCAGACGAGATGCAGTACA;TGGGCACTGGACCATCGAGG	-0.27;-0.24;-0.1;0.04	10495;12882;27542;47446	9.38E-01;9.36E-01;8.51E-01;4.56E-01	29996;49900;64560;66947	5.02E-01;4.48E-01;4.14E-01;2.53E-01
RETSAT	0.233676	0.704657	4	CCTATGAACACCTACTGCCG;GTCAACCACTACATGAAAGG;TACCATGATGTCAAAAGGAG;GCTGAACCACGGGCAATGGG	-0.19;-0.16;0.21;0.26	18065;20468;64348;68059	6.44E-01;4.11E-01;3.76E-01;2.24E-01	9383;13095;56974;59377	9.26E-01;4.83E-01;4.61E-01;3.76E-01
POTENTIALLY_ACTIVE_27	nan	nan	1	CAAAGGGGGAAGTGCAGGGA	-0.1	27989	0.442	49453	0.195
ZNF57	-0.247472	0.894157	4	AAACCTTGCGAGTCCACATG;AAGACCACCACAAAAATCTG;CAAATGCGAGCAGTGTCGGA;AGGCACGTCAAGTCTCACTG	-0.35;-0.14;-0.11;0.05	6061;22663;26896;48103	9.61E-01;8.27E-01;6.11E-01;5.90E-01	29339;50546;54779;71381	5.11E-01;4.40E-01;3.83E-01;1.42E-01
STXBP6	0.275219	0.722571	4	ATTCCTTTCTTGGCAACTGG;TGATCTCCGAACAAATGATG;TAATGGTATCGATCCTAATG;GACAAACAAGAAACCCACAC	-0.45;-0.11;0.09;0.46	2830;26377;53682;74576	8.84E-01;5.19E-01;3.89E-01;6.55E-02	2866;23760;51065;74612	8.79E-01;5.66E-01;4.08E-01;6.47E-02
KHDRBS1	-0.394295	2.24528	4	ACCTGTCAAGCAGTATCCCA;AGAGCATAAGCCTCACATGG;ACGGCGTCTGACGCACCGAG;TGGCACCCCACGTCCACGAG	-0.4;-0.39;-0.36;-0.05	4224;4761;5881;34476	2.79E+00;1.70E+00;1.41E+00;7.34E-01	42967;71561;72681;73218	1.53E+00;7.08E-01;6.92E-01;9.74E-02
KHDRBS3	-0.271402	0.97085	4	TTGGAGTTGTAGTACCACGA;AAACCCACCTTGCGTACAAG;TCCCGTAAAACAGTTCCCTA;GAAAGGTTCCATGAGAGACA	-0.37;-0.17;-0.07;-0.02	5370;19283;32623;39265	1.18E+00;7.62E-01;6.78E-01;6.51E-01	38177;44819;58159;72072	5.90E-01;4.48E-01;3.75E-01;1.25E-01
KHDRBS2	-0.287293	1.80073	4	GGTTACAGTGCTTCCCCGAG;ATCTTACTTAAATGGCTCAG;AAAATGTCTATCCTGGGCAA;CGTGAATAAGCTTCCCCAGG	-0.29;-0.28;-0.27;-0.07	9377;9764;10636;31682	2.05E+00;1.55E+00;1.14E+00;4.83E-01	45760;66806;67678;68065	1.07E+00;7.91E-01;4.73E-01;2.24E-01
H2AC20	0.297036	0.804133	4	CTCGCCCTACCGGGAACTGG;TCGTGGCAAACAAGGAGGCA;GTGCACCGCTTGCTGCGCAA;CGGCGCGCCCGTCTACATGG	-0.49;0.01;0.18;0.41	2113;43122;62290;73720	9.98E-01;4.37E-01;3.90E-01;8.55E-02	3722;15152;34320;75329	8.28E-01;7.80E-01;7.12E-01;4.80E-02
STAC2	0.0881684	0.635837	4	CTCCGCCCTCCAGGAAACCA;TGAGCTCAAGTGCCCCACCG;TGGCAGCGCTCAAACCAGTG;GCCACCAGCTCATCGTAGGT	-0.22;0.03;0.06;0.12	14568;45341;49341;56725	5.41E-01;4.52E-01;4.25E-01;3.95E-01	20717;28101;32101;62874	7.78E-01;4.94E-01;3.76E-01;3.62E-01
H2AC21	0.229904	0.974649	5	GGTCCTCGAGTACCTGACCG;TCCTCACGGCTAGTTGCAGA;AGCGCGACTTGGCCTTAGCG;GTGCACCGCTTGCTGCGCAA;GACCGCCGCCAGGTACACCG	-0.06;-0.03;0.04;0.18;0.28	32816;37062;46938;62290;69016	6.31E-01;4.89E-01;4.62E-01;3.88E-01;2.50E-01	8426;15152;30504;40379;44626	1.20E+00;7.52E-01;7.01E-01;6.49E-01;4.64E-01
FLT4	-0.209983	0.744688	4	CTCACCTCTCACGAACACGT;CATCGAATCCAAGCCATCCG;CATACCATGCACAATGACCT;GCCCTCCAGTCACGGCACTG	-0.3;-0.12;-0.01;0.03	8786;25429;39855;45811	9.12E-01;5.77E-01;5.35E-01;5.00E-01	31631;37587;52013;68656	4.71E-01;4.27E-01;4.00E-01;2.09E-01
REG1A	-0.20088	0.973431	4	CTTAATCAGTGAGGCCACAA;GAACATGAATTCGGGCAACC;CTGAGACAGAAACATCAGGC;TAATGAAGACCGTGAGACCT	-0.21;-0.19;-0.15;0.16	15783;17229;21648;60640	1.20E+00;7.46E-01;4.25E-01;3.86E-01	16802;55794;60213;61659	6.14E-01;3.96E-01;3.80E-01;3.79E-01
LHCGR	-0.218959	0.588085	4	CTTGGTTTGGGAATCAACTG;GTGGCTGGGGTAAGTCAACG;GCACAATGGAGCCTTCCGTG;TAGCCCATAATATCTTCACA	-0.24;-0.2;0.12;0.2	12952;16758;56190;64322	7.63E-01;4.13E-01;3.77E-01;3.22E-01	13120;21252;60684;64490	6.24E-01;4.11E-01;3.80E-01;3.18E-01
ARPP21	0.0605411	0.57946	4	GAGGATGCTTGTCCATCGAG;AGATTGCAGCCAAGAATACA;AGTTCCATCGGGATTCACAA;GGTGCGGGACAGCGATCCTG	-0.25;-0.0;0.05;0.07	12412;41636;48762;51035	7.24E-01;4.32E-01;4.31E-01;4.21E-01	26407;28680;35806;65030	6.73E-01;4.86E-01;4.09E-01;3.03E-01
OR1Q1	0.205523	0.621063	4	AATCATAAGGGTGTTGAGGT;TAGTCAGGATCATAGTGTAG;CTGTCAAGGCCAAGTTACTG;ACAAAGGTAATTTCCTACAC	-0.16;-0.02;0.12;0.29	20528;38862;56701;69589	4.26E-01;3.76E-01;3.76E-01;1.86E-01	7853;20741;38580;56914	6.37E-01;6.05E-01;5.35E-01;5.31E-01
GEMIN7-AS1	-0.194627	0.835451	4	GCTCACCTGATGACCCACCA;ATGGACGCAGAGCCCCCTTG;GTGAGCTTCACGTTGCACGA;GCGGAGGTAACGCTCCCGAA	-0.23;-0.16;-0.12;0.29	13499;21234;24853;69760	1.05E+00;6.24E-01;4.06E-01;1.81E-01	7682;52589;56208;63943	5.45E-01;5.38E-01;3.77E-01;3.33E-01
MKRN2OS	-0.365941	1.19523	4	TCCTCCTCAGACCAACTCAG;TGTAGATGTATTTCTCACAG;TGGAAGACTTCTCCACCTCG;GTGTATAATTACAGTGCACA	-0.64;-0.09;-0.09;0.05	623;28807;28831;48733	1.50E+00;8.88E-01;8.05E-01;4.85E-01	28709;48611;48635;76819	4.85E-01;4.33E-01;4.32E-01;1.40E-02
LRFN2	0.251911	1.00632	4	GGTGCCATTGTCATAGACAG;CCTGCTGGATCACATCGCCG;TACCCCCTGATATTGACCGG;TGGAGCCAGTGATGTCTGAG	-0.23;0.09;0.21;0.29	14069;53077;64673;69748	5.54E-01;4.16E-01;4.00E-01;1.82E-01	7694;12769;24365;63373	1.07E+00;9.44E-01;5.37E-01;3.48E-01
LRRC63	-0.334445	1.08262	4	TTCATAGATACAGTCATAGG;TGGTAAAACTGGTGTTGGCA;TCAGAGATACACGTTGTACG;GAGAAATGCACTTAATCTGA	-0.53;-0.14;-0.09;0.0	1583;22699;29367;42291	1.11E+00;1.05E+00;8.68E-01;5.89E-01	35151;48075;54743;75859	5.29E-01;4.78E-01;3.83E-01;3.59E-02
IL2RG	-0.187838	0.776617	4	CATATCTCCAGTGATCCCCT;CATACCAATAATGCAGAGTG;CTGCCCATCCACACTAGGCA;GGTGCAGTACCGGACTGACT	-0.23;-0.14;-0.03;0.03	13449;22843;36885;45917	9.08E-01;6.45E-01;5.86E-01;4.07E-01	31525;40557;54599;63992	4.69E-01;4.28E-01;3.84E-01;3.31E-01
ATP5IF1	-0.143795	1.046	4	GTGAGGACCATGCAAGCCCG;CAGTCCGAGAATGTCGACCG;GGCCTTCGGAAAGAGAGAGC;CGGACGTGGCTTGGCGTGTG	-0.17;-0.11;-0.11;-0.01	19353;26107;27336;39987	1.15E+00;9.44E-01;5.23E-01;3.75E-01	37455;50106;51335;58089	5.75E-01;5.05E-01;5.00E-01;4.06E-01
TRIM51FP	0.398705	1.00229	2	AAACCACCAGAACCAGATGC;TGAATCCAGAGCTCAGTGCA	-0.15;0.4	22347;73377	3.87E-01;4.68E-02	4065;55095	1.00E+00;2.96E-01
C11orf1	0.121298	0.675351	4	TTCCTCACAAACCCACACTG;TAGATTACCTGGGAAGGCAA;CTTGTTAATGCAGATGGCCA;ACAGGCGAGGTTCTGTCTCT	-0.34;0.04;0.08;0.17	6587;46588;51910;61099	5.84E-01;4.63E-01;4.12E-01;4.01E-01	16343;25532;30854;70855	8.18E-01;5.33E-01;3.82E-01;1.54E-01
FAM47E-STBD1	0.101657	0.705638	8	GAGGCAGATCAAGCTGCTCA;TGAGTCACCAGACCAGTGCA;GTCACCAGACCAGTGCAAGG;TCACGGTCCCAGGTAGACTT;TCATCGTGTGGAGCGCATCA;CAACTGCCGGCTGTGCAGAG;GTAGAGCGCTAAGGGATGTG;AGATTCAGGTAGAGCGCTAA	-0.44;-0.09;-0.08;-0.05;0.01;0.06;0.07;0.27	3039;29705;30269;34910;43244;49584;51510;68234	8.12E-01;6.46E-01;6.25E-01;6.03E-01;5.82E-01;5.80E-01;5.52E-01;4.40E-01	9208;25932;27858;34197;42532;47173;47737;74403	9.84E-01;6.60E-01;5.91E-01;5.87E-01;5.66E-01;5.52E-01;4.07E-01;1.39E-01
DPYSL2	0.132591	0.656708	4	AGTCTGGAGTGGTTGGATCA;GATGAGCAAAAGCTCTGCTG;TGTGGACGTCAATTCCTCCG;CTTTGAAAGCCATGTACACG	-0.17;0.02;0.1;0.17	19387;43982;54164;61392	4.42E-01;4.03E-01;3.86E-01;3.75E-01	16050;23278;33460;58055	7.37E-01;5.76E-01;5.01E-01;3.84E-01
DPYSL3	0.429531	1.21269	4	GACAATCTGATTGTTCCTGG;TTGCCCTCTCTACGTCACAA;CTATGAGAAATGGAGAGAGT;CAGAACCTCATCAAGGACAA	-0.16;0.05;0.29;0.57	20749;48079;69407;75957	5.25E-01;4.78E-01;3.76E-01;3.36E-02	1485;8035;29363;56693	1.28E+00;1.14E+00;8.68E-01;5.42E-01
OR4D9	-0.196692	0.931416	4	GCTTGGAGATGGCTATATAG;ACAGGAAGGTAAATAAGACC;GCGATGCACAGGCCTCATCG;AGGTAACTGTAACCATGATG	-0.2;-0.19;-0.05;-0.01	16341;17502;34879;40486	1.13E+00;7.36E-01;6.97E-01;3.82E-01	36956;42563;59940;61101	5.64E-01;4.35E-01;4.12E-01;3.78E-01
MDC1-AS1	nan	nan	1	AATGATACAAAAGTCAAGAG	-0.21	15876	0.688	61566	0.0996
WASH4P	-0.0591097	0.535906	2	GTAGCCGAGCCTCTCAAGGT;GGTGGTGTTGAAGAGCAGCA	-0.06;0.0	33482;41785	5.36E-01;3.09E-01	35601;43972	4.92E-01;3.04E-01
ACHE	-0.267627	0.702572	4	TATGTGGACACCCTATACCC;TGTCCTCGTCTGGATCTATG;GGTGTCCATGAACTACCGGG;TGGTGGGAATGACACAGAGC	-0.42;-0.12;-0.01;0.09	3788;25536;40154;53845	7.74E-01;6.31E-01;5.71E-01;5.33E-01	23597;37288;51906;73654	4.27E-01;4.01E-01;3.88E-01;8.71E-02
KRTAP10-12	-0.316273	0.834729	4	CAGACGGGCATACAGCACAC;ACAGCAGGACTGTTGACACG;AGGAACCAGGAAGGCAGACG;GCTGGATACACGGCTCACTG	-0.38;-0.25;0.04;0.09	4994;11891;47415;53130	9.94E-01;6.75E-01;6.55E-01;4.49E-01	24312;30027;65551;72448	4.71E-01;4.29E-01;3.92E-01;1.16E-01
KRTAP10-11	0.169812	1.40415	5	CAGACAGGCACACAGCACAC;CACGCAGCAGGCCTGCTGGT;TGGGGTGCAGACCAGGCTCA;GCTGGACACACAGCTCACTG;CAGGTGGACACACAGCACAC	0.0;0.03;0.04;0.1;0.24	41871;46555;46874;54709;66629	9.20E-01;6.40E-01;4.62E-01;4.37E-01;3.27E-01	10813;22733;30568;30887;35571	1.69E+00;1.12E+00;6.47E-01;5.17E-01;4.17E-01
MRGPRE	0.195985	1.35644	4	AAGGAAGATGAGATCCGCGC;GGTGAGGGCGCACACACAGG;CATTCCCCAGCAGCCCACCG;GCCACTTGTGCCGGACGCTG	0.03;0.1;0.13;0.26	46310;54381;57633;68088	8.09E-01;5.81E-01;3.75E-01;2.24E-01	9354;19809;23061;31132	1.58E+00;1.13E+00;6.63E-01;4.84E-01
IGFBP2	-0.172511	0.808349	4	CAAGTCGGGTATGAAGGAGC;GGCGATGACCACTCAGAAGG;TCCTTCATACCCGACTTGAG;AAGGGTGGCAAGCATCACCT	-0.24;-0.11;-0.02;0.01	13401;26705;39033;43011	1.02E+00;5.95E-01;5.14E-01;4.07E-01	34431;38409;50737;64041	5.16E-01;4.26E-01;4.11E-01;3.30E-01
ZNF22-AS1	0.344869	1.54957	4	AGGACGCCTTCCGAGTTGGG;AGGGGCGGTTACAGCTCTTG;AAAAGCCTCGACCACACACA;TGACTTCGTGAAAAGTACCA	-0.1;0.21;0.28;0.41	28361;64803;69162;73567	9.51E-01;5.16E-01;4.28E-01;8.92E-02	3875;8280;12639;49081	1.84E+00;1.26E+00;7.92E-01;7.66E-01
IGFBP1	-0.125394	0.717823	4	GGCGTCAGACTCCTGCACGC;AGAGAGCACGGAGATAACTG;AGGTACTGATGGCGTCCCAA;GGTGTCCGCCTCGTGCTCGG	-0.24;-0.01;0.02;0.02	12961;40248;44295;45045	9.41E-01;4.94E-01;4.27E-01;4.13E-01	32397;33147;37194;64481	6.38E-01;4.82E-01;4.44E-01;3.18E-01
IGFBP6	0.393345	1.00571	4	ACCCGCAGAATTGGGCTGGG;CCATCCGCCCAAGGACGACG;AAGGAGAGTAAACCCCAAGC;AGCTGAGGGCTGTCTCAGGA	-0.12;-0.03;0.14;0.65	25885;37514;58460;76444	4.27E-01;4.04E-01;3.75E-01;2.25E-02	998;18982;39928;51557	1.30E+00;7.07E-01;6.87E-01;5.76E-01
OSR2	-0.244579	0.725087	4	AGGGGAAGCGCGCGTCCACG;GGGCCTGTACGGTCTCAGCG;CTTAGGCGGATCCTCTTGCG;TGTCCGGAGTCAATTTACTG	-0.3;-0.19;-0.05;0.39	8920;17463;34314;73249	7.38E-01;7.13E-01;4.96E-01;9.67E-02	4193;43128;59979;68522	7.37E-01;4.37E-01;3.78E-01;2.13E-01
IGFBP4	0.274961	0.964174	4	ACTTCGCCAAAATTCGAGAC;ACAGGCCGGGCATCCTCCCG;CTGAATACAGACAAGGACGA;CACACACTGATGCACGGGCA	-0.24;0.01;0.27;0.28	12914;42978;68691;68804	5.01E-01;4.37E-01;4.14E-01;2.05E-01	8638;8751;34464;64528	1.22E+00;7.08E-01;5.05E-01;3.17E-01
IGFBP5	0.0917946	0.64891	4	GACGCCGCACGACTGCCCCT;ACCCAGTCCAAGTTTGTCGG;CACCGATCTTGACTTGCTCG;GCAGGGCTCGCAGTGCACGA	-0.22;0.02;0.08;0.1	15117;44357;52838;54480	6.11E-01;4.45E-01;3.94E-01;3.90E-01	22962;24604;33085;62325	7.48E-01;5.50E-01;3.84E-01;3.77E-01
CYP1B1	0.21362	1.20549	4	GCCACTGATCGGAAACGCGG;ACGGCGCCTTCCTCGACCCG;GCGGCCGGGGACTCGCACGG;TGCGCCCGAACTCTTCGTTG	-0.17;0.16;0.21;0.22	20168;60237;64672;65203	7.47E-01;4.16E-01;3.75E-01;2.99E-01	12239;12770;17205;57274	1.47E+00;9.44E-01;5.24E-01;4.23E-01
P2RX4	0.167994	1.30074	4	GGTCAGCTCCGTTACGACCA;GGCATCTGATTTACACACAG;CGGGTCTGTCAAGACGTGTG;TCACGTTGGTCATGACGAAG	0.03;0.08;0.08;0.26	46400;51816;52111;67790	8.12E-01;5.31E-01;3.99E-01;2.31E-01	9652;25331;25626;31042	1.59E+00;1.01E+00;5.37E-01;4.76E-01
CYP2R1	-0.226987	1.09362	4	TCTTGGAGGCATATCAACTG;CAGGATGCCAATCCATGGAA;CTCAATTCCAGATATGGCCG;AATCGCCCACCGTAGCACAT	-0.26;-0.19;-0.19;0.16	11354;17287;17553;60388	1.44E+00;7.44E-01;4.38E-01;4.32E-01	17054;59889;60155;66088	7.34E-01;3.79E-01;3.78E-01;2.75E-01
CKLF	0.373516	1.04261	5	AAGGCCACGTGAAGATGCTG;CATGCTCATCGTATCTGTGT;GATAACAATATATGGTTCAG;CCACGTGAAGATGCTGCGGC;AACTGAACACTTACAAGCAA	-0.59;-0.08;0.12;0.15;0.59	980;30838;56668;60022;76123	1.22E+00;5.50E-01;4.61E-01;3.92E-01;3.73E-02	1319;17420;20774;46604;76462	1.10E+00;9.86E-01;6.28E-01;5.83E-01;2.76E-02
LOC101929705	0.198828	0.538393	2	CAAGCAGCCCACCTTACTGA;AGGCCCTTCAGCAACGGAGT	-0.09;0.2	29364;63847	3.27E-01;1.68E-01	13595;48078	5.38E-01;4.14E-01
INS-IGF2	-0.249052	1.41222	12	GGAGGAGAGGGACAAAGCTG;GAAGCTCTCTACCTAGTGTG;AGCAGTCACCACCAAAGCAG;GCACAGGTGTTGGTTCACAA;ACAGTGGATAAAGAGGACCG;CTCACCGGAAGCACGGTCGG;AGTTCTTCCAATATGACACC;CTACACACCCAAGACCCGCC;CGGGAGGCAGAGGACCTGCA;AGCACTCCTCAACGATGCCA;CAGTGAGACCCTGTGCGGCG;CTCCACGTCAACCTGGCCAG	-0.38;-0.32;-0.26;-0.21;-0.18;-0.14;-0.11;-0.08;-0.06;0.01;0.05;0.35	5122;7652;11391;15400;18557;22464;26304;30325;34044;43439;48558;72101	1.62E+00;1.58E+00;1.43E+00;1.41E+00;1.29E+00;1.15E+00;1.04E+00;8.82E-01;7.77E-01;6.43E-01;4.27E-01;3.72E-01	5341;28884;34003;43398;47117;51138;54978;58885;62042;66051;69790;72320	1.17E+00;1.06E+00;1.03E+00;9.90E-01;9.29E-01;8.30E-01;7.39E-01;6.29E-01;5.36E-01;4.24E-01;4.23E-01;3.57E-01
GJA1	0.174821	0.710454	4	TGGTAAGGTGAAAATGCGAG;AAGCCTACTCAACTGCTGGA;TGAGCCAGGTACAAGAGTGT;GGAAACAGTCCACCTGATGT	-0.2;-0.01;0.17;0.18	16757;40407;61108;62625	4.28E-01;3.82E-01;3.80E-01;3.69E-01	14817;16334;37035;60685	7.79E-01;6.42E-01;4.24E-01;3.93E-01
GJA3	0.267212	1.01619	4	GCCGTACAGAAAGTACTGGC;ATAGTAGGGTGGGAACCCGA;CGCAGGACAATCCCTCGTCG;CGGCCCCCAGCACCAAGATG	-0.17;0.13;0.16;0.38	19700;57390;60157;72864	6.56E-01;3.78E-01;3.75E-01;1.06E-01	4578;17285;20052;57742	1.29E+00;7.44E-01;7.06E-01;5.10E-01
APLNR	0.1892	0.561473	4	GTCATAGTCCCGGTACGTGT;CACAGACTGGAAATCCTCGG;CATGGTGTTACGCACCACCG;GGGCACCACAAAGCCCACGG	-0.21;-0.18;0.13;0.25	15968;18834;57398;67439	6.92E-01;3.85E-01;3.75E-01;2.40E-01	10003;20044;58608;61474	6.56E-01;4.67E-01;4.01E-01;3.75E-01
GJA5	-0.229784	0.855196	4	ATACGTAACAGTTGACCGGG;AGTACACAAGCACTCGACCG;CAGGCTGAATCGTATCACAC;GGAGAAGCGCAAGCTACGGG	-0.24;-0.22;-0.08;0.19	13395;14266;30116;63003	8.68E-01;8.42E-01;4.07E-01;3.58E-01	14439;47326;63176;64047	4.70E-01;3.98E-01;3.96E-01;3.30E-01
GTPBP4	0.307613	1.98145	4	TGCACCTGGCTATCCCAACC;TGGATTATAAGTATCTACGT;TTGTTGGCTACAACTATGAG;GATGAATATTCTCTACGACA	0.07;0.25;0.26;0.36	50792;67318;67681;72284	1.11E+00;9.71E-01;4.73E-01;1.20E-01	5158;9761;10124;26650	2.11E+00;1.85E+00;1.14E+00;6.64E-01
GJA8	-0.240071	0.790012	4	GGTGCACTACGTCCGCATGG;CCGGTGGCCCTGCCCCAATG;CGAGAACGTCTGCTACGACG;ATCCCCCCACACGAACTCTG	-0.33;-0.15;-0.11;0.14	7358;21405;26917;58270	9.60E-01;6.20E-01;5.50E-01;4.94E-01	19172;50525;56037;70084	5.11E-01;3.78E-01;3.75E-01;1.73E-01
GJA9	-0.197405	0.650582	4	ACTACAACTAGTACTAAGTG;CACTAACAGATTATAATCAG;TGGCCATGGCACTTAAATAG;TTGAAATGCCTAGGGATCGG	-0.41;0.01;0.07;0.12	3992;43935;51065;56539	7.55E-01;5.47E-01;4.42E-01;4.08E-01	20903;26377;33507;73450	7.36E-01;5.19E-01;3.77E-01;9.19E-02
PMS2P3	0.146771	0.562436	4	GTCATTCAAAGATGTGGCTG;CTACAGCCATCTAGTTTCTG;AGCCAAACATCATCATGGAG;TGATGAGAAGATAGCATACG	-0.16;-0.1;0.1;0.19	20505;27497;54809;63234	5.02E-01;3.83E-01;3.76E-01;3.52E-01	14208;22633;49945;56937	5.91E-01;5.34E-01;4.19E-01;3.98E-01
SLFNL1-AS1	nan	nan	1	CGCAATATGGAGTTCAAGCG	-0.04	35584	0.338	41858	0.267
ARL2-SNX15	-0.188221	0.756592	8	CATCCTGAAGAAGTTCAATG;CTAACACTCACCAAACACCT;GTTCCGCCAGTAGGACCGCA;CGAGTACAAAGTAACCGCGC;GATGTTGAAGCCCAGCGTTG;AACTACTTTGAGAGCACCGA;CTGGCACCTCCAATTCCTCG;CTTTAACTGTGAGAGCACCG	-0.43;-0.26;-0.07;0.02;0.03;0.03;0.06;0.17	3261;11074;31449;44751;45561;45664;49845;61609	8.85E-01;7.95E-01;7.03E-01;6.44E-01;6.06E-01;6.03E-01;5.60E-01;5.57E-01	15833;27597;31778;31881;32691;45993;66367;74181	8.39E-01;6.93E-01;6.18E-01;5.97E-01;5.59E-01;4.82E-01;4.11E-01;1.49E-01
LOC105376057	nan	nan	1	TATTAGATGCAATGAAGCAG	-0.16	20954	0.568	56488	0.137
S1PR2	0.105457	0.675049	4	CACGCCTGCCAGTAGATCGG;GCAGTAGATGCGCACGTACA;GGAACACTATAATTATACCA;CCACCACAATGGCGCAACAG	-0.12;-0.01;0.05;0.16	25625;40834;48680;60581	4.33E-01;4.29E-01;4.27E-01;4.02E-01	16861;28762;36608;51817	6.98E-01;6.52E-01;4.85E-01;3.80E-01
KDM3B	0.375287	1.37836	4	CACATTTGCGACAAACCCAG;TCTTCTCGGGACAATTTGGG;GTAGAGTGGTGAGATCAAGT;GGATGGGTCATGCATCAATG	-0.0;0.15;0.23;0.52	41404;59654;65846;75491	7.26E-01;6.67E-01;4.34E-01;4.43E-02	1951;11596;17788;36038	1.43E+00;1.33E+00;1.03E+00;1.01E+00
ZNF117	0.180384	0.582859	4	ACATTCATAACGTTTCTCTC;GTTGAGTGTAAACAGCACAA;CTTATGTCTAATAAGGTGTG;ACATAATATAATTCATACTG	-0.34;-0.02;0.09;0.27	6461;38471;53821;68365	5.90E-01;4.26E-01;3.88E-01;2.17E-01	9078;23621;38971;70981	5.96E-01;5.69E-01;4.91E-01;1.51E-01
ZNF114	0.191408	0.55962	4	TACGTGATGAAATTGATACG;CTTATGGAATCTCCCTGTGA;ACGAAGACGATGGAGTCTTG;CCAAAACAGAGGAACCACAC	-0.2;-0.14;0.12;0.26	16114;22702;56585;68153	5.89E-01;3.84E-01;3.76E-01;2.22E-01	9289;20857;54740;61328	6.34E-01;4.85E-01;4.05E-01;3.83E-01
KDM3A	0.358127	2.21024	4	TGGCTGGCCGACCTAACCAG;TGCATTTGAAACATCCGATG;CATTCTGTAAGAGCGAAATG;TTTCTGAACGAATTGTACAG	0.07;0.31;0.35;0.36	50517;70521;72122;72368	1.40E+00;9.60E-01;6.54E-01;1.18E-01	5074;5320;6921;26925	2.59E+00;1.84E+00;1.61E+00;6.70E-01
ZNF112	-0.208756	1.24142	4	AAGTTCATAAGTGTTAAGAG;CATTGGAGAGAAACCACGTA;TCAGGAGTCAATTCAAACAG;AATGTGATAAGGGATTCAGT	-0.27;-0.14;-0.13;-0.05	10478;22501;24246;34418	1.41E+00;1.07E+00;5.94E-01;4.56E-01	43024;53196;54941;66964	7.10E-01;5.57E-01;3.82E-01;2.53E-01
S1PR1	-0.315411	1.20903	4	TCTGCAGTACAGAATGACGA;GTCCGGCATTACAACTACAC;ACAAGCTCACTCCCGCCCAG;CAATAAAATAGTACATGGGT	-0.38;-0.25;-0.19;0.17	4971;12067;17690;61477	1.43E+00;9.84E-01;6.77E-01;4.01E-01	15965;59752;65376;72472	7.30E-01;4.26E-01;3.85E-01;1.15E-01
PPP6R3	0.378013	1.9042	4	CAACCTAATGACATTCAACC;GTTACATGGGACACCTAACG;TCAAAGGGGAATCGTTTAGG;GGAGTCTTGATCGGTAATTG	0.06;0.23;0.33;0.43	50235;66297;71147;74024	1.04E+00;9.49E-01;5.98E-01;7.84E-02	3418;6295;11145;27207	1.99E+00;1.82E+00;1.48E+00;8.12E-01
TMC4	0.160199	0.49588	4	TGGAACTAAGACGGACCGAT;AGGGTCTCGGTACCGAAGGG;CAGCGATGAAGATGGACGGA;TGGGGGTTATAGGAGCCGCA	-0.3;-0.08;0.03;0.29	8736;30571;45528;69718	5.02E-01;4.75E-01;4.65E-01;1.83E-01	7724;31914;46871;68706	5.36E-01;4.56E-01;4.53E-01;2.08E-01
NOP9	0.178976	0.643419	4	GTCTACTGTGGAGACACACA;GCGCTCTAACTTGCGCACTG;CCAGGGCAATGACTACCCCT;ATTGGCTACCTGAGTACTCG	-0.12;-0.09;0.04;0.32	25979;29323;47595;70703	4.79E-01;4.46E-01;4.05E-01;1.58E-01	6739;29847;48119;51463	7.10E-01;5.77E-01;4.73E-01;4.40E-01
TMC6	0.446553	1.26352	4	TTGAGGAGGCCAACCACCAG;AAAGAAGCTCACGCCCACAG;AGCAGGACAATATTCGCACC;AGGGGCCCATACCAGCACGC	-0.21;0.09;0.18;0.71	15677;53326;62452;76731	5.59E-01;3.91E-01;3.86E-01;1.60E-02	711;14990;24116;61765	1.45E+00;1.08E+00;8.35E-01;3.93E-01
TMC7	0.520106	1.24034	4	AATGAGCACGAAGCTGCTGT;GTGCTTAACAAATACGCCAG;ACGGTAGATACAATATGAAG;GCTACCGGTCCATTGCACGT	-0.26;-0.06;0.06;0.98	11728;32867;50085;77236	4.46E-01;4.32E-01;4.18E-01;4.60E-03	206;27357;44575;65714	1.98E+00;5.04E-01;4.90E-01;2.85E-01
APIP	-0.240482	0.598727	4	GGAGGAATTAGCTTGAAGCA;AAAAGGAACGAATTCAGGTA;TCATGAAAAGAGGAGTACAC;AAAATACCTATAATACCCTC	-0.4;-0.08;0.06;0.17	4189;31106;49340;61250	7.37E-01;4.60E-01;4.25E-01;4.07E-01	16192;28102;46336;73253	4.94E-01;4.63E-01;3.83E-01;9.66E-02
TMC1	0.141328	0.676355	4	AAGATCCTGACACCCTTGGG;AATGGATGAGATTAACAACA;TGCCATATGGCAAACCCCAG;CCCACTAGAAAATAGGAGAG	-0.24;0.05;0.05;0.23	13372;48099;48526;66252	4.78E-01;4.35E-01;4.08E-01;2.71E-01	11190;28916;29343;64070	8.69E-01;4.84E-01;4.41E-01;3.29E-01
TMC2	0.365595	1.73977	5	AGGATGGCCAGCAATACCCA;TGTAGTCCCAGCTACTTGGG;TGGTCTAGTCATAATCCCAG;AGCGATGGTTTCAAACAGAG;GTCTCCCAGCAAGAACCCCG	-0.12;0.0;0.28;0.36;0.37	25161;41847;69210;72406;72549	1.09E+00;6.05E-01;5.47E-01;4.72E-01;1.42E-01	4893;5036;8232;35638;52281	2.02E+00;1.46E+00;9.17E-01;8.53E-01;6.14E-01
TMC3	-0.222915	0.895078	4	TATGAGCAGAATGCTCGCCA;ACAAGCCATCTCTAAACTGT;CCTTGGCGTATTTCCTAGTG;ATTATCTCCAGAGCATCGCA	-0.32;-0.12;-0.03;-0.02	7455;25267;38101;39399	1.17E+00;6.16E-01;5.46E-01;5.38E-01	38043;39341;52175;69987	5.87E-01;4.26E-01;3.99E-01;1.76E-01
CRYBG1	0.250994	1.74197	4	GTGTCACAGCCCACGACTGA;AGAAACCAAAGTTACCGTCT;AAATGGTCTTCGTGAATAGG;GCCCAGGAACCATTTCGGCG	0.05;0.2;0.22;0.28	48541;64103;65264;69221	9.14E-01;8.85E-01;4.24E-01;1.95E-01	8221;12178;13339;28901	1.77E+00;1.71E+00;9.77E-01;5.18E-01
EIF2B4	0.197267	0.559148	4	ATAAACTAAAACCCTACATG;AGAAGTAGGTCATCAACCTG;GTATCTGCAGCCCAATGTCA;CTGCAGGCCGAGTCGCACCA	-0.16;-0.15;0.09;0.3	20433;22018;53621;70156	6.05E-01;3.89E-01;3.76E-01;1.72E-01	7286;23821;55424;57009	5.65E-01;5.53E-01;5.32E-01;3.80E-01
NFATC2IP	-0.619628	2.27006	4	CCCGAGTACACCGGAACCAG;GCAGAGCTGGCAGATTCGAG;CTTGGTCACCGACAGCGATG;CAAAAGCAGAACGCATACTC	-0.67;-0.57;-0.08;0.07	456;1133;31042;50982	2.90E+00;1.64E+00;8.11E-01;7.26E-01	26459;46400;76309;76986	1.25E+00;4.61E-01;4.09E-01;1.02E-02
TMC8	0.0810967	0.642306	4	CTTCTACGGTGCGTACCGAG;GGGACCCAGGAAGTTGACCA;CAACGTTTGTGACTATCAGG;CCGGATGCAGAAGTCCCATG	-0.21;0.02;0.08;0.09	15753;44590;51713;53152	6.54E-01;4.46E-01;4.03E-01;3.86E-01	24291;25729;32852;61689	7.55E-01;5.30E-01;3.95E-01;3.92E-01
EIF2B3	-0.286368	0.730308	4	AATATGGAATCAGTTCACTC;AACAGACGTTGCCTTACATG;CCAACCCAAGAACTGACCTA;AGTCATTGTGGTTACAACCA	-0.49;-0.08;0.14;0.35	2136;30414;59193;71861	9.94E-01;4.67E-01;3.76E-01;1.30E-01	5581;18249;47028;75306	7.11E-01;6.38E-01;4.54E-01;4.86E-02
MIEF1	0.298596	0.958012	4	GCGGATCACATAGTCCAAGA;TACCCGCTTAACTGCCAGCG;GGTAGCCCCCTACTACACAG;CTTCGGGACATGTACTTGAG	-0.14;0.02;0.26;0.34	23576;44422;68044;71448	4.82E-01;4.45E-01;3.87E-01;1.40E-01	5994;9398;33020;53866	1.17E+00;7.50E-01;6.31E-01;6.14E-01
EIF2B1	-0.417226	1.13555	4	AGTCACAGCCTGATTTGTCA;AAAAAGATCATGATTGAGCG;CAGAGGAGTCCACACCACAC;AGGCAAGACTGATGAAGCGG	-0.6;-0.23;-0.08;0.1	833;13795;30208;54708	1.38E+00;8.91E-01;8.39E-01;6.04E-01	22734;47234;63647;76609	4.69E-01;4.03E-01;3.83E-01;1.88E-02
PRKAR2A	-0.497456	1.52322	4	GTTGGTCAATATGACAACCG;GCGAATTCGACGAGGTCAGG;ACTCGTCTATTAAATCTGCT;TTTGACTATCCTTTCAAACA	-0.7;-0.3;-0.17;-0.03	358;9067;19727;36794	1.74E+00;1.31E+00;1.29E+00;1.19E+00	40648;57715;68375;77084	6.65E-01;6.47E-01;4.92E-01;8.03E-03
PRKAR2B	0.193002	0.674058	4	GCGGACGCAGGGGCGTTCAA;TCAAAGAAATAGGTTGCAAG;TGAAAAATTGGTCAAAGATG;TTGGTAACTATGATAATCGT	-0.18;-0.04;-0.04;0.42	19058;36062;36354;73929	6.58E-01;4.30E-01;3.75E-01;8.06E-02	3513;41088;41380;58384	8.02E-01;5.46E-01;4.91E-01;4.29E-01
MAGT1	0.228587	1.23623	4	AAGGGGACCAGCATAATTTG;GTGGGGCTTTCACAAGGCGA;GAGCGAACATGGCAGCGCGT;ATACATATGAGTTACAGGTG	-0.13;0.18;0.19;0.27	24012;62222;62999;68418	8.25E-01;3.96E-01;3.90E-01;2.15E-01	9024;14443;15220;53430	1.61E+00;8.60E-01;6.45E-01;4.93E-01
SLC4A9	0.441788	1.16943	4	AGTCTCAATGGATAAGGACA;GGGCGTCCAAGAAATCGCTG;GGTACTGGGGTCCCTTACTG;AGCCCTGGATGCATTCCTAG	-0.54;0.0;0.07;0.81	1376;42439;51405;76996	1.17E+00;4.34E-01;4.05E-01;1.00E-02	446;26037;35002;76065	1.65E+00;6.94E-01;5.25E-01;3.11E-02
TXNIP	-0.149493	0.539189	4	TCCGCAAGCCAGGATCCTAA;GTAAGTGTGGCGGGCCACAA;TTAGCTGATATTTACCCCTG;GAGGCAATCATATTATCTCA	-0.15;-0.15;0.03;0.24	21801;21987;45673;66614	6.06E-01;4.73E-01;3.79E-01;2.62E-01	10828;31769;55455;55641	5.74E-01;4.54E-01;4.49E-01;3.80E-01
CRYBG2	0.408528	1.12472	4	GCCTCGAACTACCCTTATGG;CTGGGATTGGAACTGCAGGG;GTGTCACTCGGTATTCCTCG;GCTTGTCTCTGATCCCACCG	-0.22;-0.04;0.25;0.56	14761;35978;67517;75896	4.69E-01;4.30E-01;3.93E-01;3.50E-02	1546;9925;41464;62681	1.13E+00;1.12E+00;5.45E-01;3.67E-01
MLF1	0.31078	1.16951	4	AAGTCAAAGAACAAGAAGAC;CCGTAACTCACGAGAAGAAG;AGCTCGACGAGTTTGAGTTG;GGGAGAGCTCATAATCGTAG	-0.14;0.16;0.17;0.45	22443;60292;61166;74496	7.49E-01;3.83E-01;3.82E-01;6.74E-02	2946;16276;17150;54999	1.47E+00;8.68E-01;7.82E-01;5.94E-01
QPRT	0.255078	0.834087	4	GCACCAGCTTCGATCCCTCG;ACGGGTGGCCCTCAACACGC;CCAGCCCTCCCAGGTCGTAG;GCTGTGGGCCAAATCCCCTG	-0.19;-0.03;0.25;0.26	17342;36953;67224;68025	4.62E-01;4.28E-01;3.78E-01;2.25E-01	9417;10218;40488;60100	1.10E+00;5.64E-01;4.82E-01;4.40E-01
IFT140	0.151849	0.876456	4	CCCACCTGCACTCCGTATCG;GCTTCGCATACAAACAGCCG;AGGGCCGCACTCACTAACTG;AGCCCCACAAAGTCTCGCAG	-0.08;0.05;0.05;0.25	30970;48002;48487;67596	4.77E-01;4.61E-01;4.35E-01;2.36E-01	9846;28955;29440;46472	8.87E-01;8.66E-01;4.83E-01;4.71E-01
RSPH9	0.196856	0.622585	4	CACCTATAGAGCGTCTTGCG;AAAGGTCCGATTGACATGGG;CGATGTAGTAATCGGCGACG;TGTCATTGACCAGATTGACA	-0.22;-0.03;0.14;0.26	15051;36969;58242;67819	4.28E-01;3.91E-01;3.75E-01;2.30E-01	9623;19200;40473;62391	6.81E-01;5.65E-01;4.76E-01;3.75E-01
LOC102723713	0.321992	1.29107	16	ACTCCCGGAACGGTTGAAGA;GCTCCCGGCTGTTGGTCGCA;GACAGGGTGTCACAATTACC;GAACCGTCTTCAACCGTTCC;GGAACCGTCTTCAACCGTTC;CTAGGGCGGCTAGTTTCACC;AAGAGACATTGGAGCTAGGG;CGAAACTGCTGGGCTGCGAA;AGACACCAGAACTCCCGGAA;CTCTCCTGCTGAAGAGACAT;TCTGGTCCGCTCCCGGCTGT;ACTGCTGGGCTGCGAAAGGC;GGGCTGCGAAAGGCGGGACA;TCTGCCCTGCGACCAACAGC;CTGAAGAGACATTGGAGCTA;GCTGAAGAGACATTGGAGCT	-0.72;-0.42;-0.29;-0.25;-0.24;-0.17;-0.16;-0.15;-0.04;-0.02;0.18;0.27;0.32;0.33;0.6;0.95	292;3812;9208;12259;12825;19856;20499;21359;35627;38769;61945;68563;70704;71143;76179;77221	1.49E+00;1.24E+00;1.18E+00;1.14E+00;1.13E+00;9.47E-01;9.30E-01;9.20E-01;9.11E-01;8.50E-01;8.43E-01;8.40E-01;7.41E-01;6.91E-01;6.16E-01;1.98E-02	221;1263;6299;6738;8879;15497;38673;41813;56083;56943;57586;64617;65183;68234;73630;77150	1.64E+00;1.60E+00;1.46E+00;1.36E+00;1.26E+00;1.12E+00;1.00E+00;8.95E-01;8.07E-01;7.57E-01;7.30E-01;7.29E-01;6.26E-01;5.40E-01;4.33E-01;2.62E-02
FAM157A	0.120214	0.655083	6	GAGGCGCCGTCATCCCTACA;GCGCCGCTTGAGGTTCTGTG;AACTCGCTCCCCAAGCCCGT;AGAGGATCCAGATTTCCCTG;CTCCTCAGGACCTACGCAGG;ACTTCGGAGATCCACCGGAG	-0.17;-0.09;-0.07;-0.03;0.14;0.26	19339;29633;32606;37074;58243;67822	6.69E-01;5.38E-01;4.96E-01;4.48E-01;4.46E-01;3.46E-01	9620;19199;40368;44836;47809;58103	7.49E-01;6.86E-01;5.30E-01;5.25E-01;5.07E-01;4.16E-01
TMEM14A	0.57776	1.89495	4	TCACACCCATTATGGTAGCC;AAATGCTTCCAAATGTCACG;GACACGGTAAGCTCCATAGC;AAAAGACCAGCAATCAAAGA	0.05;0.09;0.45;0.7	48621;53918;74416;76706	8.88E-01;8.58E-01;5.71E-01;1.66E-02	736;3026;23524;28821	2.07E+00;1.72E+00;1.43E+00;1.11E+00
FAM157C	0.196876	0.623676	4	GAGGCGCCGTCATCCCTACA;AGAGGATCCAGATTTCCCTG;CTCCTCAGGACCTACGCAGG;ACTTCGGAGATCCACCGGAG	-0.17;-0.03;0.14;0.26	19339;37074;58243;67822	4.28E-01;3.75E-01;3.75E-01;2.30E-01	9620;19199;40368;58103	6.81E-01;5.67E-01;4.99E-01;4.77E-01
MECOM	-0.213292	0.866019	4	AGCTATGGATAAAACGTCCA;ACTGCCTGATCAGAGAACTT;ACTGCCCATACTTAGATCCA;ATCTAAACACCCATCTGTAG	-0.28;-0.15;-0.14;0.23	10249;21843;23200;66154	1.12E+00;6.09E-01;4.61E-01;2.74E-01	11288;54242;55599;67193	5.78E-01;4.40E-01;3.79E-01;2.47E-01
ITGA2B	0.103664	0.537739	4	ATGTCTATAGACCTGATCGT;GGCTGTCACTGACGTCAACG;GGCCGTGGGCGAGTTCGACG;TCCACAAGGACAGCCATGGG	-0.14;-0.13;0.03;0.18	23294;24666;45611;62301	5.49E-01;4.74E-01;3.86E-01;3.78E-01	15141;31830;52777;54148	6.22E-01;4.54E-01;3.94E-01;3.90E-01
RSPH1	0.216215	0.843817	4	GCAAGGCACCTATTTATACG;GAGGGCACGGCTACCCAACG;TCATTACCCAGGAATATGAG;TGGGCAAATGACCTGCGGCA	-0.1;-0.04;-0.04;0.47	28229;36406;36650;74730	6.51E-01;4.29E-01;4.27E-01;6.19E-02	2712;40792;41036;49213	9.00E-01;7.88E-01;5.53E-01;4.28E-01
CDRT15P9	nan	nan	1	AGAGAAGTCCCTCTCCAGTG	-0.05	34295	0.354	43147	0.254
FANCE	-0.53061	3.10523	5	AGGTTCCTCTGGCATATCCG;AAGAAGCTGTAGCTCAACTG;CATGGCAGTTAAGACTGGCG;GAAACGCAGAAAGGACTCAG;TGTAGTCCCAGCTACTTGGG	-0.57;-0.49;-0.47;-0.26;0.0	1070;2211;2447;11521;41847	3.53E+00;2.68E+00;2.13E+00;1.34E+00;1.18E+00	35638;65921;74995;75231;76372	2.04E+00;1.62E+00;8.96E-01;7.09E-01;3.02E-02
RTEL1	-0.365283	1.86355	4	GTCACCGGAGGACGGCTCAG;CTTTGACGAAGCTCACAACG;GTTGTCATACACCCTGACGT;CCTGCTCATACTCCACACAC	-0.39;-0.34;-0.3;0.38	4609;6658;8716;72790	2.30E+00;1.43E+00;7.03E-01;1.08E-01	4652;68726;70784;72833	1.22E+00;7.00E-01;5.81E-01;1.07E-01
GTPBP8	0.289436	0.838465	4	GGCTTGGGTCAAAGATACGC;GGCGTGGTCGATACGGACGG;GGTGCTCTAAAGCCATAACC;CTTGGGACGTGCTATTATAG	-0.18;-0.09;0.23;0.34	19143;29298;66371;71757	4.79E-01;4.44E-01;3.75E-01;1.32E-01	5685;11071;48144;58299	1.05E+00;6.32E-01;4.93E-01;4.39E-01
SOX6	-0.257391	0.817676	4	TCACCACATAAGCCTGACGA;CCTGGAATAACATACAAACC;TGAATGGTACTGACAAGTGT;ATGACTCGGACTGAACAAGA	-0.31;-0.21;-0.08;0.12	8394;15831;30305;56467	8.36E-01;7.99E-01;5.49E-01;5.12E-01	20975;47137;61611;69048	4.68E-01;3.85E-01;3.77E-01;1.99E-01
LOC107986114	nan	nan	1	GACAGTGCAGAACCCCGGCG	0.09	53757	0.159	23685	0.514
RPL6P13	nan	nan	1	GTTGGTGGTGACAAGAACGG	0.73	76801	0.0036	641	2.08
LURAP1	-0.14926	0.719849	4	AGTCAATATAGCCTGACAGG;TAGCACCGGCCACGACTTGG;TGGGCAGGAAGACCCCTGAA;TCTTCACATCGATGGCTCGC	-0.18;-0.12;-0.1;0.34	19079;25108;28513;71600	8.99E-01;5.41E-01;3.75E-01;1.36E-01	5842;48929;52334;58363	6.23E-01;4.91E-01;4.89E-01;3.98E-01
TPBGL	-0.24249	0.673409	4	TAGGCCCAGCAGGCGAAGCT;CATCGTAGGCGCCAACCTGA;CACGCACAACCACATCGAGG;GCCGACAACCCCCTGCGCTG	-0.39;-0.09;-0.03;0.14	4637;28761;36865;58364	7.01E-01;6.46E-01;4.91E-01;4.85E-01	19078;40577;48681;72805	4.33E-01;4.28E-01;3.75E-01;1.07E-01
C9orf129	-0.254237	0.862189	5	TCATCTTCCGACAACGACGA;ACAGCAACATTCCTCACGAA;GGAAGTAGGCGGAATCCACG;TGTAGTCCCAGCTACTTGGG;GCGGTCCTTGCCCATCAACC	-0.3;-0.21;-0.14;0.0;0.08	8619;16039;23036;41847;52647	8.86E-01;8.38E-01;7.08E-01;6.70E-01;4.60E-01	24795;35638;54406;61404;68823	5.13E-01;4.77E-01;4.66E-01;3.88E-01;2.56E-01
MYT1L	0.217033	0.725405	4	ATATGAATTACGTCATGTTG;TCCGAGACAACTTCCCGGGG;CGACTACACGCACGACATGG;TTGTTTCTGTAGCCATACTG	-0.13;-0.01;0.01;0.42	24430;39900;43807;73840	5.02E-01;4.27E-01;3.93E-01;8.27E-02	3602;33635;37541;53012	7.92E-01;6.58E-01;6.29E-01;4.41E-01
CEPT1	0.247343	1.46245	4	CAAGCAATATATGCCCACAG;TGTCAAGACACCAACTAAAG;GAGATTTGGGGCAATCCAGG;TTCCGTGTAATCTTCACAGG	-0.06;0.22;0.23;0.26	32755;65222;66389;67908	9.75E-01;4.88E-01;4.44E-01;2.28E-01	9534;11053;12220;44687	1.88E+00;1.05E+00;9.55E-01;4.79E-01
CLIC6	0.20356	0.577987	4	GCTGGGGGACAACATAGAAG;GGGGACAACATACAAGCCGA;CCTCGCCGCTACCCTCGGCG;GGGTGAGCCGCAGCAATCGG	-0.27;-0.06;0.11;0.29	10530;32891;56095;69686	4.55E-01;4.46E-01;3.78E-01;1.83E-01	7756;21347;44551;66912	6.21E-01;5.35E-01;4.90E-01;2.54E-01
PHACTR4	0.181608	0.81905	4	ACTGCATATTCGAATCCAGC;GGTAGCAGTAGTGTTAGTGC;ATGGCCATACCACCCCCATA;ACCATCCTTAGATCTACACC	-0.06;-0.02;0.13;0.23	33205;38609;57725;66267	4.95E-01;4.26E-01;3.75E-01;2.71E-01	11175;19717;38833;44237	9.73E-01;6.65E-01;6.00E-01;4.42E-01
CLIC4	-0.159295	0.553708	4	TCAAGGCCAGAGGCTAATGA;GAAAGTTATAAATGGTGGGT;TTGACGAAGAGCTCGATGAG;TTCCTTGATACTCACTTGGG	-0.3;-0.02;0.04;0.1	8650;39582;47584;54723	6.03E-01;5.04E-01;4.46E-01;4.26E-01	22719;29858;37861;68792	6.22E-01;4.73E-01;3.83E-01;2.06E-01
CFHR1	-0.299331	1.03615	4	TTAGATTCTACGGGAAAATG;AGGAAAGAAACACAGTCCTA;GAGCCCTTATGAAATGTTTG;AACTTCCCCTGTAGGAACCT	-0.47;-0.13;-0.03;-0.01	2499;24349;37045;40167	1.14E+00;9.32E-01;6.41E-01;5.55E-01	37274;40398;53093;74943	5.71E-01;4.28E-01;3.92E-01;5.70E-02
PHACTR1	-0.204274	0.601809	4	ACTCTCTATATCCAATGAAG;TGGAGCACCTCATATGAGCA;CCGGTCTATATCATCCTCCG;AGACGAGCTCAACAAAACGC	-0.35;-0.06;0.0;0.1	6283;33201;42471;54678	6.05E-01;5.99E-01;5.26E-01;4.44E-01	22764;34971;44241;71159	4.95E-01;4.34E-01;3.83E-01;1.47E-01
NLGN3	-0.376481	1.27429	4	GGACTTAGCGGATAATGACG;AGTGATGTGACAACGTGAGG;TCTTCGGCAAAAGAGTGCCA;GACCCGCCGTAAAACACTGG	-0.41;-0.35;-0.13;0.44	4088;6338;24149;74164	1.47E+00;1.08E+00;7.46E-01;7.51E-02	3278;53293;71104;73354	8.28E-01;5.96E-01;5.59E-01;9.42E-02
CFHR4	-0.330606	1.03778	4	ACACAATATAATTGTAAACC;ACCACAGATTCCATAGTGTG;TGGTACTCGACTCTTGACCA;TTCACTGCACACAAGATGGG	-0.67;0.01;0.2;0.31	454;43275;63970;70439	1.64E+00;4.38E-01;4.06E-01;1.65E-01	7003;13472;34167;76988	9.07E-01;7.17E-01;5.65E-01;1.02E-02
LMO7DN	0.0437483	0.933778	4	TGATTTCGCTGGAAGTGCGG;CCTGGCTGGACAAAGGCGTA;CCCAAATCGATGGAATGGAA;AATCATCATTCCCGAAACTG	-0.04;0.02;0.04;0.04	36131;45280;47662;47851	8.36E-01;5.48E-01;4.51E-01;4.45E-01	29591;29780;32162;41311	1.09E+00;7.76E-01;4.74E-01;4.43E-01
KRTAP2-3	0.223626	1.02737	15	GCAGGTCACGGGGCGGCACA;GAGCAGGGGTCGCAGCACAC;AGGGGCAGCAGGTGATGGGG;CAGATGGGGCGCGTGCAGCG;CTTGTCCTCCCTGAGCTACG;GGGGCACGCAGGTCACGGGG;GTAGCTCAGGGAGGACAAGG;CACCACAGCCGTGCACGACG;AGGGGTCGCAGCACACCGGG;AGCCTTCCTGCAGGGAGCAG;GGTCGCAGCACACCGGGCGG;CCACAGCCGTGCACGACGAG;AGCGGGGCACGCAGGTCACG;GCCTCCCCCGTAGCTCAGGG;ACCACAGCCGTGCACGACGA	-0.45;-0.17;-0.13;-0.13;-0.12;-0.08;-0.02;0.08;0.09;0.12;0.12;0.15;0.17;0.26;0.65	2883;19974;23995;24663;25168;30602;38282;51741;53712;56386;57017;59579;61265;68142;76464	9.46E-01;8.40E-01;8.13E-01;8.01E-01;7.28E-01;7.02E-01;6.85E-01;6.84E-01;6.70E-01;6.62E-01;6.43E-01;6.20E-01;5.22E-01;4.84E-01;8.27E-02	978;9300;16177;17863;20425;21056;23730;25701;39160;46840;52274;52779;53447;57468;74559	1.25E+00;1.23E+00;1.09E+00;1.06E+00;9.34E-01;8.31E-01;8.02E-01;8.00E-01;7.46E-01;7.22E-01;6.95E-01;6.66E-01;6.03E-01;5.42E-01;2.47E-01
KRTAP2-2	0.23537	1.27785	14	GCAGGTCACGGGGCGGCACA;GAGCAGGGGTCGCAGCACAC;AGGGGCAGCAGGTGATGGGG;CAGATGGGGCGCGTGCAGCG;GGGGCACGCAGGTCACGGGG;CACCACAGCCGTGCACGACG;AGGGGTCGCAGCACACCGGG;AGCCTTCCTGCAGGGAGCAG;GGTCGCAGCACACCGGGCGG;CCACAGCCGTGCACGACGAG;AGCGGGGCACGCAGGTCACG;CTTCTCCTCCCTGAGCTACG;GCCTCCCCCGTAGCTCAGGG;ACCACAGCCGTGCACGACGA	-0.45;-0.17;-0.13;-0.13;-0.08;0.08;0.09;0.12;0.12;0.15;0.17;0.17;0.26;0.65	2883;19974;23995;24663;30602;51741;53712;56386;57017;59579;61265;61807;68142;76464	1.41E+00;1.17E+00;1.02E+00;7.89E-01;7.73E-01;7.37E-01;6.86E-01;6.80E-01;6.52E-01;6.06E-01;5.99E-01;4.97E-01;4.97E-01;7.72E-02	978;9300;15635;16177;17863;20425;21056;23730;25701;46840;52779;53447;57468;74559	1.89E+00;1.59E+00;1.39E+00;1.13E+00;1.06E+00;9.91E-01;9.09E-01;8.24E-01;7.96E-01;7.61E-01;7.37E-01;6.01E-01;5.49E-01;2.31E-01
KRTAP2-1	0.23537	1.27785	14	GCAGGTCACGGGGCGGCACA;GAGCAGGGGTCGCAGCACAC;AGGGGCAGCAGGTGATGGGG;CAGATGGGGCGCGTGCAGCG;GGGGCACGCAGGTCACGGGG;CACCACAGCCGTGCACGACG;AGGGGTCGCAGCACACCGGG;AGCCTTCCTGCAGGGAGCAG;GGTCGCAGCACACCGGGCGG;CCACAGCCGTGCACGACGAG;AGCGGGGCACGCAGGTCACG;CTTCTCCTCCCTGAGCTACG;GCCTCCCCCGTAGCTCAGGG;ACCACAGCCGTGCACGACGA	-0.45;-0.17;-0.13;-0.13;-0.08;0.08;0.09;0.12;0.12;0.15;0.17;0.17;0.26;0.65	2883;19974;23995;24663;30602;51741;53712;56386;57017;59579;61265;61807;68142;76464	1.41E+00;1.17E+00;1.02E+00;7.89E-01;7.73E-01;7.37E-01;6.86E-01;6.80E-01;6.52E-01;6.06E-01;5.99E-01;4.97E-01;4.97E-01;7.72E-02	978;9300;15635;16177;17863;20425;21056;23730;25701;46840;52779;53447;57468;74559	1.89E+00;1.59E+00;1.39E+00;1.13E+00;1.06E+00;9.91E-01;9.09E-01;8.24E-01;7.96E-01;7.61E-01;7.37E-01;6.01E-01;5.49E-01;2.31E-01
KRTAP2-4	0.223626	1.02737	15	GCAGGTCACGGGGCGGCACA;GAGCAGGGGTCGCAGCACAC;AGGGGCAGCAGGTGATGGGG;CAGATGGGGCGCGTGCAGCG;CTTGTCCTCCCTGAGCTACG;GGGGCACGCAGGTCACGGGG;GTAGCTCAGGGAGGACAAGG;CACCACAGCCGTGCACGACG;AGGGGTCGCAGCACACCGGG;AGCCTTCCTGCAGGGAGCAG;GGTCGCAGCACACCGGGCGG;CCACAGCCGTGCACGACGAG;AGCGGGGCACGCAGGTCACG;GCCTCCCCCGTAGCTCAGGG;ACCACAGCCGTGCACGACGA	-0.45;-0.17;-0.13;-0.13;-0.12;-0.08;-0.02;0.08;0.09;0.12;0.12;0.15;0.17;0.26;0.65	2883;19974;23995;24663;25168;30602;38282;51741;53712;56386;57017;59579;61265;68142;76464	9.46E-01;8.40E-01;8.13E-01;8.01E-01;7.28E-01;7.02E-01;6.85E-01;6.84E-01;6.70E-01;6.62E-01;6.43E-01;6.20E-01;5.22E-01;4.84E-01;8.27E-02	978;9300;16177;17863;20425;21056;23730;25701;39160;46840;52274;52779;53447;57468;74559	1.25E+00;1.23E+00;1.09E+00;1.06E+00;9.34E-01;8.31E-01;8.02E-01;8.00E-01;7.46E-01;7.22E-01;6.95E-01;6.66E-01;6.03E-01;5.42E-01;2.47E-01
TMEM147	-0.205674	0.61315	4	ATGTCCCGGAATGCCGGCAA;TAGATGCCGCCTTCCCAGGT;CCCCGGGCTCCGACCCATAG;CAGGTCTGCCACATCCACGC	-0.21;-0.2;0.13;0.15	15835;16207;58043;60046	7.84E-01;4.42E-01;3.85E-01;3.75E-01	17396;19399;61235;61606	6.75E-01;3.97E-01;3.83E-01;3.78E-01
ASGR1	0.107838	0.4868	4	GTGTGATCGGATCCCAAAGT;GAAGTCGCTAGAGTCCCAGC;CCATCAGCTCAGAAAAGGTG;CAGACACGAACTGCTTCACG	-0.21;-0.08;0.07;0.15	16054;30702;50872;59421	4.64E-01;4.60E-01;4.10E-01;3.84E-01	18021;26570;46740;61388	5.16E-01;4.58E-01;4.04E-01;3.76E-01
TMEM145	0.25445	0.803683	4	TACACGTATGAGTCGCCGGC;GTGCTCACCAAACTCATCAG;TGGGGTCAATATGCCACCGA;CCAGTCGGCCGTAATCCGAG	-0.22;0.04;0.1;0.41	14703;47387;54891;73540	4.71E-01;3.94E-01;3.82E-01;8.98E-02	3902;22551;30056;62739	8.44E-01;7.63E-01;5.92E-01;3.66E-01
TMEM144	-0.160598	0.803129	4	TGTAGAAAGTTTATCCACCC;AAATGATAGTATATATGCAG;ATCCCCAGATTAAGATTCCA;TATTAATGGAGTGGTATCCA	-0.23;-0.09;-0.03;0.02	14040;28877;37418;44206	9.74E-01;6.32E-01;4.84E-01;4.00E-01	33236;40024;48565;63402	4.96E-01;4.34E-01;4.27E-01;3.47E-01
FOXL2	0.183796	0.982083	4	GTAGCGGCCACGAGTTGTTG;GAAGCCCCCGTACTCGTACG;AGAGACCGGTCGCACAGTCA;CCTTGATGAAGCACTCGTTG	-0.03;0.04;0.18;0.19	36912;47238;62134;63118	5.63E-01;4.69E-01;3.89E-01;3.55E-01	14324;15308;30204;40530	1.12E+00;8.39E-01;8.21E-01;3.97E-01
FOXL3	0.25605	0.835468	4	TCGAGAACGGCAACTACCGG;GAAGTCGTAGATGCCGGACA;AACTACTGGACGTTCGCGGG;GCAGCTCCGACGAAGACAAG	-0.2;-0.04;0.25;0.26	16987;35986;67524;67851	4.69E-01;4.30E-01;3.79E-01;2.30E-01	9591;9918;41456;60455	1.13E+00;5.45E-01;4.77E-01;4.30E-01
TMEM141	-0.291684	0.828612	4	CCAGTCACACGCCTTCATGA;AGTTTCCATACCCTTTGCAG;GAAGGCGTGTGACTGGCATG;AGCCACGGCGTCGTCCACCC	-0.35;-0.24;-0.03;0.07	6266;13332;37119;50489	9.14E-01;7.43E-01;6.39E-01;6.00E-01	26953;40323;64110;71176	4.27E-01;4.14E-01;4.08E-01;1.47E-01
RPL6P19	nan	nan	1	ACAGGGTTGCGGCTGCAATG	0	41856	0.267	35650	0.337
PCDHA6	-0.105266	0.912588	4	GATGGCCTCCAAAGACCGCG;CGGAGCATTGTCATTCATGT;ATATTCGAAAATGCAGACAA;TGTTCCTCTACCGGGAACAA	-0.13;-0.08;-0.04;-0.02	24368;30453;36290;39601	1.17E+00;6.60E-01;4.66E-01;3.92E-01	37841;41152;46989;53074	6.56E-01;5.83E-01;4.54E-01;4.29E-01
API5	-0.275187	0.781624	4	GCCTATCAAGTGATATTGGA;TGCACAGTTAGACCTCTGTG;TCCACACAGTCAGGATCCGA;CTGGGGTAGTCAAGGTACCG	-0.41;-0.15;-0.08;0.12	4141;22367;30726;56240	8.22E-01;7.41E-01;5.97E-01;5.56E-01	21202;46716;55075;73301	4.64E-01;3.81E-01;3.77E-01;9.54E-02
LRFN4	-0.248269	0.718045	4	CAATCTCTAAGGTCCCGTTG;CCACAGCCCGAGTAGAACTG;CAATGCCATCACCCGCATTG;GCTGTTTGTGCCGCCCAACG	-0.37;-0.13;-0.05;0.07	5387;24493;35009;50507	7.42E-01;6.94E-01;6.49E-01;5.52E-01	26935;42433;52949;72055	4.34E-01;4.13E-01;3.93E-01;1.25E-01
LOC574538	-0.204793	0.702814	2	TTGCGCAGGGAGATCCGCCG;ATCCAGTTCCTGATCTCACG	-0.2;-0.05	16098;34480	7.03E-01;4.82E-01	42962;61344	3.06E-01;2.02E-01
RTKN2	-0.245909	1.41729	4	GCCAGACTTTCAGATAAAGG;AAGCTGGCTGGGCAACTAGT;TTTGGTAGTACCCATTAACA;ATATTCGAATACCACTAATG	-0.26;-0.23;-0.15;-0.09	11451;13637;21869;30041	1.65E+00;1.19E+00;8.99E-01;4.37E-01	47401;55573;63805;65991	8.45E-01;6.08E-01;4.05E-01;2.78E-01
RNF180	0.0199864	0.724302	4	GACTGATTATCAGCCAACAC;ACTGAATTGTCCTTTCTGTG;AGCTGGCAGGAGCATGCCGG;CAAGCTGGGGAACAAAAAGC	-0.07;-0.04;0.01;0.03	31455;35898;43307;45873	9.10E-01;5.11E-01;4.68E-01;4.31E-01	31568;34135;41544;45987	9.05E-01;5.43E-01;4.70E-01;4.38E-01
SOWAHA	0.0892579	0.904869	4	AGCATACAGGGCTTCTGCTG;TGGAGCCGTCCGAGCACGAG;GCGTCAAGTTCGTGGTGCTG;CCACTTCGACGGTCTTGCCG	-0.03;-0.0;0.01;0.16	37439;41235;43940;60869	5.74E-01;5.00E-01;4.30E-01;4.18E-01	16573;33502;36207;40003	1.15E+00;6.62E-01;4.42E-01;3.81E-01
SECISBP2L	-0.256329	0.731782	4	ACCACTATCACTGTCAATGT;AGGCAAAGTATGGTCCAGTA;GAATTAAAGGATGTCAAACA;GGAGAGAGTGAAGTATCACT	-0.46;-0.05;0.01;0.12	2647;34556;43511;56292	9.09E-01;5.54E-01;5.07E-01;4.36E-01	21150;33931;42886;74795	5.18E-01;4.39E-01;3.77E-01;6.04E-02
SOWAHC	-0.136571	0.80034	4	GCGACGTGCAGCCCCTACCG;TTGTGGGGGCTACCGCACAG;AACATCGACGCCAGGACGAG;GGGCGACTCAGACAGCGCAT	-0.14;-0.14;-0.12;0.28	23351;23480;25272;68778	1.03E+00;5.72E-01;3.86E-01;2.06E-01	8664;52170;53962;54091	6.23E-01;5.38E-01;5.04E-01;3.87E-01
SOWAHD	0.277396	0.799574	4	CGCCCCTCGAGAGCGGACAC;CACGATTTCGCCCTACGCCG;CTGCGGGGCGACCCGATCAC;AGAATCCACGCGTGCTCCCG	-0.13;-0.05;0.07;0.49	24518;34390;51043;74981	4.37E-01;4.08E-01;3.93E-01;5.61E-02	2461;26399;43052;52924	9.38E-01;6.61E-01;5.19E-01;5.15E-01
HAS2	0.276452	0.728354	4	TGTGACTCATCTGTCTCACC;CCCCCAACACCTCCAACCAT;GGCTAAACCAGCAGACCCGT;TTCCACAAACTCATGCAACA	-0.31;-0.14;0.06;0.49	8184;22804;49972;75081	5.87E-01;5.19E-01;4.19E-01;5.38E-02	2361;27470;54638;69258	9.54E-01;5.03E-01;3.83E-01;1.94E-01
TMEM119	0.44558	1.24258	4	CAATCAGCATCACGTACTGG;GATGTTCATCGTCTGTGCCG;TCTGTCGGGGACCTCACTGA;CCCTCAGCCCCACATCGATG	-0.12;-0.06;0.01;0.89	25007;32724;42695;77137	5.22E-01;4.47E-01;3.97E-01;6.83E-03	305;34747;44718;52435	1.81E+00;6.77E-01;4.88E-01;4.35E-01
PKD1P1	0.332142	1.02141	9	AAGAAAGCCTCTTTGCAACC;GAGCCATACCTTCCTGTCTA;AAAGAGGCTTTCTTGCAGAA;TTTGGCCCTACAGGTCAGAA;TCCAACTGCCGTAGACAGGA;ACAAAGGTAACTTGTGCAGA;AAACTTACCCGGTTGCAAAG;AAAGTTTCAGCTGTGAGGTA;AGTCAGTCCCACGATGACGA	-0.53;-0.24;-0.18;-0.01;-0.0;0.19;0.21;0.37;0.56	1546;12745;18698;40757;41633;62912;65012;72643;75819	8.16E-01;7.97E-01;6.47E-01;6.37E-01;5.87E-01;5.65E-01;5.58E-01;4.76E-01;8.27E-02	1623;4799;12430;14530;35809;36685;58744;64697;75896	1.26E+00;1.05E+00;9.15E-01;8.59E-01;7.98E-01;6.53E-01;5.18E-01;4.54E-01;7.88E-02
FAM32A	0.394467	1.0282	4	AAGGGACCCCTGAAGCTGAA;GCCTACGAGCAGGTCCAAAA;CAGAGCTGGGAGTGACCAAG;GGGAACGAGCAAAAAGAACG	-0.34;-0.06;0.18;0.6	6764;32935;62717;76187	5.76E-01;4.46E-01;3.94E-01;2.84E-02	1255;14725;44507;70678	1.21E+00;8.47E-01;4.91E-01;1.59E-01
HAS3	-0.305378	0.863386	4	GTGGCGCAGCAACTTCCATG;TGTAGTCCACCGAATCGCCG;GTGCATTGCCGCATACCAGG;CCACCGGAGGTACTTAGTGG	-0.34;-0.27;0.04;0.08	6433;10936;47190;52585	1.05E+00;6.72E-01;5.91E-01;4.52E-01	24857;30252;66506;71009	4.69E-01;4.46E-01;3.96E-01;1.51E-01
PCDHA8	0.278527	0.776618	4	GGTGGCGTCCAAAAGACACC;CATAGGCCGACACTCTCTCG;TGTCCTACTCGCTTGTGGAG;GCTAAGCCTGTAGGTTAACA	-0.43;-0.02;0.07;0.48	3424;39517;51681;74950	8.11E-01;4.26E-01;4.03E-01;5.68E-02	2492;25761;37925;74018	9.33E-01;6.20E-01;5.29E-01;7.85E-02
KIAA1191	0.341105	1.69358	5	TGTAGTCCCAGCTACTTGGG;CAGCTATGATGATACCCTCG;GCTGGCTACACACCCCACAA;ACTAAAGTTACAGAGTGGAG;CAGGGTCAGATACCTTGGCG	0.0;0.08;0.24;0.28;0.4	41847;52266;66685;69121;73408	9.19E-01;9.09E-01;8.06E-01;4.67E-01;1.16E-01	4034;8321;10757;25176;35638	1.70E+00;1.69E+00;1.42E+00;1.09E+00;6.77E-01
METTL1	0.153163	0.503167	4	GACCACACGCTGCGCTAGTG;TATGTCTGCAAACTCCACTT;GGCATATTCTGCTAGCAGGG;GACCCAGAATAAGTGTGTCT	-0.17;-0.12;0.03;0.28	19291;25715;45652;68933	5.30E-01;4.73E-01;3.75E-01;2.02E-01	8509;31790;51727;58151	5.09E-01;4.98E-01;4.54E-01;4.02E-01
FER1L6	-0.196457	1.11549	4	AAACAAAACTAACTCAACCG;GCTGTATGACAGCGACGCTG;CTCACATAGAATCTGGCCCA;AGCTTGTGGTGAAAGACCTG	-0.2;-0.19;-0.13;-0.02	16151;17734;24715;39307	1.18E+00;1.05E+00;7.28E-01;3.83E-01	38135;52727;59708;61291	5.89E-01;5.48E-01;4.06E-01;3.77E-01
VMP1	0.250205	0.761213	4	ATGGCATCGTCAAAGCATTG;AATGTAACTGAGGCTATATG;GATTGCTGTACCGATACCCT;AATTCCTAAGCCTATCCAGT	-0.26;0.0;0.18;0.32	11060;42216;62443;70828	4.44E-01;4.33E-01;3.91E-01;1.55E-01	6614;14999;35226;66382	8.35E-01;6.88E-01;5.83E-01;2.68E-01
FER1L5	0.275869	1.21521	4	AACCACGCAGTGGACAGTAA;TGGATCCTTCGGATTCCGCG;AGCGGTAGTCCCGATCAACA;ACAGAGTCGGGAATACACTA	-0.04;0.14;0.22;0.34	35434;58717;65089;71461	6.95E-01;5.34E-01;4.22E-01;1.40E-01	5981;12353;18725;42008	1.37E+00;1.06E+00;9.67E-01;6.15E-01
PPIAP8	-0.251459	0.699611	4	GCCAAGACTGAGTGGTTGGA;CCACCCTGACACATAAACCC;GCTCTGAGCACTGGAGAGAA;CCAGGGTTTATGTGTCAGGG	-0.41;-0.1;-0.04;0.25	4124;28444;36438;67168	7.43E-01;6.56E-01;4.89E-01;2.47E-01	10274;41004;48999;73318	4.61E-01;4.29E-01;4.29E-01;9.50E-02
PPIAP9	-0.258788	0.674842	7	GCCAAGACTGAGTGGTTGGA;AACTTTCGTGCTCTGAGCAC;CCACCCTGACACATAAACCC;GCTCTGAGCACTGGAGAGAA;TTCACACGCCATAATGGCAC;CCAGGGTTTATGTGTCAGGG;GGTGACTTCACACGCCATAA	-0.41;-0.27;-0.1;-0.04;-0.0;0.25;0.33	4124;10465;28444;36438;41506;67168;71244	7.31E-01;6.99E-01;5.94E-01;5.71E-01;5.56E-01;4.03E-01;2.54E-01	6198;10274;35936;41004;48999;66977;73318	7.41E-01;5.43E-01;5.42E-01;5.40E-01;4.69E-01;4.02E-01;1.66E-01
PPIAP4	-0.405706	0.844053	3	GCCAAGACTGAGTGGTTGGA;CCACCCTGACACATAAACCC;CCAGGGTTTATGTGTCAGGG	-0.41;-0.1;0.25	4124;28444;67168	8.44E-01;5.92E-01;1.85E-01	10274;48999;73318	5.24E-01;3.55E-01;7.13E-02
PPIAP6	-0.251459	0.616139	4	GCCAAGACTGAGTGGTTGGA;CCACCCTGACACATAAACCC;AATGCTGGACCCAACACAAA;CCAGGGTTTATGTGTCAGGG	-0.41;-0.1;0.16;0.25	4124;28444;60687;67168	7.43E-01;4.89E-01;3.80E-01;2.47E-01	10274;16755;48999;73318	7.63E-01;4.61E-01;4.29E-01;9.50E-02
DENND4C	0.568741	1.76249	4	GTTATACAAATCCACCACAG;TTAGGTACGTCATCAACCAC;TGGCCTAGCAGTACCCGCAG;CACTCAATAGTAGCTCCCAT	-0.24;0.04;0.47;0.66	12595;47352;74796;76525	9.10E-01;4.70E-01;4.18E-01;2.07E-02	917;2646;30090;64847	2.18E+00;1.34E+00;8.43E-01;3.08E-01
TSPY6P	-0.29821	0.775515	4	TCTGGATGACGGCGCCTCTG;AGGCTGCGGCAGGGTTTCTG;CGGCAGGGTTTCTGTGGCGT;AGCGGGAAAAGATGGAGCGG	-0.52;-0.08;0.12;0.28	1672;31247;56943;68768	1.09E+00;4.59E-01;3.76E-01;2.06E-01	8674;20499;46195;75770	6.43E-01;5.03E-01;4.65E-01;3.79E-02
PPIAP2	-0.405706	0.996383	2	GCCAAGACTGAGTGGTTGGA;AATGCTGGACCCAACACAAA	-0.41;0.16	4124;60687	9.96E-01;2.12E-01	16755;73318	4.70E-01;4.75E-02
PPIAP3	-0.405706	0.996383	2	GCCAAGACTGAGTGGTTGGA;AATGCTGGACCCAACACAAA	-0.41;0.16	4124;60687	9.96E-01;2.12E-01	16755;73318	4.70E-01;4.75E-02
ZMAT1	0.29002	0.770826	4	ACCATACCATATTTCACCAG;AGAACTCTGTGGATACTCAT;TGTGCCTATTTCAGGTGCAT;AAAACTGAAGCAATTAATGG	-0.27;-0.22;0.04;0.54	10626;14517;46768;75708	8.56E-01;4.57E-01;4.53E-01;3.93E-02	1734;30674;62925;66816	1.08E+00;4.64E-01;3.95E-01;2.56E-01
ZMAT3	0.355149	0.909581	4	ACATTGCTCATTCTAGCAGG;TCAGAGTAACTCATTCTCGT;CTTACAGTAATCATTCTCCG;GGGGAAGAAGAGTTATCGAA	-0.18;-0.09;0.12;0.59	18690;29501;56621;76108	4.77E-01;3.76E-01;3.75E-01;3.02E-02	1334;20821;47941;58752	1.18E+00;6.35E-01;4.80E-01;4.42E-01
ZMAT2	-0.354844	1.26695	4	TATGCAGATCAGAGAAACCT;ACAACCCCTCAATCTGAGAT;TTTACGGCATAGGGACTACA;CTTGGACTTTCGCCGAAAGT	-0.37;-0.34;-0.13;0.07	5403;6570;23852;51026	1.44E+00;1.09E+00;7.25E-01;6.48E-01	26416;53590;70872;72039	5.85E-01;5.65E-01;4.09E-01;1.26E-01
ZMAT5	0.376944	1.15122	4	GTCTGGTACGACATGTTCCG;AACCGCAAGAAGCACCTGAA;CAGGTCTCGCTCTGACATGT;AGATGCTCCTGAGCTCCCCG	-0.16;-0.15;0.33;0.42	20748;21788;71430;73821	6.13E-01;6.10E-01;3.76E-01;8.32E-02	3621;6012;55654;56694	1.51E+00;7.90E-01;5.42E-01;3.79E-01
ZMAT4	0.193848	0.713179	4	AAGGCAAAATCCACGCCAAG;GATCTCCGAATCGCAGCGTG;GAGATTCAGACAGATACTGT;TGAGCCCACTTAAGCCCCCA	-0.32;0.04;0.06;0.32	7602;47132;50379;70991	5.41E-01;4.68E-01;4.15E-01;1.51E-01	6451;27063;30310;69840	8.36E-01;5.91E-01;5.08E-01;1.79E-01
C19orf25	0.184286	0.60792	4	AGTTCCCTTCAGGATGATGG;CAGATCCTGGAGGATGTGCG;CGGGCTCCCCCTACCTTCCG;CCTACGTGGCTGCCAACCAG	-0.13;-0.05;0.09;0.28	24270;34336;53498;68928	4.37E-01;3.92E-01;3.90E-01;2.02E-01	8514;23944;43106;53172	6.53E-01;5.63E-01;5.14E-01;5.09E-01
MYBL1	-0.266159	0.697441	4	GTGACACATACTGATACCCA;ACTCACTAGTGTGCTCGTCA;AGGGATGGCTCATTGAACGA;AATTCTCATTAATTTAACTG	-0.3;-0.23;0.14;0.24	8695;13768;58956;66553	8.92E-01;5.03E-01;3.75E-01;2.63E-01	10889;18486;63674;68747	7.03E-01;4.47E-01;4.03E-01;2.07E-01
SMOC2	0.232127	0.6313	4	GATGCGCAGAGAGGTTTCTG;GCAGCCCAAGAACGACAATG;GTGCCGTCGTCATTGCACTC;GAAAAGTTACCCCAACGCGA	-0.17;-0.05;0.07;0.39	19366;35204;51469;73197	4.33E-01;4.05E-01;3.75E-01;9.79E-02	4245;25973;42238;58076	7.32E-01;5.30E-01;5.26E-01;5.00E-01
NR1D2	0.211952	0.585238	4	TACTCTTTGAGTATAAGCAT;AGTTACCTGTGCAACACTGG;TTCCTAAGCGTGAAAAACAG;CGCAAGCATGAACTCCATAG	-0.17;-0.12;0.08;0.34	19344;24957;52445;71695	5.43E-01;3.97E-01;3.75E-01;1.34E-01	5747;24997;52485;58098	6.28E-01;5.43E-01;4.99E-01;3.97E-01
CPS1	0.178015	0.5791	4	ATGCAGTATTCCATTGAGGT;TGAAACCTTCTATAGATGGG;TAACCCACCCAGTGCATAGG;TGCATCAGTCCAGACCAATG	-0.15;-0.15;0.03;0.33	21394;21767;45929;71111	6.11E-01;4.69E-01;3.78E-01;1.48E-01	6331;31513;55675;56048	5.97E-01;5.62E-01;4.57E-01;3.79E-01
ITGB1BP1	0.32304	1.00144	4	TCAGTACTAAGAGCAAGGTA;TCTTTCACGATCCAGCACTG;TGAGAAACTGAAACTCTCCG;ATAATAAATTCTTCCTCCGG	-0.34;-0.24;0.31;0.34	6686;13230;70358;71560	9.19E-01;5.79E-01;5.62E-01;1.37E-01	5882;7084;64212;70756	1.38E+00;6.20E-01;4.09E-01;1.57E-01
CRACDL	0.554078	1.53607	4	GCCAGAACGCAGTGTCCCGA;AGTCCGGACAGGACGCTACT;CCTCTGCGTCGAGGGAACCG;ATGTCTCTGCTGCACGACGT	-0.03;0.06;0.18;0.93	38195;49301;62488;77191	5.90E-01;4.93E-01;3.92E-01;5.62E-03	251;14954;28141;39247	1.89E+00;1.18E+00;9.13E-01;8.37E-01
ITGB1BP2	0.105417	0.601957	4	GAGTCGGTAGACATGACTGG;CATGGAAGATTGGGACCCCA;AGGAGCACCCCGATTCCATG;GAAGTGAACTGCTTGTAGCA	-0.13;-0.04;0.03;0.18	24316;36207;46038;62324	4.67E-01;4.30E-01;3.92E-01;3.77E-01	15118;31404;41235;53126	6.55E-01;5.49E-01;4.58E-01;3.90E-01
ZNF7	-0.0987553	0.706791	4	TCGACCTGCAGGGAGCAGAG;AGTGGTCAGAATCTCCCCAC;AGTTATCTGACTGCTTGCAG;TTCACCAAGGACGCACCCCA	-0.16;-0.04;0.01;0.03	20597;36607;42763;46315	8.93E-01;5.21E-01;4.29E-01;3.76E-01	31127;34679;40835;56845	5.57E-01;5.37E-01;4.64E-01;4.35E-01
ZNF2	-0.200706	0.512217	4	ACTTCAAATTTAGGACACAG;ACATCTGATGTCACACACTG;GGTGTCGAGTAAGGGATGAA;TCGTCTGGTCCCCATACAGA	-0.34;-0.06;0.06;0.24	6683;33030;50051;66805	5.80E-01;4.45E-01;4.18E-01;2.57E-01	10637;27390;44412;70759	5.04E-01;4.92E-01;4.53E-01;1.57E-01
ZNF3	0.12295	0.721239	4	TCAGTCTGAAAAGGCCGCTG;GAGGAGAAGCTAACCCCCAG;TCACATCAGAGACTCCCCGT;TGAAGACACAAGATCACATG	-0.13;0.02;0.08;0.16	24675;45284;52663;60810	4.51E-01;4.20E-01;3.95E-01;3.94E-01	16632;24779;32158;52767	7.76E-01;6.66E-01;5.47E-01;3.81E-01
TIPIN	0.191882	0.899544	4	GAAGATGCTAATCAGACACA;ATTGACAGAGTTGAATACCT;GAAGGAACTGAGCCTGATGA;TACCCAAGCTGGATGCTCAG	-0.12;0.09;0.14;0.24	25892;53588;58836;66855	5.65E-01;4.04E-01;3.75E-01;2.55E-01	10587;18606;23854;51550	1.09E+00;7.07E-01;6.99E-01;4.54E-01
PHLDA1	-0.0608614	0.760602	4	GCCCATTCAAAAGCGCCGCG;GCCGAGCCGTCCCAACCCAG;CAAGTACATGTACTTCACTG;CCGCGTCCTGATGCGCCACA	-0.07;-0.06;-0.02;0.03	32655;33845;38627;45679	9.17E-01;6.04E-01;4.86E-01;4.40E-01	31763;38815;43597;44787	9.51E-01;5.06E-01;4.73E-01;4.26E-01
HHIP	0.165715	0.700525	4	TACCACCAACCAAGAACGGT;TGATGTACAAAAAGCCGTCA;CCATGAGCAAACACTTCGGG;AGGTTTCCTTCAAACAACTG	-0.09;-0.04;0.09;0.24	29803;35659;53211;66973	4.46E-01;4.31E-01;3.91E-01;2.52E-01	10469;24231;41783;47639	8.44E-01;5.57E-01;5.39E-01;4.56E-01
ZXDB	-0.114233	0.772567	4	GCAGCCACTTCGAACCGGAG;CGCCTTGAGGTTGTACACTG;AGGACCGATCAACCTAGCGG;TGCGGGGCGATCAGACACCC	-0.15;-0.08;-0.03;0.03	21758;31094;37209;45922	9.08E-01;6.37E-01;4.60E-01;3.79E-01	31520;40233;46348;55684	5.73E-01;4.69E-01;4.63E-01;4.27E-01
RPS14P5	nan	nan	1	GACTGGTGGGATGAAGGTAA	0.29	69544	0.0467	7898	0.991
C11orf16	-0.15271	1.07616	4	ACCGACTGGACCCCACCTAG;TGGAGATGCTGCCAACACAT;AGAGACAGGTACCTTGCAAG;CACAGGAATGGAGCATCCGG	-0.21;-0.1;-0.08;-0.04	15638;28639;31140;35725	1.34E+00;8.08E-01;4.87E-01;3.87E-01	41717;46302;48803;61804	6.75E-01;4.60E-01;4.32E-01;3.92E-01
RAMACL	0.321641	1.43297	4	TAGATTCACAGAAAATGACA;GGTGGGAACCAAAGAAACAG;CAAGACAACAGACAGTTCAG;CAATTGGAGGAGACTCAGGA	-0.03;0.19;0.26;0.38	38070;63180;68008;72927	8.68E-01;5.88E-01;4.81E-01;1.04E-01	4515;9434;14262;39372	1.69E+00;1.18E+00;1.16E+00;7.11E-01
RPS14P6	nan	nan	1	GAAGAACAGGTCATCAGCCT	-0.33	7416	1.02	70026	0.0437
ZAP70	-0.417189	1.19923	4	GGCAAGTACTGCATTCCCGA;CGAGCGCAAACTTTACTCTG;CCAACTCACATGAGTCAACG;GCCGGCGGCAAAGCGCACTG	-0.51;-0.32;-0.11;0.26	1755;7619;26355;67996	1.33E+00;1.07E+00;9.83E-01;2.26E-01	9446;51087;69823;75687	5.40E-01;5.19E-01;4.81E-01;3.98E-02
CCDC182	-0.264093	0.81338	4	TGACGGTGAATACCCTACAG;GGGAAAAGTCTCCAGACTGG;CTCCAGTTCCCGTTGCACCC;GGCTCCATTCATCTCGCAGA	-0.43;-0.1;-0.08;0.33	3347;28474;31181;71167	8.20E-01;8.07E-01;4.89E-01;1.47E-01	6275;46261;48968;74095	5.99E-01;4.60E-01;4.30E-01;7.67E-02
BCL9	0.263372	0.850015	4	ATGCTGAAATTACGCCCAGG;AGGTTTCGGATCATTCCGAA;CGGGAGTCATATGGTCAAGG;TCTCTGATCAAAGGAGTCGG	-0.11;-0.08;0.22;0.31	26690;30119;65067;70501	4.70E-01;4.21E-01;4.11E-01;1.63E-01	6941;12375;47323;50752	9.66E-01;7.34E-01;5.68E-01;4.50E-01
PHLDA2	0.520844	1.56357	4	CATCGTCACCACCGACCACA;GCTCCACGCAGTCCACCTTG;CCCGACGAGGTGCTACGCGA;CAGCTATGGAAGAAGAAGCG	-0.25;-0.14;0.4;0.64	12166;22622;73449;76393	7.55E-01;5.91E-01;4.24E-01;2.37E-02	1049;3993;54820;65276	1.84E+00;1.28E+00;3.82E-01;2.97E-01
SYNDIG1	-0.322112	0.90625	4	AAATCAGTGATGCTGGCAAG;CCACACCCTGTCCTACGATG;AACATCATCCTCTATTCAGA;ACAGCCTCGAGTACCCGGAT	-0.34;-0.3;0.01;0.13	6480;8711;43763;57546	1.22E+00;5.89E-01;5.16E-01;5.03E-01	19896;33679;68731;70962	5.02E-01;4.41E-01;3.75E-01;1.52E-01
HNRNPA1P48	nan	nan	1	GGGAACGCTCACGGACTGTG	0.22	65717	0.0713	11725	0.82
OGFR	-0.110428	0.762591	4	CAGAAACTGGCGAGCCACGA;AGGAGTGATTGTCCTCAAGG;CCCCAGACGAACTTGCAGCG;TGTGGGCCAGAGCATAGCAA	-0.12;-0.1;-0.02;0.03	24955;28495;38745;45505	9.24E-01;6.02E-01;4.89E-01;3.97E-01	31937;38697;48947;52487	6.76E-01;4.75E-01;4.30E-01;4.26E-01
EPM2AIP1	0.118757	0.504315	4	TCATAAATACCATATCCGAA;CCAACTCAGGGCCTACACCG;CATCCTCAAAGTATGGGTCG;CTGAGCACGAATACTACGAG	-0.24;-0.09;0.1;0.14	13107;28867;54070;58914	4.84E-01;4.75E-01;4.11E-01;3.86E-01	18528;23372;48575;64335	5.74E-01;4.34E-01;3.75E-01;3.22E-01
CDC5L	-0.129155	0.516678	4	ATCCAGAAACAAAACCAGCG;GAAGTCACTCTCATGCAATG;AATTGCACGTCAAACTGCCG;AGTTGATGCCAACTCAGTGG	-0.18;-0.07;-0.01;0.23	18248;31439;39913;66376	5.76E-01;4.57E-01;3.76E-01;2.68E-01	11066;37529;46003;59194	4.68E-01;4.67E-01;4.44E-01;4.27E-01
NEMP1	-0.323384	1.04264	4	ATTGGTTCGAGTCACCCAGG;AAAAATGATGATTAGCAGAG;TGTGTAACAGAATTGTTGGC;TGCTCTTTGTACTAAGAACC	-0.36;-0.28;-0.1;0.02	5611;9797;28171;44816	1.14E+00;9.50E-01;9.12E-01;6.36E-01	32626;49271;67645;71831	4.93E-01;4.86E-01;4.72E-01;1.31E-01
RAC3	-0.425659	1.73201	4	CTTGGCACGAACATTCTCGA;CGGTGGGGATGTACTCTCCG;TTTCCCGTCCACCATCACGT;CGGGTCAGGAGGACTACGAT	-0.46;-0.39;-0.23;0.39	2692;4561;13811;73051	1.73E+00;1.73E+00;9.03E-01;1.01E-01	4391;63631;72881;74750	8.90E-01;7.20E-01;7.07E-01;6.14E-02
NEMP2	-0.252743	0.623745	4	CTGGCATACAATATAAACTG;AAGAGTTTGAAATCCATGAC;CTACAATCAAAATTCCCAAG;AAGGAATACTTACTGACTCA	-0.41;-0.09;0.06;0.2	3852;29227;49261;64233	7.68E-01;4.80E-01;4.26E-01;3.25E-01	13209;28181;48215;73590	4.93E-01;4.39E-01;4.10E-01;8.86E-02
SBDS	0.845806	1.68175	4	GGCACGCTTCATCCGTACCA;ACTGAAATCTGTAAGCAGGT;CAACAAGAGTACAAAACAGC;GGGTCTGCAGAACTTCATCG	-0.16;-0.1;0.15;1.54	20927;28658;59737;77397	4.87E-01;3.77E-01;3.77E-01;9.87E-04	45;17705;48784;56515	2.63E+00;7.29E-01;5.47E-01;4.32E-01
FIGNL2	0.362403	1.10526	4	GCTGTACAACTATCCCGCAG;GGCACGGCGAACCCCCCACG;CGGGCTCGTACGCGTACTTG;CTCCCAGGAACCAAATCGGG	-0.22;0.08;0.15;0.58	14835;52695;59247;76023	5.47E-01;3.93E-01;3.76E-01;3.21E-02	1419;18195;24747;62606	1.16E+00;1.05E+00;7.13E-01;3.69E-01
VCL	-0.111909	0.705326	4	TCCCTGTTAGGCGCATCAGG;AGAGACTGTTCAAACCACTG;AGGACAAGGATCCTCACCGG;TGACATTCTACGTTCCCTTG	-0.15;-0.08;-0.02;0.05	22038;31346;38607;48693	8.06E-01;6.05E-01;4.58E-01;3.80E-01	28749;38835;46096;55404	5.82E-01;4.67E-01;4.33E-01;4.26E-01
VCP	-0.214518	1.3688	4	CACAGTGATCCACTGCGAAG;GTTTGCCGTACTTCACATCA;AATGAGACTCACGGGCATGT;GTAACCTGGGAAGACATCGG	-0.22;-0.21;-0.15;-0.08	14509;15875;22353;31317	1.57E+00;1.16E+00;7.98E-01;3.96E-01	46125;55089;61567;62933	8.03E-01;5.97E-01;3.85E-01;3.60E-01
CPLX3	0.326807	1.76197	4	AGGCAGAGCGGGCCACACTG;GGAGTATCAGAAGCAACTCG;GCGGCGAGGATAAGGGAGAT;GCCACTTCCGAGACAAATAC	-0.01;0.26;0.29;0.36	40304;68102;69706;72319	1.17E+00;6.39E-01;5.36E-01;1.19E-01	5123;7736;9340;37138	2.21E+00;1.31E+00;1.28E+00;6.67E-01
TRMT44	0.256105	0.809211	4	GCTGCAATGACAGGTATCCA;TCGTGTATCCCAAACCCACG;GCGAATCCAGATCTGCGGCG;AGGAGGGAAATAGTCGTGCA	-0.26;0.06;0.14;0.37	11253;49481;58821;72633	4.96E-01;4.40E-01;3.75E-01;1.11E-01	4809;18621;27961;66189	9.20E-01;6.99E-01;6.88E-01;2.73E-01
AP2A1	0.170476	0.507342	4	TGGTGACGATCTGTAGCACA;AGGCCTTGTACAGTCGAAGG;ACTACTTCGTCCCAGCACCC;CGGAGCGGGACGTCAGCGTG	-0.18;-0.1;0.07;0.27	19039;27504;50712;68694	5.02E-01;4.12E-01;3.75E-01;2.08E-01	8748;26730;49938;58403	5.14E-01;5.01E-01;4.90E-01;4.19E-01
CPLX4	0.195273	0.724022	4	AGCTCAAGGGATGACTAGAG;GAAAAGTATGATAAGTAACC;AGAAAAATACAGGCTCCCAA;GTATCAAAAGCAAATGATTG	-0.14;-0.12;0.19;0.2	22497;25293;62827;64278	5.37E-01;3.95E-01;3.82E-01;3.24E-01	13164;14615;52149;54945	8.52E-01;5.96E-01;4.10E-01;3.99E-01
TUBB8P11	nan	nan	1	CAAGGTGTCGGACACCGTGG	0	41788	0.268	35580	0.338
VCX	0.129075	0.806968	14	ACCTCCGGCCAAGGCCACGG;TGAGGCGGAGAGCGCGCCAG;AGGGGCTGCGACAAAGATGG;AGGCCACGGAGGCAGGAAAG;AGTCCAAAGCCGAGAGCCTC;ACTACCAAGGTGGCCAAGAA;GTCCTTCCAGACTACCAAGG;TCTTGGCCACCTTGGTAGTC;CTCCGCCTCAGGTGCCGTCA;CCTTCTTCTTCGGGTCACTG;AGCCTCGGGACCTCCGGCCA;GAGAGCGCGCCAGCGGCACC;GCACGACCCCCTGAGTCAGG;AAGGGAAAAGCAGTTCGTAG	-0.47;-0.27;-0.15;-0.11;-0.05;-0.05;-0.01;0.01;0.03;0.04;0.12;0.12;0.24;0.34	2573;10524;21452;27142;34211;35365;40781;43457;46393;47455;56391;56605;66754;71634	8.15E-01;7.75E-01;7.51E-01;6.95E-01;6.87E-01;6.86E-01;6.84E-01;6.76E-01;6.61E-01;6.51E-01;5.52E-01;5.36E-01;5.23E-01;4.74E-01	5808;10688;20837;21051;29987;31049;33985;36661;42077;43231;50300;55990;66918;74869	9.51E-01;8.66E-01;8.46E-01;7.92E-01;7.85E-01;7.25E-01;6.84E-01;6.73E-01;6.47E-01;6.40E-01;5.45E-01;5.35E-01;4.19E-01;2.05E-01
VCY	-0.254627	0.800682	14	TTCTCCCTTCTCGGCCACCT;CCGGCCAAGGCCAAGGAGAC;GCTCGCTCTCCTGACTCAGG;AAGGGAGAAGCAGTTCGTGG;AGGGGCTGCGACAAAGATGG;GAGAAGGGAGAAGCAGTTCG;AGTCCAAAGCCGAGAGCCTC;GTCCTTCCAGACTACCAAGG;CCTTCTTCTTCGGGCCACTG;CTCCGCCTCAGGTGCCGTCA;AGCCTCGGGACCTCCGGCCA;CCCCAGTGGCCCGAAGAAGA;AGGCCAAGGAGACAGGAAAG;TGAGGCGGAGAGCGGGCCAG	-0.66;-0.39;-0.23;-0.2;-0.15;-0.09;-0.05;-0.01;0.03;0.03;0.12;0.26;0.3;0.52	484;4700;13415;16717;21452;29408;34211;40781;45524;46393;56391;68066;69905;75393	1.09E+00;8.12E-01;8.01E-01;7.54E-01;7.20E-01;7.19E-01;7.05E-01;7.00E-01;6.99E-01;6.51E-01;6.32E-01;5.47E-01;4.44E-01;1.63E-01	2049;7537;9376;21051;31049;31918;36661;43231;48034;55990;60725;64027;72742;76958	8.06E-01;6.87E-01;6.86E-01;6.78E-01;6.77E-01;6.68E-01;6.40E-01;6.38E-01;5.98E-01;5.98E-01;5.83E-01;5.55E-01;4.24E-01;3.80E-02
CADPS	0.149386	0.733798	4	ACAGCCCCAAACAGTCAGAG;AGGCCATGTATCGGGCCACG;AAATTTGATGCCATCTACCG;CATCGTATATTGCACAATGG	-0.08;-0.02;0.07;0.23	30307;38855;50787;66142	4.52E-01;4.26E-01;4.11E-01;2.74E-01	11300;26655;38587;47135	8.63E-01;6.05E-01;5.15E-01;4.39E-01
BAZ2B	-0.262399	0.866232	4	GTCTGGGATTCAGACGCAAG;AGAACAAGTCCTGGAATACG;GTAGCATATTATGCTCCATG;GCTGGGGGAGCAAATAGTGG	-0.32;-0.2;-0.11;0.34	7661;16135;27297;71658	9.45E-01;7.87E-01;5.38E-01;1.35E-01	5784;50145;61307;69781	6.26E-01;5.05E-01;3.84E-01;1.81E-01
PBX2	-0.150243	0.49874	4	AGGGGACACACCACCACCAG;CCGGGGTCTCCGCCACCGGG;CTTCAGCAAACAGGCCACTG;CATACTTCTCCAGCTCCGAG	-0.2;-0.1;0.01;0.14	16269;28425;43488;58781	5.08E-01;4.90E-01;4.79E-01;3.83E-01	18661;33954;49017;61173	4.39E-01;4.29E-01;4.10E-01;3.75E-01
PBX3	0.301228	0.82152	4	GTTATCTGAAGAACCTCCAG;ACTCTTGTCATAGACGGAAA;TTGTCCAGTCTCATTAGCTG;TCCCCCGCACGGCCACGAAG	-0.12;0.0;0.19;0.41	24988;42118;63172;73668	4.33E-01;3.98E-01;3.97E-01;8.68E-02	3774;14270;35324;52454	8.68E-01;7.75E-01;6.85E-01;6.77E-01
INACTIVE_4T_7	nan	nan	1	ATGCGCAGCTCCAGAATTTT	0.28	69145	0.0492	8297	0.97
PBX1	0.149953	0.673237	4	CAGGAGATTCATCACGTGGG;TTCACACAACACATTAAACA;CAGCAACCCTTACCCCAGTG;GTTCCCGATTTCTGGATGCG	-0.28;0.04;0.06;0.24	10337;47612;49373;66962	4.73E-01;4.59E-01;4.25E-01;2.53E-01	10480;28069;29830;67105	8.52E-01;4.94E-01;4.56E-01;2.49E-01
ELMOD1	-0.27241	0.833144	4	CTTTCACAGAAACATCACTG;GCTGCCTGAAATTTGTAATG;TGTACCCAACGATTTGCAGA;GCTGCAGGTATTTCGCGGAA	-0.42;-0.12;-0.09;0.29	3547;25344;29372;69334	8.68E-01;7.98E-01;5.36E-01;1.92E-01	8108;48070;52098;73895	5.22E-01;4.78E-01;3.99E-01;8.14E-02
AIRE	-0.343543	0.890479	4	AGTTCGAAGACTCCGGCAGT;CCCCGCTCACCGTTCCCGAG;CGCGCTGGCTGACCACGACG;GTGGCGGTACCAAAGCCTTG	-0.46;-0.22;-0.06;0.06	2620;14277;33831;49588	9.13E-01;8.68E-01;7.74E-01;7.26E-01	27854;43611;63165;74822	4.40E-01;4.23E-01;3.98E-01;5.98E-02
BNIP3L	-0.405813	1.1065	4	TCCTCATCCTCCATCCACAA;TCAGGACAGAGTAGTTCCAG;CCCGACACACCTGAGAGCTA;GTTCATGGGTAGCTCCACCC	-0.66;-0.15;-0.0;0.12	487;21992;41276;56766	1.61E+00;6.05E-01;5.48E-01;5.40E-01	20676;36166;55450;76955	4.30E-01;3.80E-01;3.76E-01;1.09E-02
MFSD11	-0.294671	1.05224	6	AGAGAGTTGAGGTCCTACAA;TAACGGTGATTAGCCTTGTG;TGCCCAGAACAATCTGACAA;GATTTCCAAAGAACAAGCTG;CTTGTCGTGAAAGCGAACGA;GCACCTCGCCCGACACGCTG	-0.41;-0.31;-0.17;-0.13;-0.03;0.09	3970;8495;19830;24786;38095;53532	1.14E+00;1.06E+00;9.62E-01;9.45E-01;8.59E-01;6.26E-01	23910;39347;52656;57612;68947;73472	6.86E-01;6.44E-01;5.34E-01;5.21E-01;4.34E-01;1.37E-01
NSUN2	0.285461	0.808569	4	GAGCTCAAGATCGTGCCCGA;CAGCTGCGGATTGCAACACG;ATGTGTCTAATGAACTGCCA;TGCTCGTCCATCAAGCCAAG	-0.25;-0.24;0.21;0.36	12136;12798;64886;72241	9.42E-01;4.25E-01;4.19E-01;1.21E-01	5201;12556;64644;65306	9.56E-01;6.61E-01;4.15E-01;2.96E-01
NSUN5	-0.181008	0.676262	4	ATGGTAGCGTGGATCCGAGG;GCTCGGCTCAAGGTTCATCG;GTTGATTATTTCAAGAGACA;GCAGCTTCTTCTCCGCACGG	-0.21;-0.15;-0.06;0.12	15322;21964;33137;56593	7.46E-01;6.06E-01;5.45E-01;3.89E-01	20849;44305;55478;62120	4.44E-01;3.83E-01;3.80E-01;3.76E-01
NSUN4	0.353364	1.71294	4	TCAAGTTCGAGTTACCTCAT;TGTCAAAAGTGAAGCATCGA;GCAAAGCCAGTCGAACAGCA;GGTAGTACTCCATGACACCC	0.04;0.21;0.29;0.42	46969;64471;69404;73820	9.33E-01;8.30E-01;5.25E-01;8.32E-02	3623;8038;12971;30473	1.81E+00;1.62E+00;1.28E+00;7.90E-01
NSUN7	-0.29665	0.734334	4	TTCCTTAAAGATCACTCTCA;AGTTAGGAAACAGGAACTAA;TAATGGTCAATACAGGCTCA;GGGTATTCGAATCGAAAAGT	-0.4;-0.19;0.11;0.11	4168;17689;55339;56125	7.39E-01;7.30E-01;5.59E-01;3.80E-01	21317;22103;59753;73274	6.03E-01;3.78E-01;3.77E-01;9.61E-02
NSUN6	-0.216387	0.571903	4	GGCGGTTAAACTTGATATGG;GTGATGCTGACACAATTCCT;CATGTACTAAATCCTCAACC;TAAATGATGGAGGATGTGAC	-0.4;-0.04;0.07;0.23	4460;36445;51159;66107	7.15E-01;4.29E-01;4.07E-01;2.75E-01	11335;26283;40997;72982	5.54E-01;5.21E-01;4.39E-01;1.03E-01
PRAMEF4	-0.469463	1.94298	11	GTAGCGAGAGACATCCATGT;CCTCACCTGCCTCCTTCTAT;CGTAGCGAGAGACATCCATG;GGTGCTTCCTCAATGCCAAG;ACGAGGTCTTCAGACAGCTG;CAAGAGGAACAAAAAACCAG;AGCTTTGGCCATGTCCACCC;TCTGCTTGACCCATAGAAGG;TATTGTGAGGAACTTTAACG;GAAACTCATTCTCTCCCACA;GGATGCACTGCTTAACCTAG	-0.69;-0.59;-0.53;-0.3;-0.24;-0.15;-0.01;0.02;0.17;0.19;0.34	389;940;1538;9008;12878;22304;39793;44067;61418;63049;71637	2.96E+00;2.14E+00;1.71E+00;1.59E+00;1.32E+00;1.28E+00;8.38E-01;7.59E-01;5.82E-01;5.34E-01;3.72E-01	5805;14393;16024;33375;37649;55138;64564;68434;75904;76502;77053	1.74E+00;1.15E+00;1.02E+00;9.28E-01;9.24E-01;6.58E-01;6.41E-01;6.36E-01;5.25E-01;4.22E-01;2.40E-02
PRAMEF5	-0.47332	2.81886	10	GTAGCGAGAGACATCCATGT;CCTCACCTGCCTCCTTCTAT;CGTAGCGAGAGACATCCATG;GGTGCTTCCTCAATGCCAAG;GAAGCTCGTTCTCTCCCACA;ACGAGGTCTTCAGACAGCTG;CAAGGGGTTCATCCCAGGTG;TATTGTGAGGACCTTTAACG;TCTGCTTGACCCATAGAAGG;TTTGGAGGCAGCACAGCTTG	-0.69;-0.59;-0.53;-0.3;-0.26;-0.24;-0.22;-0.14;0.02;0.37	389;940;1538;9008;11421;12878;14457;23359;44067;72504	3.29E+00;3.09E+00;2.82E+00;2.67E+00;2.22E+00;2.10E+00;1.74E+00;1.57E+00;1.32E+00;2.86E-01	4938;33375;54083;62985;64564;66021;68434;75904;76502;77053	2.41E+00;2.03E+00;1.89E+00;1.82E+00;1.42E+00;1.10E+00;1.04E+00;9.64E-01;4.53E-01;2.18E-02
PRAMEF6	-0.434536	2.47104	12	GTAGCGAGAGACATCCATGT;CCTCACCTGCCTCCTTCTAT;CGTAGCGAGAGACATCCATG;GGTGCTTCCTCAATGCCAAG;GAAGCTCGTTCTCTCCCACA;ACGAGGTCTTCAGACAGCTG;CAAGGGGTTCATCCCAGGTG;TATTGTGAGGACCTTTAACG;GGTCTGAAGCTATGGCCCGT;TGGTCTGAAGCTATGGCCCG;TCTGCTTGACCCATAGAAGG;TTTGGAGGCAGCACAGCTTG	-0.69;-0.59;-0.53;-0.3;-0.26;-0.24;-0.22;-0.14;-0.1;-0.09;0.02;0.37	389;940;1538;9008;11421;12878;14457;23359;28208;28962;44067;72504	2.86E+00;2.84E+00;2.65E+00;2.20E+00;2.18E+00;2.09E+00;2.07E+00;1.98E+00;1.74E+00;1.47E+00;1.24E+00;3.43E-01	4938;33375;48480;49234;54083;62985;64564;66021;68434;75904;76502;77053	2.11E+00;1.95E+00;1.67E+00;1.60E+00;1.55E+00;1.52E+00;1.36E+00;1.18E+00;9.44E-01;8.95E-01;4.31E-01;2.62E-02
PRAMEF7	0.4664	1.28698	7	AGGCCTCCATGAACAGCGTG;TCAGGACCTCTATGATACTG;GGTCATAACGACCATCTCCA;CAAGAGTGGACAGCTCCCAG;AGCTACTGCATCCTTCCCGG;CATAACGACCATCTCCAAGG;TGCATTCCCCCAGACAACAA	-0.24;-0.08;-0.01;0.05;0.05;0.12;1.23	12637;31176;40022;47970;48028;56697;77361	5.87E-01;5.79E-01;5.56E-01;5.47E-01;5.39E-01;4.06E-01;3.14E-03	81;20745;29414;29472;37419;46266;64805	2.14E+00;8.92E-01;8.31E-01;7.58E-01;5.47E-01;5.42E-01;4.99E-01
FAM71F1	-0.103448	0.896123	4	CCAGTGTCAAATGGCACCAG;GCTGTGTTGCAGGTCAAAAG;GAACCAGTCGGATCCAGAAG;AGTGCGTGACAAGAATCCTA	-0.11;-0.1;-0.04;-0.01	27087;28105;35977;40545	1.12E+00;6.68E-01;4.94E-01;4.15E-01	36897;41465;49337;50355	7.48E-01;5.63E-01;4.30E-01;4.26E-01
PRAMEF1	0.106075	0.602167	4	TCGTGATCACTAAGCCGGTG;TTCTCCAGCAGAGCTCCGAG;ATTTCTGCCAAAGTAGAAGG;CTCAAAACCCTCATCTTGGA	-0.11;-0.09;0.04;0.17	26519;29360;47891;61231	4.78E-01;4.42E-01;4.10E-01;4.08E-01	16211;29551;48082;50923	7.28E-01;4.76E-01;4.40E-01;3.83E-01
PRAMEF2	-0.147093	0.805004	5	TTGTGGCAACCTATTAGAAG;CTATCTCCCACTCTTCAGGG;TCGTGATCACTAAGCCGGTG;TCATCAGCGATACCAGAGGG;AATATACATTAATAGTATTG	-0.17;-0.13;-0.11;0.01;0.08	20183;24313;26519;43756;52366	8.50E-01;7.60E-01;6.54E-01;4.97E-01;4.10E-01	25076;33686;50923;53129;57259	6.56E-01;4.77E-01;4.70E-01;4.67E-01;4.59E-01
FAM71F2	-0.198763	0.495968	4	GTGACCTGGAAATCAGCCTC;GTCTGCCACCGTGATCCTCG;TGGAGCTACGAATCTACGAC;ACCCTGGGGCCAGGTAACAT	-0.31;-0.09;0.03;0.26	8265;29627;45584;68145	5.17E-01;4.75E-01;4.74E-01;2.22E-01	9297;31858;47815;69177	4.85E-01;4.54E-01;4.43E-01;1.96E-01
PTCH2	-0.292705	1.29295	4	CCGAGGCACCACATCCGTCA;TTGTCTCAATAATGGCCATG;CTGGCCTAGAAGGTCCCGTG;GATGGATGTGAGTACGACAC	-0.3;-0.29;-0.07;-0.05	8970;9482;32284;34070	1.43E+00;1.16E+00;7.72E-01;4.94E-01	43372;45158;67960;68472	7.20E-01;4.80E-01;4.50E-01;2.14E-01
PTCH1	-0.164821	0.936126	4	TGATGTCGATGGGCTTATCG;AGCGGGAATTGGGATTAACG;AAATGTACGAGCACTTCAAG;AAGGTGTAATAATCAAACAA	-0.2;-0.13;-0.13;0.05	16668;24141;24268;48885	1.07E+00;7.99E-01;5.59E-01;3.81E-01	28557;53174;53301;60774	5.56E-01;4.31E-01;4.21E-01;3.91E-01
PRAMEF8	0.548175	1.68034	7	TCAGGACCTCTATGATACTG;GGTCATAACGACCATCTCCA;CAAGAGTGGACAGCTCCCAG;AGCTACTGCATCCTTCCCGG;CATAACGACCATCTCCAAGG;AGGCCTCCATGAACAGTGTG;TGCATTCCCCCAGACAACAA	-0.08;-0.01;0.05;0.05;0.12;0.29;1.23	31176;40022;47970;48028;56697;69596;77361	8.92E-01;8.31E-01;7.58E-01;5.47E-01;4.99E-01;4.28E-01;3.14E-03	81;7846;20745;29414;29472;37419;46266	2.14E+00;1.57E+00;1.34E+00;1.19E+00;8.98E-01;7.60E-01;7.14E-01
PRAMEF9	-0.363227	1.3959	12	GTAGCGAGAGACATCCATGT;CGTAGCGAGAGACATCCATG;CTTGACCCATAGAAGGAGGT;GAAGCTCGTTCTCTCCCACA;ACGAGGTCTTCAGACAGCTG;TATTGTGAGGACCTTTAACG;GGTCTGAAGCTATGGCCCGT;TGGTCTGAAGCTATGGCCCG;TCTGCTTGACCCATAGAAGG;GGTCCTTCCTCAATGCCAAG;TTTGGAGGCAGTGCAGCTTG;CCTCACCTACCTCCTTCTAT	-0.69;-0.53;-0.32;-0.26;-0.24;-0.14;-0.1;-0.09;0.02;0.04;0.09;0.23	389;1538;7577;11421;12878;23359;28208;28962;44067;47200;53624;66066	1.67E+00;1.55E+00;1.54E+00;1.24E+00;1.19E+00;1.18E+00;1.16E+00;1.15E+00;1.09E+00;1.09E+00;9.58E-01;8.28E-01	11376;23818;30242;33375;48480;49234;54083;64564;66021;69865;75904;77053	1.11E+00;1.05E+00;8.46E-01;8.18E-01;8.01E-01;7.95E-01;7.75E-01;7.27E-01;7.19E-01;6.47E-01;5.13E-01;2.62E-02
TUFM	-0.291659	0.726211	4	GTGACAGGTACACTAGAGCG;TCGGGGTATCACCATCAATG;AGCAGAGCCTACGATGACTG;ACAGGCACTGCACCCCTCGA	-0.38;-0.2;0.17;0.32	4842;16671;61611;70969	7.66E-01;6.86E-01;3.85E-01;1.52E-01	6473;15831;60771;72600	7.99E-01;5.90E-01;3.81E-01;1.12E-01
ACRV1	0.163379	0.547315	4	TTCAGGTGAGCACGCTTCAG;CCTGACTCAAGCTCACTCAA;TGGTTCAAGCAAGCACACTG;GCTGAAGGTGAGCATACTGT	-0.24;-0.07;0.11;0.21	12819;32156;55884;64988	4.51E-01;4.15E-01;3.78E-01;3.05E-01	12454;21558;45286;64623	6.16E-01;4.79E-01;4.20E-01;3.14E-01
TBC1D1	-0.174627	0.547397	4	GCCAGGGAGAAGTCAACAGT;TGTGCAGCCCACAGATATCG;GAGGTTCCTGGCATTCGATG;GTTACTTAATGTACTAGACA	-0.3;-0.05;-0.02;0.13	8940;34486;39197;57963	5.92E-01;5.03E-01;4.95E-01;4.36E-01	19479;38245;42956;68502	5.17E-01;4.26E-01;3.75E-01;2.13E-01
KMT5B	1.12593	3.10122	4	CTGGCAAAAATGCAGTCGAG;GCAAGAGCAGAACGTTAACG;CCTGCACCTACATAACTCGG;AAATAGTTGCAACAAAAGAG	-0.03;0.3;0.79;1.46	36881;70133;76950;77391	1.60E+00;1.36E+00;5.63E-01;1.12E-03	51;492;7309;40561	3.62E+00;2.58E+00;2.52E+00;1.12E+00
RAD9B	0.230687	0.698974	4	TCTCAAGGACCTACTTCCCA;AGTTCTAATGAGGAATCAAT;TGATAATGCTGAAAAAACAC;ATACGCTAATGATTCAACCA	-0.17;-0.12;0.2;0.27	19655;25739;63619;68231	5.30E-01;4.02E-01;3.75E-01;2.20E-01	9211;13823;51703;57787	8.89E-01;5.09E-01;4.88E-01;4.03E-01
RAD9A	-0.310498	0.835824	4	CCACTCCCTGTCCCGCATCG;GCGCTGTAAGATCCTGATGA;GTATTGCTGGAAGAAGAGCG;CCTGCGCAGCTACCACGAGG	-0.36;-0.26;0.0;0.09	5583;11617;41798;52937	1.01E+00;6.61E-01;6.38E-01;5.38E-01	24505;35590;65826;71859	4.34E-01;4.32E-01;3.93E-01;1.30E-01
KMT5A	-0.389981	1.11293	4	GGAATCTACAGGAAACGAGA;GCACGTGACTACCTGCAGCT;TTTAGGAGAACGTATTTACC;TGACAGATTGACCTCATCGA	-0.68;-0.1;-0.01;0.49	424;27939;40735;74996	1.67E+00;5.59E-01;4.96E-01;5.57E-02	2446;36707;49503;77018	9.40E-01;4.28E-01;4.24E-01;9.52E-03
ERGIC2	-0.14612	0.729948	4	TTTCTATGCAGATGTTGGAG;GCTCTCAGGAACCTTCGGAA;GCCAAATGTGCATGACCACG;TCTCAGTATATCAAGATACA	-0.24;-0.05;0.01;0.02	12973;34391;43401;44806	9.51E-01;5.09E-01;4.37E-01;4.13E-01	32636;34041;43051;64469	5.15E-01;4.86E-01;4.39E-01;3.18E-01
RRP7A	0.579337	1.59824	4	TGGCTTCTGGAACACCACAT;GCAACTCTACAGACTGGACG;AGAGCACACGGCGTTCGACA;GGACCTGGCTGAGAGCCCAA	-0.15;0.01;0.34;0.82	22282;43658;71607;77012	6.23E-01;4.40E-01;3.81E-01;9.65E-03	430;5835;33784;55160	1.66E+00;1.54E+00;7.28E-01;5.89E-01
MAMSTR	-0.182807	0.799984	4	CACCGAGCCCTGACGCCGGG;CTCCCAAGATCTCCCAACGT;CACGTGCCGCGGATACCCCG;GCGGGACTGTCCTCGCGCCG	-0.2;-0.16;-0.07;0.04	16176;20538;32594;47825	8.37E-01;7.63E-01;6.42E-01;3.83E-01	29617;44848;56904;61266	4.48E-01;4.43E-01;4.07E-01;3.76E-01
ERGIC1	0.49767	1.56193	4	TCTTCATGGAGTTGTCGATG;TGGACACGTGGAAGTTGCCG;TACGCAGCCAACGTACACCG;GGAGCTTTCAATGCTCTCGG	-0.21;-0.16;0.44;0.56	15460;20351;74191;75845	8.31E-01;6.47E-01;3.88E-01;3.62E-02	1597;3251;57091;61982	2.01E+00;1.11E+00;3.87E-01;3.76E-01
CEP78	0.405587	1.22416	4	AAGAGCTTTACACAACTGGA;TGTAGCGACATACCAATGAG;TCACAGGATGTAATCTGACA;GCACGTTCTGCAGTACGCCA	-0.32;-0.26;0.34;0.47	7628;11497;71681;74746	1.02E+00;6.27E-01;5.40E-01;6.15E-02	2696;5761;65945;69814	1.55E+00;9.02E-01;4.36E-01;1.80E-01
NO_SITE_72	-0.162144	0.547588	4	CATTAGCAGCCCAGCGCCCA;CATTAGTCTGATACCTGTGC;CATGGCATAAGTATAAGACA;CATTAAACCTTGCCCCACAA	-0.21;-0.12;-0.01;0.13	15949;25711;40440;57328	5.65E-01;5.30E-01;5.22E-01;3.85E-01	20113;37002;51731;61493	4.28E-01;4.02E-01;4.01E-01;3.75E-01
LINC01399	nan	nan	1	TCGAAGCATTCAGCAAACAA	-0.29	9601	0.907	67841	0.0575
CLEC14A	0.284893	1.16211	4	CCCCACTGGTCACACAAGAG;TGCACCACGCTACCATGAAG;GATCTCAGTTACTTGCATCG;GAGTACCGCGCATCTCCGCG	-0.05;-0.02;0.28;0.29	35334;39665;69203;69349	5.33E-01;5.18E-01;4.26E-01;1.92E-01	8093;8239;37777;42108	1.27E+00;1.06E+00;6.24E-01;5.23E-01
MTCP1	0.186331	1.29035	4	CGTCGCGGTAGATACCCTCT;GGGTAGAGTTGCCACATGAG;CGACGAATACCAGCGCACGT;TGAACCCAGAGGTGATCGGG	-0.01;0.13;0.18;0.19	40104;57817;62332;63338	6.68E-01;6.34E-01;3.90E-01;3.49E-01	14104;15110;19625;37338	1.31E+00;1.27E+00;8.30E-01;3.99E-01
PDF	-0.292777	1.78347	4	GCTGCAAGCCCGGACACCGA;TGGCACACGTGCGAGAACGG;GGGTTCACGAACACGCGCAG;ACTCCCGACACAGCGCCTCG	-0.32;-0.26;-0.2;-0.13	7580;11198;16228;24061	2.03E+00;1.54E+00;1.04E+00;5.41E-01	53381;61214;66244;69862	1.08E+00;7.84E-01;4.41E-01;1.79E-01
B3GAT3	0.266176	0.839401	4	CCAGAGCCCATACCTGGCAT;CGAGCTGTACCAGCGCGTAG;CGATGACAACACCTACAGCC;TTCCGCTGCTCGACACCACG	-0.21;-0.14;-0.08;0.61	15318;22950;31286;76219	8.04E-01;5.84E-01;3.89E-01;2.76E-02	1223;46156;54492;62124	1.22E+00;4.59E-01;3.84E-01;3.83E-01
B3GAT2	0.201994	0.565658	4	CCGCGTAGGGAGAGAAGTAG;GTCAGCGAAGAAGAGCACGC;CGCCACCTGGCGGAACGTGT;CCGGGCCGCTTGTAGCGCCG	-0.23;-0.15;0.07;0.33	14108;21316;51256;71356	6.22E-01;4.07E-01;3.99E-01;1.42E-01	6086;26186;56126;63332	6.09E-01;5.22E-01;3.78E-01;3.49E-01
B3GAT1	-0.164973	0.54191	4	CACCCTCGCACCCCTGCTCG;CCGCGCAGCTTGTAGTTGCG;GTCTGACCGCGACATCGTGG;TGTAGGTGGGCGTCACCACG	-0.24;-0.09;0.08;0.1	13319;28861;51940;54836	6.00E-01;4.84E-01;4.08E-01;4.01E-01	22606;25502;48581;64123	5.34E-01;4.34E-01;3.82E-01;3.28E-01
SRSF11	-0.23868	1.06141	4	TGGACGATACTCACTCCGGC;GATCAAGATCACGTTCTAGG;CACATTCTAAGTCTAGGAGT;TCGGGGAGACATTAGTCACC	-0.27;-0.2;-0.17;0.23	10434;16241;19182;65907	1.34E+00;7.83E-01;4.57E-01;2.80E-01	11535;58260;61201;67008	6.81E-01;4.35E-01;3.83E-01;2.51E-01
CPPED1	0.20263	1.78122	4	CCCCACGGCCGAGACCGTCG;ACGAGCAGCTGAGCATCGCG;ACTGGGGACTGTGACAATGG;TCCGTCTGCTCCGTCCGCCA	0.11;0.13;0.2;0.2	55946;58195;63960;64336	1.21E+00;6.79E-01;4.06E-01;3.22E-01	13106;13482;19247;21496	2.23E+00;1.34E+00;9.06E-01;4.11E-01
UXT	0.34042	0.917403	4	TAACTTCTTCGTTGACACAG;CAGGAAAAAACCATATCCCA;GGTGCTGGACCATCGAGACA;GCACTCGGAGTTATATATGC	-0.44;0.0;0.2;0.48	3043;42136;63919;74934	8.56E-01;4.33E-01;4.06E-01;5.72E-02	2508;13523;35305;74399	9.30E-01;9.04E-01;6.86E-01;6.96E-02
EIF5	-0.361058	1.6615	4	GTCATTCTTAACATCAAACT;AGACTGGATGTAAAAGCCAT;CTGGGGAGAAGATACAACTG;GATGCCCCGTCTGATTGCCA	-0.42;-0.31;-0.27;0.15	3790;8436;10410;59733	2.08E+00;1.25E+00;7.74E-01;4.51E-01	17708;67031;69005;73652	1.09E+00;5.11E-01;3.77E-01;8.71E-02
CALM3	-0.311908	0.795081	4	TGCTTACCTTGTCAAAGACA;AGATGGCACTATCACCACCA;CCTGCAGCTCTGCTTCAGTG;TCTTCCCCCAGAGTTCAAGG	-0.4;-0.22;0.08;0.1	4240;14497;52826;55081	8.57E-01;7.33E-01;5.92E-01;3.94E-01	22361;24616;62945;73202	5.50E-01;3.96E-01;3.81E-01;9.78E-02
TTC30B	-0.20023	0.808236	4	ACCGATGGCCAGATCAACCT;CTTGTATGGTAAGTTTCCGG;TCAGTGCTGAAGCATACTGT;GCTGCTATCAAGTACAGCGA	-0.24;-0.16;-0.11;0.24	12886;20759;26426;66571	9.80E-01;6.36E-01;4.14E-01;2.63E-01	10871;51016;56683;64556	5.18E-01;4.48E-01;3.76E-01;3.16E-01
CALM1	-0.266721	0.69856	4	AGGAACTTGGAACTGTCATG;CCATCATAGTCAAAAATTCG;GGCATTCCGAGTCTTTGACA;CTGACCGAAGAACAGATTGC	-0.48;-0.05;0.16;0.21	2331;34187;60947;64538	9.59E-01;4.38E-01;3.82E-01;3.17E-01	12904;16495;43255;75111	7.73E-01;5.12E-01;4.14E-01;5.31E-02
PI4K2A	0.207089	0.616345	4	CAGCGGAAGCTACTTCGTCA;GGGTCACTGACCTTTGTACG;TTAATCCTAAGTGGACCAAG;CCAGGGCCAGACCCAAACCG	-0.29;-0.06;0.15;0.26	9729;33366;59901;67976	4.74E-01;4.43E-01;3.77E-01;2.26E-01	9466;17541;44076;67713	7.35E-01;4.98E-01;4.81E-01;2.33E-01
GSDMA	0.461822	1.30879	4	GAATATGCTGGACACCCGAG;GGGATCCATAAATCACAAGG;GGAAGCGCTTGAAGTCGATG;CCCATAGGGGACGTACACGA	-0.05;0.04;0.15;0.77	35148;47745;59742;76906	5.29E-01;4.74E-01;3.77E-01;1.20E-02	536;17700;29698;42294	1.57E+00;1.05E+00;8.57E-01;7.29E-01
GSDMB	-0.305972	0.892556	4	GGAATCTATCAGCATCAACA;GCTGCTTTACTCGATAGCTC;TGGACACAGATGGGGACAAG;AAGGGTAGCCAGATACTGCT	-0.38;-0.23;-0.1;0.04	4892;13879;28531;47253	8.98E-01;8.87E-01;8.58E-01;6.82E-01	30189;48911;63563;72550	4.88E-01;4.51E-01;4.02E-01;1.13E-01
GSDMC	-0.124496	0.90288	4	GGAGCATCCATGGTCCACAG;AAGGCGCTGACTCTTCAGAA;GAGAGGGGACAACCTGTACG;CAAGTTCACATCCTCCCAGT	-0.14;-0.11;-0.1;0.03	22536;27370;28422;46043	9.03E-01;9.03E-01;5.04E-01;3.82E-01	31399;49019;50075;54906	5.97E-01;4.90E-01;4.67E-01;4.18E-01
GSDMD	-0.625041	2.25033	4	AGGTTGACACACTTATAACG;ACTGACCTGTCAGGAAGTTG;TGAGTGTGGACCCTAACACC;CCACGTACACGTTGTCCCCG	-0.71;-0.54;-0.09;-0.06	330;1395;29430;33966	2.73E+00;1.77E+00;1.43E+00;8.66E-01	43475;48013;76047;77112	1.17E+00;7.22E-01;4.77E-01;7.40E-03
GSDME	0.442257	1.21196	4	GGAGAAGTGTGGTGGCATCG;ATGAAGACTGGCTCTCTACG;GTATAACTCAATGACACCGT;TCTTCTGTGTCAAAACGCAC	-0.33;-0.1;0.26;0.62	6963;28632;68207;76289	5.67E-01;4.87E-01;4.87E-01;2.60E-02	1153;9234;48810;70478	1.24E+00;1.18E+00;4.31E-01;1.64E-01
NRBF2P3	nan	nan	1	CTCAGGCAGGCATTTCTCTG	0.19	63388	0.087	14054	0.741
DLGAP2	-0.311642	1.25462	4	CGGGGAGTTGTAGTTCGCAG;TCTGCACGGAGTGTACCAGG;ACCAGGACAGCCGCGCACAG;TTGTTCGGAAACATCCCGGG	-0.37;-0.26;-0.2;0.14	5476;11644;16730;58436	1.50E+00;1.01E+00;6.44E-01;4.89E-01	19006;60712;65798;71966	7.64E-01;4.33E-01;3.75E-01;1.27E-01
PLK1	0.333408	1.03063	4	CGTTGTCCTCGAAAAAGCCG;AACCAAAGTCGAATATGACG;AGCCAAGCACAATTTGCCGT;CCTGCCTGACCATTCCACCA	-0.04;0.06;0.2;0.47	36471;50399;63929;74703	5.54E-01;5.09E-01;4.06E-01;6.25E-02	2739;13513;27043;40971	1.11E+00;9.55E-01;9.05E-01;8.96E-01
DLGAP1	0.244385	0.804227	4	GCTCTGGATGGTCCTAACGG;GGTGGCTATGGTAGTCGTGG;TAGGACTACTCACTTGAGTG;TGGACAGGGTACACCCCACG	-0.13;-0.01;0.21;0.27	24044;40497;65010;68687	4.28E-01;4.20E-01;3.90E-01;2.08E-01	8755;12433;36945;53398	9.63E-01;6.46E-01;6.44E-01;5.01E-01
SRPX2	-0.350885	1.00237	4	CAGAATCTTTCACCAACGGT;TTTAATGTATAACACCATCG;ATGGCGGTTATGATCGCCAG;TAGTGATGAATGGTAGTGCG	-0.38;-0.32;0.16;0.57	4963;7606;60228;75958	1.33E+00;6.77E-01;3.79E-01;3.36E-02	1484;17214;69836;72479	1.14E+00;7.46E-01;5.40E-01;1.15E-01
DLGAP5	0.359292	0.982916	4	GATGTTCGAGCAATCCGACC;CAAACAGTTAGAGGACCCAA;CAGAGAGAGAAAGCTAAACG;GATGATTGTGAATATAAACG	-0.22;-0.01;0.23;0.49	14278;39908;65837;75082	4.34E-01;4.27E-01;3.98E-01;5.37E-02	2360;11605;37534;63164	1.01E+00;9.54E-01;6.30E-01;3.54E-01
BRDT	-0.25434	0.710977	4	ATGGCCCTTTCAACGTCCTG;TGACGTTGTCAAAAATCCGA;CAACTCCAGTTCACAAACTG;AACTCCCTGGAGATAAACTT	-0.45;-0.06;0.02;0.11	2975;33036;44892;56182	8.64E-01;5.58E-01;4.85E-01;4.45E-01	21260;32550;44406;74467	4.93E-01;4.48E-01;3.77E-01;6.80E-02
TIPRL	-0.809396	3.02859	4	CATCCGCCGACTTCATGATG;CTACCAAGGAATGCTTAAAG;TGTCTCCAAACATCATTTCA;TACTCACAATCTTCACACTC	-1.0;-0.62;-0.07;0.11	32;736;31764;55922	3.27E+00;2.78E+00;7.88E-01;5.66E-01	21520;45678;76706;77410	1.43E+00;4.54E-01;3.78E-01;6.96E-04
MBNL2	-0.513173	1.51313	4	CTCAACTAGAAATTAATGGA;TCCGGGAACAATAACAGGCG;TCCCGCGATAGGGACAAATA;TCTCAGGACTGACAAACTGG	-0.76;-0.27;0.03;0.08	217;10671;46033;52888	1.95E+00;1.07E+00;6.62E-01;4.68E-01	24555;31409;66771;77225	4.57E-01;4.52E-01;3.94E-01;4.85E-03
MBNL3	-0.367907	0.976636	4	GTTTGCCGAGAATTTCAGCG;TCCACCAAGAGTTTGCCATG;CGCAGCTGGAGATTAATGGG;GTCTGTAGAGAATTTCAGAG	-0.49;-0.25;-0.11;0.66	2151;12439;27046;76494	9.91E-01;9.62E-01;9.55E-01;2.14E-02	948;50396;65003;75291	1.33E+00;5.09E-01;4.20E-01;4.89E-02
SRSF10	-0.194623	0.86809	4	CTTACTCTTTCGATCCCCCT;GAAGCCGAAGTTATGAAAGG;TTCTACACTCGCCGTCCAAG;CGTGGCCGACGACACCAGGT	-0.21;-0.18;-0.07;0.02	15797;18505;32209;44519	9.62E-01;7.74E-01;7.02E-01;3.86E-01	32923;45233;58937;61645	4.91E-01;4.51E-01;3.96E-01;3.75E-01
PLK3	-0.333039	0.958157	4	GTGACCATACATCCGCCTCA;GCTGATAGGGAGTCGATCGG;GGTGCGAAAAACGCACGATG;CTCAAGTACTTGCACCAGCG	-0.38;-0.29;0.0;0.06	4976;9630;42174;49759	1.15E+00;7.68E-01;6.77E-01;5.31E-01	27683;35268;67812;72466	4.76E-01;4.33E-01;4.21E-01;1.15E-01
A1BG	0.232003	0.825824	4	TCTCCATGGTGCATCAGCAC;CTCCGGGGAGAACTCCGGCG;CATCTTCTTTCACCTGAACG;TGGAAGTCCACTCCACTCAG	-0.21;0.06;0.08;0.38	15289;50037;52588;72928	5.04E-01;3.96E-01;3.89E-01;1.04E-01	4514;24854;27405;62153	9.41E-01;7.11E-01;5.45E-01;3.82E-01
LOC101928525	nan	nan	1	GGACCACGACATCATCGACC	0.3	70021	0.0437	7421	1.02
ADCY7	0.227776	0.790067	4	AGAGGCACCAGAATGTCAGG;TGTACGTCGAGTGTCTCCTG;CCGTAGCCGGGTGCACATCA;GCGTGGGTAGGCAGCGACAC	-0.3;0.02;0.18;0.28	8806;44489;62296;68786	4.99E-01;4.45E-01;3.90E-01;2.06E-01	8656;15146;32953;68636	8.28E-01;7.52E-01;5.04E-01;2.10E-01
OIP5	0.233538	1.10274	4	CCTTCAATGCCAACTAGGAA;CCACAAAAGTCCCCCCGGGG;TGGAGGTCGTAAAAGAAGCT;GGACCTGTCGCGGTCCCTCG	-0.01;0.06;0.1;0.36	40604;49348;55027;72398	6.46E-01;4.94E-01;3.82E-01;1.17E-01	5044;22415;28094;36838	1.29E+00;9.15E-01;6.72E-01;5.96E-01
CLCN3	0.19232	0.68394	4	CAAAAAGTTTGTATGATGCG;GCAACAGGCAACATGTACCA;TGGAGCAAATACCTTTACCA;AACAGTTCAAAAAGGTACCA	-0.12;-0.08;0.01;0.37	24978;30540;43574;72675	5.06E-01;4.66E-01;3.97E-01;1.10E-01	4767;33868;46902;52464	6.91E-01;6.76E-01;4.55E-01;4.40E-01
CLCN2	0.0998289	0.544067	4	CCTGTTTGACAATCGGACGT;GCCCCCAGGCACAATCCGGT;AGTGATGAGGACAACAGGGT;ACTCTCGCCAGAATGAATCC	-0.32;-0.01;-0.0;0.2	7854;41067;41424;64119	5.46E-01;5.31E-01;4.29E-01;3.28E-01	13323;36018;36375;69588	6.58E-01;4.30E-01;4.08E-01;1.86E-01
SNRPA1P1	nan	nan	1	AAATCCAGTACTCTGACTTG	0.26	68128	0.0556	9314	0.92
FBXL16	-0.0814486	0.688666	4	GGCCTACCACGTGACGGACA;GTTCTGGGCAGGCCTCACGC;GGAGATCACCAACCACGGCG;CGTGAGTGACTGCATCAACG	-0.1;-0.07;0.02;0.03	28724;32293;44630;46438	8.88E-01;4.89E-01;4.50E-01;4.33E-01	31004;32812;45149;48716	8.05E-01;4.81E-01;4.62E-01;4.46E-01
CLCN7	0.125556	1.07937	4	GATCAGCACGAAGGCAACTG;CGGGGTGAAGATCCCCCACG;AGTCGGACATATGAGCAGCG;GGAGCGGCGGATCAATCACA	-0.03;0.07;0.08;0.17	38007;51170;52792;61196	5.86E-01;5.21E-01;4.09E-01;3.94E-01	16246;24650;26272;39435	1.17E+00;9.86E-01;5.49E-01;3.83E-01
CLCN6	-0.141869	0.713747	4	TGGTTACCAGAGACACAAGG;AGCAGGTTCCGGGATACCCG;CAAAGGTCCCCGAATAGATG;GAAAGGTCGAAGATATGAGG	-0.26;-0.02;-0.01;0.04	11099;39089;40952;46861	8.73E-01;5.55E-01;4.43E-01;4.26E-01	30581;36490;38353;66343	6.10E-01;4.56E-01;4.29E-01;2.69E-01
CLCN5	0.109124	0.579502	4	TGGGAGTCTACAGTGCAATG;TCATCCGAGTGTATTCATTG;GAATGAAGCCAAGCGCAGAG;GAGCTCAAAGAGATGCCATG	-0.16;-0.01;0.08;0.14	20256;39784;51874;58873	4.76E-01;4.27E-01;4.01E-01;3.75E-01	18569;25568;37658;57186	6.27E-01;5.32E-01;5.27E-01;3.75E-01
CLCN4	-0.345274	0.980777	4	TGGGGTCATCGATCTCGCCG;AAGAGTTCAGCCATGTACCA;GCTAATCAAGACAGTCACGC;TCGGTGTTTACACGGCCATG	-0.46;-0.24;-0.13;0.27	2770;13374;24790;68508	1.05E+00;9.12E-01;8.92E-01;2.13E-01	8934;52652;64068;74672	5.46E-01;4.96E-01;4.08E-01;6.33E-02
FBXL19	-0.272391	0.667061	4	CTGTGTGCGAACTGAGTGCG;AGAAGCTAGAGCGTTTCAAG;TGCAGATTGTACACTCCATG;TCACCCTGGTAGGTGAAAGG	-0.37;-0.18;0.06;0.1	5386;19072;50415;54247	6.85E-01;6.50E-01;6.18E-01;4.14E-01	23195;27027;58370;72056	5.09E-01;3.85E-01;3.75E-01;1.25E-01
INO80B-WBP1	0.229509	1.42909	7	CCTCCTGATAGGTCCCGAAG;AGGCGCAACAGCAGCTAAAG;TGAGAGTGGTCACTGCTGCG;GCGGCTGCTTACTGCTCGAC;TCATTATCCACAACCATAAG;CAAACTCAAAATCAAGCTTG;CCACTTTGAAGGAACAAATG	-0.09;0.02;0.04;0.05;0.07;0.22;0.4	29761;44887;47445;48106;51124;65307;73393	1.03E+00;8.34E-01;7.42E-01;5.48E-01;5.17E-01;4.04E-01;1.63E-01	4049;12135;26318;29336;29997;32555;47681	1.65E+00;1.47E+00;1.16E+00;7.63E-01;6.58E-01;5.83E-01;5.76E-01
BRD8	0.226341	1.67667	4	TGGGACACAGACTCTACAGG;CAGGAGTCAGGACTTAGATG;GATATTGCTGTGTCTTACAC;AGGAGGTGATTATCCACTTG	0.1;0.11;0.14;0.31	55030;55761;58990;70448	1.16E+00;6.13E-01;3.75E-01;1.64E-01	6994;18452;21681;22412	2.15E+00;1.20E+00;7.04E-01;5.65E-01
BRD9	-0.328732	2.43629	4	CTTGACGGACAGTACCGCAG;AGATACCGTGTACTACAAGT;ACTCCAGTTACTATGATGAC;AGAGAGGGAGCACTGTGACA	-0.33;-0.32;-0.28;-0.21	6960;7483;9930;16006	2.74E+00;2.13E+00;1.34E+00;5.67E-01	61438;67512;69959;70482	1.55E+00;1.13E+00;5.45E-01;1.64E-01
NPB	-0.252986	0.623413	4	CTGGGAGCGCCGCGCGTACG;GCGCTCCCAGCCCTACAGAG;GGGGCACAGCTCCTACTCGG;CCGCTGGCTTGTACCACGCG	-0.33;-0.18;0.04;0.22	7298;18763;46737;65554	6.94E-01;5.53E-01;4.58E-01;2.89E-01	11888;30705;58679;70144	4.64E-01;4.29E-01;3.75E-01;1.72E-01
GMFB	0.328233	0.934905	4	TGACAAGGATAAACGCCTGG;CTGGAGAAAATAAAGCACAG;GTTCATCTGGTGAAATGCCC;TATAAATATCAACATGATGA	-0.21;-0.18;0.25;0.41	15630;18189;67164;73615	7.13E-01;4.61E-01;3.87E-01;8.80E-02	3827;10277;59253;61812	1.10E+00;7.70E-01;3.92E-01;3.76E-01
BRD4	-0.426844	1.19216	4	CCAGACCCCTGTCATGACAG;AGTCGAACTGTCACTGTCCG;AGTCGATTTCAATCTCGTCG;CACCAAACTCCTGAGCATCA	-0.72;-0.13;0.16;0.79	291;24261;60115;76951	1.83E+00;5.56E-01;3.78E-01;1.10E-02	491;17327;53181;77151	1.60E+00;7.42E-01;3.92E-01;6.52E-03
BRD7	0.239306	0.643907	4	AGGCAAGTCTAATCTCACAG;GAAGTCACCGAACTCTCCAC;CCTGTGGATCCCATTGTAGG;AACTGATGAGACAATTGCAG	-0.29;-0.13;0.07;0.41	9602;23840;50836;73639	5.65E-01;4.77E-01;4.10E-01;8.75E-02	3803;26606;53602;67840	7.72E-01;5.15E-01;3.89E-01;2.30E-01
BRD1	-0.230906	0.769021	4	GAGGCCTCTGAATATTTACG;AAGACAGATGACGACCGCTG;GCAGCAGTCTCTGATCGACG;TGTTCTATAGAGCCGCGGTG	-0.27;-0.2;-0.05;0.06	11056;16884;35129;49440	7.80E-01;7.58E-01;6.90E-01;4.44E-01	28002;42313;60558;66386	4.33E-01;4.24E-01;3.80E-01;2.68E-01
BRD2	0.278611	0.863417	4	ACAGTGGTAGGTATCTCAGG;ACCACTCTCTCTACGCATAG;CCAGCTGCAATACCTACACA;CTTGTTGTAAATGTAACAGT	-0.29;-0.1;-0.07;0.63	9390;28384;31469;76357	7.98E-01;4.90E-01;4.83E-01;2.45E-02	1085;45974;49058;68052	1.27E+00;4.57E-01;4.29E-01;2.25E-01
BRD3	1.08175	3.43551	4	CATCACTGCAAACGTCACGT;GATGCTATCCAAGAAGCACG;ATACAATCCCCCAGACCACG;TGAAGGTACACAGCAAGTGG	-0.1;-0.09;1.08;1.08	27664;29262;77302;77307	2.15E+00;4.79E-01;4.21E-01;3.01E-03	135;140;48180;49778	4.71E+00;2.16E+00;7.68E-01;4.39E-01
DNAJA2	-0.207313	0.570679	4	GACAGAGAATTACATTCACT;GGAGAGCAAGGTCTTCGGGA;GACCGCTGTAAAAAATGTGA;CAAAAGTGTAGTGCTTGTCG	-0.22;-0.19;0.14;0.18	14609;17205;58680;62081	7.47E-01;3.95E-01;3.84E-01;3.75E-01	15361;18762;60237;62833	6.94E-01;3.89E-01;3.79E-01;3.63E-01
SETD1A	-0.331299	1.19013	4	TATGTGCCGTAAGTACGGTG;GAGATCTCCGACGACGACCG;CGTATGCTCTATATGCACAG;AGAGCCATCGGAAATTTCCG	-0.34;-0.32;-0.13;0.2	6426;7762;24365;64189	1.31E+00;1.07E+00;5.92E-01;3.26E-01	13253;53077;69680;71016	5.54E-01;5.35E-01;4.09E-01;1.50E-01
TBC1D15	-0.126782	0.715619	4	GAAGCAGATGATATTTAGAG;AGGTGGTCGTTGATGTGTAG;TCTAGCATAGAGAATACTAG;TCATGAAGTAAAATCAACCC	-0.15;-0.11;-0.1;0.2	22235;27101;27867;63674	9.23E-01;5.08E-01;3.81E-01;3.40E-01	13768;49575;50341;55207	5.88E-01;4.97E-01;4.15E-01;4.03E-01
TGFBR3	-0.190821	1.17375	4	GATGACATTCCTTCAACCCA;CCATCAAGGGCTGACCACCG;GTTGTATGCTGGGAATGACA;GCAGGAACACAACAGACTTG	-0.21;-0.17;-0.14;-0.02	15190;19977;22791;38712	1.20E+00;1.14E+00;6.58E-01;3.90E-01	38730;54651;57465;62252	6.02E-01;5.87E-01;3.79E-01;3.75E-01
DNAJA4	0.331877	1.12974	4	CCGTGAGAAGAAGATTATCG;CATCCGGGTTCTTGTCCGGG;AGAAGTGCCCGCTGTGCAAG;AAAAGGGATGTTTATGACCA	-0.05;0.02;0.05;0.61	34759;44210;49022;76232	5.22E-01;4.44E-01;4.29E-01;2.73E-02	1210;28420;33232;42684	1.22E+00;1.03E+00;7.44E-01;4.90E-01
LYRM2	-0.162427	0.774897	5	AGCGACGCTAACGTTAAAGC;TTTAACGTTAGCGTCGCTGG;TTTGCAAAATCCTTCTGTAG;TGTAGTCCCAGCTACTTGGG;TCGCAAATACCTGAAAGATT	-0.18;-0.14;-0.13;0.0;0.27	18545;22527;24173;41847;68446	8.42E-01;7.08E-01;5.20E-01;3.97E-01;2.68E-01	8996;35638;53269;54914;58897	5.94E-01;4.99E-01;4.77E-01;4.50E-01;4.34E-01
PTPN13	0.323552	1.01027	4	CAAACCGTTGCAGAGTTGGT;AAGGATCACCACTGGTCACG;TTACTTACAAGAATAGACCG;TCACAATGGAGTGCGCACAT	-0.34;-0.07;0.31;0.33	6669;32625;70591;71404	5.80E-01;5.72E-01;4.48E-01;1.41E-01	6038;6851;44817;70773	1.41E+00;6.12E-01;4.86E-01;1.56E-01
PTPN12	0.191669	0.782963	4	TTTGTGCCATAGATTATACG;ATATAGTCTGAATCTTGTGA;AAGAAGGTCCCTCTCCAAGA;GGCCTGCCGAGAATTTGAGA	-0.18;0.05;0.14;0.25	18316;48428;58384;67102	4.82E-01;3.76E-01;3.75E-01;2.49E-01	10340;19058;29014;59126	8.81E-01;6.85E-01;4.69E-01;4.59E-01
PTPN11	-0.0863039	0.665023	4	CTGACAGCGAATCATAACAT;TTATAAGAAGAATCCTATGG;GATTACTATGACCTGTATGG;AAATGTTACTGACCTTTCAG	-0.12;-0.06;-0.03;0.08	25958;33847;37196;51984	6.92E-01;6.38E-01;4.40E-01;4.05E-01	25458;40247;43595;51484	7.09E-01;5.06E-01;4.27E-01;4.00E-01
LRFN1	-0.21797	0.8779	4	AAACAACCAGATCCGCCGGG;GCACGCACAAGTCGTAGGCA;TCATCGACCACATCGCGGAG;GGTGCCACTGTCCCTCAAGG	-0.23;-0.2;-0.11;0.36	13655;16174;26670;72361	9.70E-01;7.86E-01;4.04E-01;1.18E-01	5081;50772;61268;63787	6.69E-01;5.14E-01;3.83E-01;3.37E-01
MYCBP	0.0825175	0.503598	4	GAGGTACTTGGAGAAGTCGG;CGAAGCGTGAGCAGTTCCGG;AGAGCTGCTTCGCCTAGAAC;GAACTGCTCACGCTTCGAGT	-0.18;-0.05;0.05;0.12	18164;34996;48307;56387	5.51E-01;4.37E-01;4.34E-01;3.76E-01	21055;29135;42446;59278	5.26E-01;4.81E-01;4.64E-01;3.77E-01
PTPN14	0.157655	0.795684	4	TGTGCTTACCGTGTGAAAGA;CATGACTGTCTCATAATCGG;CAAGCCAGAGTTACCTTGCG;ATTACGATGTACATTGGACC	-0.13;0.06;0.12;0.19	24269;49964;56973;63339	5.02E-01;3.92E-01;3.76E-01;3.49E-01	14103;20469;27478;53173	9.38E-01;6.53E-01;6.44E-01;4.00E-01
GALR3	0.28994	0.84787	4	GTACGCCAGCAGCTTTACGC;TACTACGGCACCGTGCGCTA;GTAACGCCCGCGCCGCAGTG;CCAGGCCACCATCTACACGC	-0.19;0.02;0.09;0.49	17750;44414;53658;75032	4.45E-01;3.89E-01;3.77E-01;5.49E-02	2410;23784;33028;59692	9.46E-01;7.50E-01;5.66E-01;4.52E-01
GALR2	-0.315963	0.805061	4	GACACGCATGATCCTCATCG;CTGGCGCGCCGTCGACCCGG;GGGGCACGATGACCGCCTCG;GCCGAACACCCAGCCGTCCA	-0.41;-0.22;0.18;0.36	3931;14659;62658;72163	8.50E-01;7.60E-01;3.93E-01;1.23E-01	5279;14784;62783;73511	8.44E-01;6.56E-01;3.94E-01;9.05E-02
MAGEL2	-0.164647	0.653748	4	AGGAGGAGGATGCACCATCG;TGGAATCTCGTGTGGCACCG;CTGGGTCATCGGAACCACCG;AATGATTTAGCGGAGCCCAG	-0.19;-0.14;-0.06;0.22	17156;23592;33437;65624	7.38E-01;5.70E-01;3.79E-01;2.88E-01	11818;44005;53850;60286	4.42E-01;4.35E-01;4.30E-01;3.88E-01
UTRN	-0.117	0.521508	4	TCTGCGTCCTTAACGCTGGG;TGCAGCACTAAACCGAACTG;AATAGCATACCTCTAGCGTG;CCTGCTGAATGCTAGATGGG	-0.19;-0.04;-0.02;0.25	17678;35432;38336;67271	6.11E-01;4.32E-01;3.77E-01;2.45E-01	10171;39106;42010;59764	5.34E-01;4.63E-01;4.50E-01;4.26E-01
LYAR	-0.339696	0.870948	4	GAAGCGCAAAAAGGGACAGG;TCAGATCTGACTTACGCTGT;CTCCAAAGTGAAAGACGCCG;CTTCACTTATGCATTTCACG	-0.54;-0.14;0.12;0.25	1392;23345;57049;67240	1.17E+00;5.75E-01;3.76E-01;2.45E-01	10202;20393;54097;76050	6.46E-01;4.62E-01;3.86E-01;3.15E-02
POTENTIALLY_ACTIVE_32	nan	nan	1	CAGGTCACGAAAAAGAACAC	-0.04	36563	0.326	40879	0.277
SRSF12	0.215193	0.730241	4	ATGTTTGCAGGTCTCGACAC;CCTGTTCATCAGGAACGTCG;TTCTACACTCGCCGCCCAAG;GTTCCAAATCATTACCAAGG	-0.26;-0.08;-0.08;0.51	11678;30751;30809;75326	8.19E-01;4.64E-01;4.32E-01;4.81E-02	2116;46633;46691;65766	9.97E-01;4.63E-01;4.58E-01;2.84E-01
LYRM7	-0.400467	1.44123	4	ATACTTACCTTCTAATGCTC;AGCTCTTTAAAACACTGCAC;TTCTTCATTTATCTTTATTC;AGCCATGGGACGGGCAGTCA	-0.78;-0.02;0.01;0.05	174;38751;43647;47938	2.05E+00;8.33E-01;5.05E-01;4.26E-01	29504;33795;38691;77268	6.03E-01;4.42E-01;4.40E-01;3.89E-03
CH25H	-0.414598	1.19392	4	AGGATATCCAGGACCACGAA;AACGCAGTATATGAGCGTCT;AAACATCACATGCTGGTAGA;CGGATGGCGAGAAGTCAGGG	-0.5;-0.33;0.06;0.15	1920;7372;49790;59825	1.35E+00;1.04E+00;4.48E-01;4.21E-01	17617;27652;70070;75522	5.50E-01;5.00E-01;3.77E-01;4.36E-02
CSF2RB	0.100996	0.622607	4	GGTGTTCCCTGTAGGATTCG;GGTCCGTACTCGGGCCACGT;ACACATTTGAGATCCAGTAC;GGGCTTGTAGAATAGGCCAA	-0.14;-0.01;0.05;0.15	23232;39745;48501;59851	4.48E-01;4.35E-01;4.27E-01;3.86E-01	17591;28941;37697;54210	6.26E-01;6.20E-01;4.83E-01;3.77E-01
MRPL24	0.204967	0.707477	4	TAGGATCCACAAGTTTGACC;CTGGGGGGCTCATCCCATAG;AATCTCCACTCGATCTCAGT;GGCAAGACCATGGATTACCG	-0.2;-0.02;-0.02;0.43	16982;38861;39260;74004	5.90E-01;4.26E-01;3.79E-01;7.89E-02	3438;38182;38581;60460	8.10E-01;6.05E-01;4.30E-01;4.26E-01
MRPL27	0.68059	1.93095	4	AAGTCATCAGGCAGACGCCA;ATCCTTGCTAAGCCCCACTC;AGCAACTCACATGGGCACCT;GGTGGTAGCTCCAAAAACCT	0.06;0.2;0.31;1.05	49368;63716;70415;77287	9.16E-01;8.94E-01;5.64E-01;3.46E-03	155;7027;13726;28074	2.10E+00;1.76E+00;1.74E+00;1.39E+00
CSF2RA	-0.452292	1.3752	4	TGGGCTGTTTCCACCGTACG;CCTTATTACATACAAGACTC;AAACCTCACATTGAGACTAG;AAAAATACTGGACGTCACGG	-0.57;-0.34;-0.17;0.29	1137;6788;19272;69436	1.42E+00;1.33E+00;1.25E+00;1.90E-01	8006;58170;70654;76305	6.79E-01;5.75E-01;5.26E-01;2.57E-02
C16orf70	0.193678	0.924841	4	TGGTCAATCTGTTCAATGGT;AAACGAATGTACATCTACAG;TCAGTTAGACTCATGGACTG;TATTAGCAGATGCCAAGATG	-0.18;0.08;0.18;0.2	19134;51723;62570;64292	5.30E-01;3.92E-01;3.75E-01;3.23E-01	13150;14872;25719;58308	1.01E+00;8.40E-01;4.93E-01;4.10E-01
C16orf71	0.182097	0.76275	4	GCGGTTCACAGATTCTTGTG;CAGATCCAAAATGCCCCTCG;GCGGGACAAGAAGACAACCA;TCTTCCCCATAGTCCGACTG	-0.14;0.03;0.16;0.21	22784;45454;60167;64606	4.53E-01;3.83E-01;3.78E-01;3.15E-01	12836;17275;31988;54658	7.81E-01;7.44E-01;6.05E-01;4.15E-01
SEH1L	-0.212475	1.37993	4	TCTCTTTCGACTTCCACGGG;TTAGCAACCTGTTCCGCAGA;ACTTCCTACGGCGATCATGG;GAATCAAATGATAAACTGCG	-0.22;-0.2;-0.13;-0.09	14385;16396;23986;29547	1.67E+00;1.09E+00;7.77E-01;3.97E-01	47895;53457;61046;63057	8.62E-01;5.62E-01;3.82E-01;3.57E-01
MRPL22	0.283084	1.01408	4	GGCAGTGAGAGACCATAACG;ACCCTTTAATTCTAGATACG;GAACTTACTGCTGGTCTCCG;CTTGTGTGGATATATGATTG	-0.2;0.08;0.23;0.34	16947;51724;65953;71533	5.30E-01;4.36E-01;3.80E-01;1.38E-01	5910;11489;25718;60496	1.02E+00;1.01E+00;6.19E-01;4.29E-01
HTN3	-0.327518	0.98403	4	TTATTTCATAGAGACATCAT;TGCATGTGAATCAGCTCCCT;GGGAGCTGATTCACATGCAA;TCCAGATATACTTACAGTCA	-0.63;-0.02;0.14;0.14	634;38937;58669;58998	1.50E+00;4.73E-01;4.26E-01;3.75E-01	18444;18773;38505;76808	6.94E-01;6.07E-01;3.75E-01;1.43E-02
GAB4	0.427703	1.28195	4	CAAAATCTTGCCCAGCACAG;ATGCTGGGTGTACTTGCCGG;GGCACACAGTGAGACACCGG;AACAAGAAGGAGATTCAGAA	-0.25;-0.17;0.35;0.51	11793;19411;71846;75311	6.74E-01;6.37E-01;4.31E-01;4.85E-02	2131;5596;58031;65649	1.57E+00;9.95E-01;3.75E-01;2.87E-01
LYRM4	0.23275	0.664645	4	TTAGAACATATGCTGTCAGG;ACAAGTGTTATCTCTGTACC;TCTCTTGGCTTTATTCACTA;AGATAACACTTGTGCGCGAC	-0.13;-0.02;0.1;0.36	24309;39704;54706;72441	4.27E-01;3.92E-01;3.83E-01;1.16E-01	5001;22736;37738;53132	6.75E-01;6.54E-01;6.25E-01;5.88E-01
GAB2	-0.335374	0.886691	4	CAAACGTGAACAGAGTTGGC;GACAACAGCCGACTTCACCG;GAATGTCCTAGGGATCTGGT;TGCTGAGGACTGCCCCATCG	-0.42;-0.25;0.15;0.23	3756;11853;59770;65916	9.96E-01;7.77E-01;3.77E-01;2.80E-01	11526;17672;65589;73686	7.30E-01;4.35E-01;4.30E-01;8.63E-02
MRPL28	-0.280077	0.998136	4	CGTGCACTATAGGCCTCATG;AACTCTCGCTCAAACAGCTG;AATATATGCCAACAACGACA;TTTGGGATGGACCTGAAGCG	-0.35;-0.21;-0.15;0.16	6212;15505;21988;60599	1.18E+00;8.13E-01;6.03E-01;4.26E-01	16843;55454;61937;71230	6.06E-01;3.88E-01;3.80E-01;1.45E-01
LOC102724624	-0.367482	0.895166	5	AAGTGGAGGCTCAGCAGGGT;GCCTGTCATTGGCTGCTCTT;CTTACCAGCTGGGAGACTCC;AGCAGCCAATGACAGGCCTG;GGCTGTGCCAGACGATCCCC	-0.45;-0.29;-0.05;0.07;0.09	2944;9562;34699;50661;53533	9.89E-01;8.02E-01;7.88E-01;5.62E-01;4.99E-01	23909;26781;42743;67880;74498	4.75E-01;4.72E-01;4.53E-01;4.38E-01;8.41E-02
GAB1	-0.548107	1.69722	4	TATGACATTCCTCCAACACC;AAACTGCTGGAATGTTGTCG;GCTTGTAAAGAGCTGCCAGG;GGGATACTACACGTTTCCAC	-0.76;-0.34;-0.04;0.1	216;6598;35436;54064	1.96E+00;1.44E+00;6.82E-01;6.24E-01	23378;42006;70844;77226	5.84E-01;4.32E-01;3.86E-01;4.83E-03
C2orf81	-0.433629	1.22377	4	AACGACAAATGGAAGCCGAG;CATGACTCGAGCCAGCAAGT;TCCGCAGCTGAGAGTCACGT;GTCCGCGGTAGGCTTCCAAG	-0.58;-0.29;0.09;0.26	1048;9434;53578;67773	1.28E+00;1.16E+00;3.89E-01;2.32E-01	9669;23864;68008;76394	5.64E-01;4.81E-01;4.75E-01;2.36E-02
C2orf80	0.328038	0.874976	4	GGAAGTCTTTAAAATTTATG;AGGCAGAGAGATGAAACTCG;ATTATATTGGCATCAGACTT;ATTAGGAAAATACCACTCCA	-0.3;-0.07;0.02;0.64	8836;31523;44457;76385	4.98E-01;4.92E-01;4.57E-01;2.39E-02	1057;32985;45919;68605	1.28E+00;4.69E-01;4.45E-01;2.10E-01
C2orf83	-0.213788	0.530884	4	ACCACAGTCATCGTCACGAT;ATGACTGTGGTTGACAACCA;TGAATCATCAAGGCAATGAA;AACTTACCGTACAGACATGC	-0.29;-0.14;0.04;0.16	9603;22892;46941;60382	5.85E-01;4.77E-01;4.55E-01;4.32E-01	17060;30501;54550;67839	4.66E-01;3.84E-01;3.79E-01;2.30E-01
ZNF853	0.114229	0.739612	4	GTTCCTGATGGTGCACGGAT;GGAGCTGGAGCTCATGCCGG;AGAGGAACAGCAGTCCACAG;CTGGGCGCCTAGCTCCACCG	-0.29;0.07;0.07;0.16	9166;50674;50676;60735	5.13E-01;4.89E-01;4.22E-01;4.12E-01	16707;26766;26767;68276	9.66E-01;5.13E-01;3.81E-01;2.19E-01
ZNF852	0.378833	1.18991	4	CCTGCACTGGAACATGATGC;TCAGTCAGAGAGCCCTGCAC;TACCCAAAGAAGCCATGCTA;GCTGGAAAATGACCGTAGCA	-0.21;-0.06;0.36;0.4	15507;33404;72263;73380	6.63E-01;4.42E-01;3.87E-01;9.36E-02	4062;5179;44038;61935	1.63E+00;7.48E-01;4.99E-01;3.88E-01
HABP2	-0.267572	0.958164	4	GCGATGGCTACTCTTACCGA;AAGATCAAGAGAATCTATGG;CACAGACGTTGCCTACCCAG;TACAGTGCAAAATACGTGCA	-0.61;0.07;0.15;0.23	810;51384;59989;65791	1.39E+00;5.24E-01;3.78E-01;2.83E-01	11651;17453;26058;76632	9.95E-01;7.38E-01;4.33E-01;1.82E-02
GPR75-ASB3	0.316292	2.0158	8	GTCGATGTTGCTGATAACAG;GCGGCCTCTCACCTGCCGGG;CAAACACTGCTGAGTAAACA;TCTTGAGCAGCAATGAACAA;TATCAGCAACATCGACACTT;ATTGCCTAGAAATATTACTC;TTAAGGCTGTTGCTTCAACA;GCATACTTACCTAAAAACAA	-0.0;0.02;0.02;0.07;0.25;0.31;0.32;0.39	41137;44240;45145;50476;67451;70275;70838;73133	1.67E+00;1.25E+00;1.22E+00;8.73E-01;8.54E-01;7.31E-01;4.37E-01;1.99E-01	4309;6604;7167;9991;26966;32297;33202;36305	2.63E+00;1.95E+00;1.91E+00;1.56E+00;1.30E+00;1.10E+00;9.23E-01;5.26E-01
ZSCAN4	-0.30234	0.890233	4	AGTTTCCCTAATCATCATCC;AACCCTGTACTCACTAAGGC;ACTTCCTTAGAAACAGGACA;ACAGCAATAATTCATATGCA	-0.56;-0.04;-0.01;0.18	1201;35624;41057;62727	1.23E+00;5.53E-01;4.32E-01;3.66E-01	14715;36385;41818;76241	5.38E-01;4.29E-01;3.94E-01;2.71E-02
NDRG2	0.230342	0.854823	4	CTGGAACAGCTACAACAAGT;CATTGGGATCAATGTTGATG;ATGTCCTCGAACTGAAACAG;CTTACCCCAAAGGGAACACA	-0.36;0.01;0.22;0.24	5657;43490;65427;66744	6.33E-01;4.39E-01;4.27E-01;2.58E-01	10698;12015;33952;71785	9.87E-01;7.23E-01;4.51E-01;1.32E-01
NDRG3	-0.277622	0.744113	4	CAGGTATCAGTACCCCACAA;GAGATCGAAAGACCCATACT;GTAAGCCTCTTATAGTGACG;CAATCCAGCCTTTAGCGCAA	-0.31;-0.25;0.06;0.48	8488;12150;49931;74924	9.79E-01;5.09E-01;4.19E-01;5.74E-02	2518;27511;65294;68954	9.29E-01;5.02E-01;4.25E-01;2.02E-01
NDRG4	-0.202591	1.21992	4	GTATGTGATTGGCATCGGAG;AACTAGCACTTTACCCGACA;GTTGAGGCCCACATCATGGT;CTGGTGAACATCGACCCCAA	-0.26;-0.14;-0.09;-0.07	11072;22952;29093;31517	1.56E+00;8.78E-01;5.83E-01;4.44E-01	45925;48348;54490;66370	7.96E-01;4.81E-01;3.84E-01;2.68E-01
LRRC37A10P	nan	nan	1	CACTCCAGAACCCACTACGG	-0.17	19664	0.595	57778	0.127
ZSCAN2	0.134133	0.891955	4	ACACCAAACCACTCACACCG;AAGTGCTCAGCACTCCGATG;CCAGCCTTAACACGCATCAG;CCTGCAGGGCACCTACCTAG	-0.07;0.05;0.05;0.22	31502;48312;48464;65328	4.81E-01;4.69E-01;4.36E-01;2.95E-01	12114;28978;29130;45940	9.07E-01;8.77E-01;4.83E-01;4.25E-01
SRSF5	-0.365665	1.09111	4	ACCGACCTAAATTAAATGAA;AAGATTTCATGAGACAAGCT;GAGACTAAATCCAGCGGCCA;GCAGACCTCGAAATGATAGA	-0.41;-0.32;-0.09;0.36	3920;7704;29467;72395	1.32E+00;8.65E-01;7.61E-01;1.17E-01	5047;47975;69738;73522	6.72E-01;5.37E-01;4.77E-01;9.02E-02
SRSF4	0.27486	1.35067	4	AGCCAGGTTCCAGACGACGC;AGTCTGTACTCTGTGCGAGT;GTAATTGTTGAGCATGCCCG;ACAAGGGACGCAAAAATGAA	-0.08;0.19;0.22;0.33	31129;63384;65535;71174	8.78E-01;4.64E-01;4.29E-01;1.47E-01	6268;11907;14058;46313	1.71E+00;9.93E-01;8.93E-01;6.00E-01
SRSF7	0.176943	1.40358	4	AATGATAGATGCTATGAGTG;CTATCAAAACGTGATCTCCG;AAGGTGTATGTTGGTAACCT;AGGATCTTCGAATTCCACAA	0.03;0.11;0.14;0.22	46521;56007;58333;65174	8.15E-01;6.19E-01;3.75E-01;3.00E-01	12266;19109;21435;30921	1.59E+00;1.21E+00;6.83E-01;4.23E-01
SRSF6	0.406259	1.56669	4	GTATCTCAAAAAGTCGCTCC;AGCAGGTGAAGTAACCTATG;CGTTTACGAGCTGAACGGCA;AACTCCACGAAGCCGTACCT	-0.38;0.16;0.36;0.46	4845;60915;72181;74528	7.72E-01;6.86E-01;6.58E-01;6.66E-02	2914;5261;16527;72597	1.62E+00;1.51E+00;8.72E-01;1.12E-01
SRSF1	-0.458668	1.31766	4	CGGGTCCTCGAACTCAACGA;GCTATGGCCCCCCATCCAGG;CGCGACGGCTATGATTACGA;ACCTCCAGACATCCGAACCA	-0.63;-0.29;0.23;0.42	691;9272;65884;73910	1.46E+00;1.18E+00;4.35E-01;8.11E-02	3532;11558;68170;76751	1.01E+00;8.00E-01;4.86E-01;1.55E-02
CHD1L	-0.887703	3.84977	4	ACAGAAGTAGTGATATACCA;GCTGATTGGTCGAGACACTG;GTCGCCTGCATATGTTACAC;GACCACCTGACTGAGGCTAG	-0.91;-0.87;-0.21;-0.08	63;79;15348;31213	5.21E+00;2.49E+00;1.60E+00;1.58E+00	46229;62094;77363;77379	2.40E+00;8.20E-01;8.06E-01;1.39E-03
SRSF3	-0.389251	1.14675	4	TGGGTTGCTAGAAACCCACC;ATGTGGCTGCCGTGTAAGAG;GCAACCCACACACTTCGGAG;TCCTACGATAATCATCTCGA	-0.43;-0.35;0.03;0.39	3304;6348;45308;73152	1.47E+00;8.25E-01;4.78E-01;9.90E-02	4290;32136;71094;74138	7.29E-01;5.96E-01;4.51E-01;7.57E-02
CDK1	-0.639166	2.42633	4	GACAAAACACAATCCCCTGT;GTATTCCAAAAGCTCTGGCA;ACCCTTATACACAACTCCAT;GATCTCCAGAAGTATTGCTG	-0.82;-0.46;-0.34;0.16	130;2622;6522;60198	2.66E+00;2.19E+00;2.18E+00;4.38E-01	17244;70920;74820;77312	1.45E+00;9.13E-01;3.78E-01;2.90E-03
MZB1	-0.336415	0.906355	4	TCTACACGGATGTCCTGGAC;CACAGGCCCAGGACTTAGCG;CAGCTACGGAGTTCGAGAAG;ACTTCATACCTCAAACTCTG	-0.4;-0.27;-0.06;0.1	4336;10445;33954;54253	1.09E+00;7.25E-01;7.23E-01;6.18E-01	23189;43488;66997;73106	4.57E-01;4.39E-01;3.85E-01;1.00E-01
SRSF9	-0.520626	1.71587	4	GCGACGGGCGCATCTACGTG;GGATCACATGCGAGAAGCTG;GGGGTCCTCGAAGCGCACGA;GAGTTCCCCAGGACTTATGG	-1.09;0.05;0.1;0.52	22;48800;54437;75505	2.94E+00;4.87E-01;3.84E-01;4.40E-02	1937;23005;28642;77420	1.03E+00;8.94E-01;5.82E-01;4.71E-04
HOXA5	0.214699	0.591546	4	GACTCGGCGAGCATGCACTC;AATGGCATGGATCTCAGCGT;AACTCCCTAAGCAACTCCAG;CGGTCGCTATCCAAATGGCC	-0.21;-0.09;0.08;0.35	15346;29906;51795;72095	4.72E-01;4.02E-01;3.89E-01;1.24E-01	5347;25647;47536;62096	6.52E-01;5.31E-01;4.47E-01;3.84E-01
DNAJB13	-0.256533	0.684145	4	GCCAAAGAATAAGTCCTCCA;TGTTTCCACCAAAGAACTCG;CACACGCATCACCTTTGAGA;GACGTAACCAGTTGTCCATG	-0.47;-0.05;0.07;0.15	2542;35311;50819;60007	9.25E-01;4.43E-01;4.33E-01;4.10E-01	17435;26623;42131;74900	5.32E-01;5.15E-01;3.78E-01;5.80E-02
RAPH1	-0.238703	1.21676	4	AGCCGACATACATTGAAACA;AGCACCAGACAATAGTCTGT;GGTGACTATCTTAGGTTGCG;TCAAGGGCAGCCAATTACTG	-0.28;-0.2;-0.16;-0.02	10049;16821;20705;39223	1.25E+00;1.18E+00;7.61E-01;4.66E-01	38219;56737;60621;67393	6.38E-01;5.91E-01;3.80E-01;2.41E-01
DNAJB11	0.292813	0.793185	4	ATCTTATAGAAATCTCGTCT;AGGTTTGTTTCTAACTACCT;AGTGAATGAAGAACGAACGC;GCAATTGTCGGCAAGAGATG	-0.23;-0.2;0.01;0.57	14180;16733;43454;75982	7.64E-01;5.08E-01;3.99E-01;3.30E-02	1460;33988;60709;63262	1.15E+00;4.39E-01;3.81E-01;3.51E-01
RNF133	0.424485	1.53067	4	AAGCTCCACTTTGAAGAGAG;CTTTCTCCCCACCTCAACCA;ATAAAAGATGAAATATGCTA;CTTGCACTTATTGAACGGGG	-0.47;0.18;0.31;0.54	2553;62703;70603;75622	9.24E-01;8.46E-01;5.72E-01;4.13E-02	1820;6839;14739;74889	1.65E+00;1.41E+00;1.06E+00;5.82E-02
HLA-DQB1	-0.235909	0.743179	4	GTGGTTTCGGAATGATCAGG;CGACGTGGGGGTGTACCGCG;CGTTCCGCGGGATCTTGCAG;AGGTGACAGTTGCTACCCGA	-0.4;-0.07;0.0;0.06	4413;31430;42346;49778	7.68E-01;7.19E-01;5.28E-01;4.57E-01	27663;35096;46012;73029	4.68E-01;4.34E-01;4.21E-01;1.02E-01
MSMB	0.305094	0.876393	4	AACACCCAATAAACTCGGAG;TTAGAATGCATGGATCTCAA;GAGTTCCAGGAGATTCAACC;ATTGCATAAAGTCACGAAGG	-0.41;-0.24;0.24;0.37	3993;13178;66618;72670	9.22E-01;7.55E-01;4.49E-01;1.10E-01	4773;10824;64264;73449	1.06E+00;6.91E-01;4.10E-01;9.19E-02
DNAJB14	0.272407	0.936235	4	AAGCAAGCCTAATTGCACAA;CTTGGAGTTACGAAAGATGC;GGACGCTGAGGTCTCACCGC;AATTACATTAAAATACCTGA	-0.37;0.1;0.15;0.39	5311;54484;59983;73189	6.54E-01;5.83E-01;3.78E-01;9.81E-02	4253;17458;22958;72131	1.13E+00;7.38E-01;7.32E-01;1.23E-01
RNF138	-0.27223	0.711297	4	CACAGGGGACACTTAAAAGT;GTCACATTTCCACGACATAG;AGATCTCTCAAGATTCAGTA;TCACACGTGCTGACAGGCCG	-0.31;-0.23;0.13;0.17	8147;13572;57453;61490	9.02E-01;5.21E-01;4.01E-01;3.75E-01	15952;19989;63870;69295	6.58E-01;4.05E-01;3.85E-01;1.93E-01
RNF139	-0.278633	0.848978	4	GTTAATGTACATCTTAAGGA;CAAAAGATAAACATATCGTG;CACTGAGAGACATTAATACA;CCCCAAATAATGGGCTACTG	-0.3;-0.25;-0.05;0.45	8622;11820;34790;74334	9.98E-01;7.00E-01;5.05E-01;7.11E-02	3108;42652;65622;68820	8.48E-01;4.35E-01;4.30E-01;2.05E-01
ENOSF1	0.389951	1.13812	4	ATCAGTTTCTATGACGACAT;GTCCTTGTTGAGCACATGGT;GACAGCGGCCGTCCTAAACG;GTGCCCCAGAATGTCATCAG	-0.29;0.03;0.3;0.48	9403;45331;70084;74887	5.50E-01;4.82E-01;4.52E-01;5.83E-02	2555;7358;32111;68039	1.35E+00;9.23E-01;7.77E-01;2.25E-01
TTC9B	-0.251947	0.753465	4	CTCTGCCTTGAACGCCACGG;GTCCTACCCCAGAGCCGTCG;TGCTCCTCGCTGAGGCGCGC;GAGTGTTACGACTCCCTCAC	-0.36;-0.14;-0.09;0.16	5590;22949;29325;60690	8.70E-01;6.37E-01;5.84E-01;4.23E-01	16752;48117;54493;71852	4.79E-01;3.84E-01;3.80E-01;1.30E-01
CDK5	-0.140505	0.518809	4	CGTCCGCTGTTACTCAGCTG;CCTTTACAATCTCAGGATCG;CCGGGAGACTCATGAGATCG;TAGCCGCAATGTGCTACACA	-0.22;-0.06;0.01;0.13	15069;32674;43266;57212	5.26E-01;5.12E-01;4.47E-01;3.91E-01	20230;34176;44768;62373	4.87E-01;4.38E-01;3.76E-01;3.75E-01
CISD2	0.223144	0.926124	4	GGAGCCGCTTCAGATATGCA;CAGTCCCTGAAAGCATTACC;GAGCTGCACCTTCACGATAC;GGAGGAATGGACGAACTGCA	-0.27;0.1;0.14;0.3	10818;54643;59161;70077	5.87E-01;4.49E-01;3.76E-01;1.74E-01	7365;18281;22799;66624	1.14E+00;7.10E-01;5.50E-01;2.61E-01
CISD3	-0.394968	1.14353	4	CAGGAGGAGATGTCCCGCCG;AAGTGGGAGCCGTCACAGAA;TGGGGTTCTAGGGAACCACT;TGGCAGGGAAAACCTACAGG	-0.73;-0.06;0.12;0.17	281;33148;56991;61862	1.84E+00;4.44E-01;3.90E-01;3.76E-01	15580;20451;44294;77161	6.45E-01;4.94E-01;3.87E-01;6.29E-03
CISD1	0.209484	0.772131	4	GGTTGTCTTTCTGGATGTGA;CAGCAGTTACCATTGCTGCT;ACTTCCAGTTCCAGCGTACG;CAAAAGCATGTACTATCTTG	-0.22;0.04;0.15;0.27	14275;47056;59203;68689	4.67E-01;3.98E-01;3.76E-01;2.08E-01	8753;18239;30386;63167	8.33E-01;7.11E-01;5.01E-01;3.54E-01
CLNS1A	-0.179282	1.04555	4	GTACCCTTTACATCGCTGAG;TAGTTTACATGCATTATCCA;GAGGATTCAGATGACTACGA;TCACACGCTGATTTATCACT	-0.3;-0.06;-0.06;-0.05	8748;33671;33672;35393	1.36E+00;7.31E-01;5.01E-01;4.41E-01	42049;43770;43771;68694	6.83E-01;5.03E-01;4.41E-01;2.08E-01
HOXA1	0.0921779	0.713328	4	ACCACAACTTGAGTGGGAGT;CTTCCTGATTTAACGCGTAG;GGTGCTCCTGTCCATATGAG;TTGTAATCCTATGGTCCGAG	-0.07;-0.05;0.01;0.17	31662;34278;43212;61855	5.13E-01;4.71E-01;4.37E-01;3.90E-01	15587;34232;43164;45780	9.13E-01;5.13E-01;4.38E-01;3.87E-01
FLJ44635	-0.293225	0.908666	4	CCGTCATCATGATTATCTAC;TGGAAGGGAAGATAGTCAGT;TTTGCCCTCAGGGCCTTCAG;TGAGCCAGGAAATTGCAGAC	-0.33;-0.25;-0.08;0.07	6910;11992;30506;50955	9.88E-01;8.29E-01;7.27E-01;5.69E-01	26487;46936;65449;70532	4.66E-01;4.27E-01;4.09E-01;1.62E-01
R3HDML	0.0853543	1.27693	4	GGTAGCATTAGGCATTATCA;TCATGAGATCCACTACGGAC;TCATGTCTCTCACAGAGATG;CCCATGTGCCCAGATGCACT	0.04;0.06;0.08;0.09	47075;49686;52028;53835	8.34E-01;6.32E-01;4.99E-01;4.00E-01	23607;25414;27756;30367	1.63E+00;9.28E-01;5.35E-01;3.88E-01
TSHZ2	0.143041	0.538816	4	CAAATATCAATACCTAAGGG;AAAAACGCGTTTCTTAGCCG;GGAAAGAATCGCCCTCACTG;CCGATGCCGACAGTGCAGCG	-0.27;-0.14;0.14;0.15	10614;23111;58634;59342	5.80E-01;4.62E-01;4.53E-01;3.75E-01	18100;18808;54331;66828	6.93E-01;3.85E-01;3.76E-01;2.56E-01
TSHZ3	0.191914	0.625778	4	CCAACTCTGCTATGAAAAAG;ATCACGCCAAATAATCGGTA;TTCATGGCAGGAAAACTCGG;AGTGACATCCGCAATCAACA	-0.3;-0.01;0.11;0.27	8931;40005;56036;68488	4.96E-01;4.27E-01;3.78E-01;2.13E-01	8954;21406;37437;68511	6.32E-01;6.20E-01;4.95E-01;2.13E-01
CDK7	0.140182	1.39352	4	AGCTCCAAATAGTAACTCGG;TTTCCATAAAATCAAAGACA;ATCTCTGGCCTTGTAAACGG;TTAAAAACCTTACCCTATGT	0.05;0.09;0.12;0.16	48616;53112;56747;60556	8.88E-01;5.55E-01;4.27E-01;3.76E-01	16886;20696;24330;28826	1.72E+00;1.07E+00;6.38E-01;3.80E-01
GID8	0.121385	0.664689	4	ATCCGGGAGATGATACTGAA;TGATCGAGCTGATCCGCCAG;GGGTACGCTCCATCTCTGTG;ATCTGGAATCGAACCTAGTG	-0.25;0.04;0.06;0.18	12266;46923;49835;62542	4.66E-01;4.23E-01;4.20E-01;3.71E-01	14900;27607;30519;65176	8.29E-01;5.01E-01;3.92E-01;3.00E-01
MRC2	-0.21369	0.788805	4	CGAAACCGGCTATTCAACCT;CGTGGTAGGGCAGAGCACAT;CACGACGACGACGACATCCG;AGCCGCCCGAGGACTCAGTG	-0.37;-0.06;-0.05;0.04	5279;33988;34797;46710	8.78E-01;6.99E-01;6.56E-01;4.39E-01	30732;42645;43454;72163	5.08E-01;4.58E-01;4.35E-01;1.23E-01
FOXS1	0.106113	1.34999	4	GGCACGCCGTGGACCCCTCA;CGAATCGGCCCATGATGTAG;TGCCACGACATGTTTGAGCA;CCCAAGGGCCTAAGCTTTGG	0.06;0.06;0.08;0.14	49448;49810;51902;58260	9.19E-01;5.00E-01;4.94E-01;4.01E-01	19182;25540;27632;27994	1.77E+00;9.32E-01;5.33E-01;3.75E-01
MXRA7P1	-0.335673	1.42069	4	AGAAGGGGCCATCATCGGAA;GCTACTGGTGCGGCGTGGGG;GGCGAGCAGAAGGGCCAGCG;AGGAGCCTGGAGAGCCCGCG	-0.39;-0.28;-0.23;0.05	4749;9745;14126;48657	1.70E+00;1.14E+00;8.07E-01;6.93E-01	28786;63316;67697;72693	8.75E-01;4.73E-01;4.33E-01;1.10E-01
ZNF581	0.331265	1.23744	4	TGGTGGACGAGGAGTCACAG;AGCCTGGGGAGATCCGATGG;GAAGGGCTTTACCTCCGAGT;GGGGAGCGGCAAGTCCGACG	-0.16;0.1;0.3;0.36	21008;54035;70166;72271	5.74E-01;5.54E-01;3.77E-01;1.20E-01	5171;7276;23407;56434	1.36E+00;1.11E+00;6.63E-01;5.50E-01
ZNF580	-0.153645	0.543123	4	GGTCCGAGTGCGACACGCGG;AGGAGGGGCCTTCCGCCTTG;GCCTCCGGAGAGGAGGACCG;GCTGCACCGTGTATGTGTAG	-0.19;-0.12;-0.01;0.13	17516;25918;40708;57892	5.60E-01;5.27E-01;5.05E-01;3.78E-01	19550;36734;51524;59925	4.45E-01;4.28E-01;4.04E-01;3.75E-01
ZNF583	-0.230342	0.955368	4	ATCTTGGCAAACATTCCACC;GTTGCGCCAAGTTTGCACTC;TGACAGTCTTCTCTCAAACT;GGGAAAGCCTTTAGCCATCG	-0.28;-0.18;-0.12;0.03	10119;18417;25803;46000	1.01E+00;9.05E-01;7.05E-01;4.64E-01	31442;51639;59025;67323	5.28E-01;4.68E-01;3.76E-01;2.43E-01
LOC100996703	nan	nan	1	AGAGAAGTCCCTCTCCAGTG	-0.05	34295	0.354	43147	0.254
TIPARP	0.0581496	0.587319	4	GAAGCAGTATAAAACAGGAG;TTCCATCAGAAACCCTCAGT;TGGATGGAGAGAGTATCCCG;AAAGGACAACTACTCAAAAG	-0.14;-0.04;-0.03;0.15	23252;36469;37088;59549	6.40E-01;4.56E-01;4.29E-01;3.86E-01	17893;40354;40973;54190	6.20E-01;5.54E-01;4.28E-01;3.77E-01
ZNF584	-0.316187	0.90602	4	CAGCTTAGACGGGTAACTGA;AATGCGTTATCAGATGGTCA;TGTGACGGTATATTTCTCCA;TGGAGGATGATGAACAGTCG	-0.56;-0.07;-0.01;0.24	1167;32290;40089;66812	1.24E+00;5.72E-01;4.50E-01;2.56E-01	10630;37353;45152;76275	4.81E-01;4.53E-01;4.27E-01;2.64E-02
ZNF587	0.300582	1.13152	6	CGTGAGCAACTTACCCAGCG;ATGAGGCCACACATTTCACA;TGAGGCCACACATTTCACAG;GAACGTCCTTCCCAAACTCG;ACAGACAGCTTATCCCTGTG;GGAGAGAGAGCTTATCACTG	-0.35;0.02;0.08;0.15;0.2;0.55	6188;44400;52452;59630;64309;75741	7.87E-01;6.80E-01;5.54E-01;5.00E-01;3.96E-01;5.78E-02	1701;13133;17812;24989;33042;71254	1.31E+00;1.13E+00;9.54E-01;9.28E-01;6.88E-01;2.17E-01
ZNF586	0.110868	0.763483	4	CCAGAAGAGATCACAAACAC;ATACATATATACAAAGACCA;CTAGTCTCATTAAACACAGG;AAACACTTGAGAGTTCACAC	-0.08;-0.0;0.11;0.11	30365;41239;55552;55954	5.65E-01;4.53E-01;4.30E-01;3.79E-01	21488;21890;36203;47077	8.65E-01;6.62E-01;6.08E-01;3.78E-01
ZNF589	0.216595	0.848569	4	TGTGTAGCTCATCTTGGCTG;GCAGGAAATCAACTCCACCC;CCTTCTGATAAAAATCACAG;TTTGGAGTACAAATGAAAGG	-0.1;0.05;0.17;0.26	28473;48977;61506;68093	4.89E-01;4.30E-01;3.85E-01;2.23E-01	9349;15936;28465;48969	9.01E-01;7.96E-01;7.95E-01;4.84E-01
ZNF723	nan	nan	1	GATGAGTGTAAGATGCACAA	0.3	70068	0.0435	7374	1.02
F8A1	0.333176	1.23541	12	GTTCCTGCGGAAGCCGAACG;GCGCTGGAAGTGACCGGCGG;CTGCTGGCGCGCGACTACAC;GGCGCGCTGGAAGTGACCGG;GGTCTGCCCCGCCGCCTACG;CCTGCGGAAGCCGAACGTGG;CAGCTGTCCGAACTGCTCGC;CAGACGCACCGCGGCGCCCA;CATGCGCGTGAAGACCGCCA;GCGGCAGTGACTGCACCGGG;TGTTCGATACCAGCCGGTAG;CCAGGAGTGTCTGCCCTACG	-0.21;-0.12;-0.12;-0.11;-0.1;-0.03;0.09;0.17;0.18;0.35;0.37;0.84	15849;25226;25276;26653;27945;36920;53261;61185;62147;72080;72556;77069	8.66E-01;8.36E-01;8.11E-01;7.67E-01;7.04E-01;6.75E-01;6.61E-01;6.52E-01;6.31E-01;6.24E-01;4.32E-01;2.51E-02	373;4886;5362;15295;16257;24181;40522;49498;50789;52166;52216;61593	1.42E+00;1.29E+00;1.26E+00;1.21E+00;1.19E+00;1.04E+00;8.88E-01;8.69E-01;8.64E-01;6.96E-01;6.79E-01;6.31E-01
BCL9L	0.0688397	0.713718	4	GAAGACATATACGAACTGCG;CATGACTCCCCGGGTCCGTG;GGGAGGTGGACCCACCCATG;AGTACTACGAAGAGAAACGG	-0.12;0.02;0.03;0.11	25229;44176;45364;55886	5.67E-01;4.77E-01;4.43E-01;3.99E-01	21556;32078;33266;52213	7.43E-01;6.85E-01;4.52E-01;3.78E-01
COL4A6	0.231771	0.861565	4	AAGGCCTACAAGGATTAACA;CTTGGACTAGGTATTCCGAC;CTGGTTCTCCTATTACACCA;TATGACCCAGGAATAATACA	-0.33;-0.14;-0.12;0.59	7130;22708;24855;76087	1.05E+00;5.89E-01;5.60E-01;3.06E-02	1355;52587;54734;70312	1.18E+00;5.45E-01;3.83E-01;1.68E-01
IGLL5	0.170714	0.942716	4	GAAGCAGCCGATCCAGCCTG;ACTGATCAGACACACTAGTG;CCAATGGTTGCACCGCAAAG;GCGGGAACAGAGTGACAGTG	-0.06;0.05;0.17;0.17	33923;48520;61499;61578	5.07E-01;4.83E-01;3.98E-01;3.85E-01	15864;15943;28922;43519	1.00E+00;8.84E-01;7.95E-01;3.85E-01
PSD	-0.26799	0.790204	4	ACCAGAATCCGGTTCAAGAG;TGACACTGGATTCCTGAACC;GTCTCGCGGTAGCACCTCAG;CCTTCCTGAAGCCATCTAGT	-0.44;-0.09;-0.06;0.08	3077;28856;33743;52784	8.52E-01;7.29E-01;6.66E-01;4.84E-01	24658;43699;48586;74365	4.40E-01;4.34E-01;3.94E-01;7.04E-02
CAMKK2	0.255674	1.3351	4	TGTTCGAACTGGTCAACCAA;TGGAAGGTTTGATGTCACGG;GAGACAGCTTGCGACCGGAG;ACGTGGTGAGACTCCACTGT	-0.29;0.17;0.26;0.26	9416;61213;67631;67717	7.84E-01;4.82E-01;4.72E-01;2.33E-01	9725;9811;16229;68026	1.54E+00;1.13E+00;4.74E-01;2.25E-01
CAMKK1	-0.227673	0.716148	4	AGAGCCTACTAGAAACGGTG;AGGCTGGGCCTTATGCCACG;TCAGTTTGACCACATTCACG;GGCCAGCCTCACCACACCGT	-0.23;-0.23;-0.01;0.13	13900;14088;40904;57401	8.77E-01;5.56E-01;5.20E-01;4.02E-01	20041;36538;63354;63542	4.29E-01;4.00E-01;3.75E-01;3.44E-01
MYDGF	0.488665	1.25053	4	CGACGGTGGCGTTTGACGTG;TACAGATAGGACTTCCCCTG;TCACTTACGCCTCTCAAGGA;CATTCCTTCTCCCATAACGT	-0.28;0.01;0.21;0.77	10360;43241;64567;76901	4.59E-01;4.38E-01;4.14E-01;1.22E-02	541;12875;34201;67082	1.56E+00;9.38E-01;7.16E-01;2.49E-01
NPTXR	0.0930782	0.505946	4	GGCAGCTGAGAGGTTCACAC;TCGGCCATGGTGTCGCGGCG;GGATGGTGTCCTGGTCGGCG;ACTACATGTACGCCCGCGTG	-0.25;-0.03;-0.0;0.19	12244;37761;41623;62894	5.42E-01;4.26E-01;4.23E-01;3.61E-01	14548;35819;39681;65197	5.81E-01;4.31E-01;3.95E-01;2.99E-01
OR8U3	-0.295448	0.769835	4	AGGTGAGAAAACAACCCAGT;TAATAGCAGAGGAGTAACAA;TAAAAACACCCCAAAGCACG;ATCAGTGTTGAATAATGCAG	-0.35;-0.24;0.1;0.16	6052;13054;54802;60216	9.29E-01;6.11E-01;4.37E-01;3.83E-01	17226;22640;64388;71390	5.90E-01;4.12E-01;3.79E-01;1.41E-01
OR8U1	0.121519	0.62355	4	CAAGGATTCTGATATCATGA;TTTGATCCTACTCATTAGAG;TCAACTCCTGATGGTCTGTG;TTACAACCATATACAATAGA	-0.11;-0.07;0.07;0.17	26552;32125;50983;61806	4.52E-01;4.10E-01;4.09E-01;3.92E-01	15636;26460;45317;50890	7.29E-01;5.18E-01;4.78E-01;3.87E-01
LPAR5	-0.14726	0.67951	4	GAGTAGACCACCGCCGCCAG;CGAAGCATAGGCGCACCTCG;CAGAGGGCTAGCGCGTTGAG;CTTCCTGATGCTCATCAACG	-0.17;-0.12;0.03;0.05	19467;25022;46151;48389	8.17E-01;5.42E-01;4.66E-01;3.75E-01	29053;31291;52420;57975	5.03E-01;4.59E-01;4.36E-01;3.97E-01
ZP3	0.349371	1.30493	6	TGCTAATGACTCCAGAAACA;AGATACACTCCAGTTCACAG;CTGGCAGCCACGTGCCACTG;CTCCCCTTATCACACCATCG;GAGGTTGGACTCCACGAGTG;TGCGCGGTTAGTCCTCACGA	-0.27;0.01;0.04;0.06;0.47;0.52	10515;43267;46582;49738;74727;75446	7.55E-01;7.51E-01;5.60E-01;4.86E-01;4.06E-01;6.80E-02	1996;2715;27704;30860;34175;66927	1.80E+00;1.25E+00;8.67E-01;8.64E-01;6.15E-01;3.80E-01
ITPRID1	0.0617594	0.722208	4	GACCCCTCAGACACACAGGA;GGTTGTGGCTCAGCAGCCAG;CTTCTCTTGTCTTACCAGTG;CAGGCGGGATTGTAACCCAG	-0.08;-0.04;0.01;0.11	30893;36755;43443;55868	5.67E-01;5.09E-01;4.60E-01;4.28E-01	21574;33999;40687;46549	8.84E-01;5.60E-01;4.39E-01;3.78E-01
MYO1H	-0.445265	1.29874	4	AGAGGTATTTATACAGCTGG;TGGCCGAGTTAGAAAACCGG;GTACATCGGCTACAAACCCG;TCCAGCAACTGTTAATTGAG	-0.56;-0.33;0.09;0.43	1177;7279;53048;74070	1.36E+00;1.24E+00;3.93E-01;7.73E-02	3372;24394;70163;76265	8.17E-01;5.54E-01;5.53E-01;2.66E-02
MYO1G	0.14069	0.630122	4	GTGTGAAATTGTATACAGCA;TGTCACCAATCCAAGCCAGA;AGGGCCGTGAGCTCTATGAG;GTGTCCTTGCCATCACGCCG	-0.15;0.0;0.09;0.2	21631;42345;52935;63645	4.34E-01;3.93E-01;3.79E-01;3.41E-01	13797;24507;35097;55811	6.91E-01;5.69E-01;5.52E-01;4.03E-01
MYO1F	-0.33991	1.8781	4	GAAACAAGCCAACGACCTGG;CCAATCGGACACCTACCAGG;CAGGTCTCCTACGACGTCAG;CGTACTTCCGGACAGCCACG	-0.41;-0.27;-0.2;-0.16	3991;10725;16960;20938	2.27E+00;1.48E+00;1.07E+00;7.55E-01	56504;60482;66717;73451	1.24E+00;7.56E-01;4.51E-01;9.19E-02
MYO1E	-0.188243	0.598503	4	CAAGGGCATAGATATGTGGT;CTCACCCACCGCATGCATCG;ATATCTGCTAGGGATAAACC;GTGGGGCGTACATTTCATCA	-0.38;0.0;0.05;0.13	4962;42377;48712;57425	6.78E-01;5.19E-01;4.34E-01;4.33E-01	20016;28732;35065;72480	6.92E-01;4.86E-01;3.75E-01;1.15E-01
MYO1D	-0.250527	0.708904	4	ACTATGACACCACAATCCAT;CTTCTCGTATGTCTGGCGGA;AGCCCTTCTTTACCGGACTG;AGGCAAACTGAGCATTACAG	-0.47;-0.03;0.03;0.28	2444;37772;45381;68819	9.41E-01;4.77E-01;4.26E-01;2.05E-01	8623;32061;39670;74998	5.81E-01;5.05E-01;4.52E-01;5.57E-02
MYO1C	-0.316638	0.825537	4	GACAGTCATTGATTTCACCG;AGTGTTTCAGCATAACAGGT;CCTCCTGGAAAAGTCACGAG;CAGCATATGGAGCGTTACCG	-0.54;-0.09;0.07;0.46	1364;29573;50660;74521	1.18E+00;4.76E-01;4.12E-01;6.68E-02	2921;26782;47869;76078	8.71E-01;5.13E-01;4.43E-01;3.08E-02
SAP25	-0.430464	1.28742	4	CCCAAGTATGAAGCCAAAGC;CATACAGCGGCCAGAATGAG;TTTCCTCCTAGGGTTCCCGG;AGGGGAACACGCTGCCCCCG	-0.5;-0.36;0.22;0.28	1922;5812;65602;68984	1.54E+00;1.04E+00;4.30E-01;2.01E-01	8458;11840;71630;75520	9.97E-01;6.24E-01;5.10E-01;4.36E-02
MYO1A	-0.198188	0.795695	4	GCCAGTGGGATACCAGCAAG;ACATTTACTCACAAATCGGG;TGTGGCGTACCAGTCACTGA;CCAGGGCATACCGTGGACAA	-0.24;-0.16;-0.01;0.02	12854;21219;40137;44386	9.67E-01;6.24E-01;5.71E-01;4.14E-01	33056;37305;56223;64588	4.93E-01;4.27E-01;3.77E-01;3.15E-01
GRN	-0.224061	0.945411	4	CCCTGCCCAGAGGACTAACA;ATCGACCATAACACAGCACG;TTTACGTGTGACACGCAGAA;CTGCTGCCGTCTACAGTCGG	-0.32;-0.13;-0.13;0.04	7816;24107;24785;47723	1.05E+00;8.41E-01;5.59E-01;5.33E-01	29719;52657;53335;69626	5.46E-01;4.45E-01;3.91E-01;1.85E-01
MTFP1	0.137269	0.701556	4	AGAGAGAGGCAGCACACACG;GGTGTGGCTGAGCTATGGCG;GGCTAGAGCCTGCCATACAA;CGCAGAGCGCGATCTCTACC	-0.1;-0.07;-0.07;0.34	27865;31519;32217;71704	7.74E-01;4.57E-01;4.23E-01;1.34E-01	5738;45225;45923;49580	7.75E-01;6.28E-01;4.69E-01;4.51E-01
LCN6	0.0616102	0.797267	4	AGGGTGTGACCAGAGTGTCA;GATAAAGCGAAACTCCGGAT;TCACTCCAGAAAACAACCTG;GAAGGACATGAAGAACGTCG	-0.05;-0.04;-0.03;0.15	35198;35817;37510;59928	6.30E-01;5.30E-01;4.45E-01;4.31E-01	17514;39932;41625;42244	1.05E+00;5.42E-01;4.27E-01;3.78E-01
BLOC1S1-RDH5	-0.29679	0.722143	7	CCAGAGAAAGCTGGACCATG;GCGGGACAGCATGGTCACGT;GTATCATCGGACCCACACCA;GAGGTCCATACCCCACATTG;TGGGATACGAGTCTCCATCG;GAACACAATGGGTCCCATCG;GGCCAAGCAGAATGAACGCA	-0.44;-0.29;-0.17;0.01;0.02;0.16;0.19	3240;9693;19722;43605;44108;60772;63406	7.73E-01;7.49E-01;6.45E-01;6.32E-01;6.08E-01;5.32E-01;4.54E-01	14036;16670;33334;33837;57720;67749;74202	6.43E-01;5.38E-01;5.32E-01;5.04E-01;4.18E-01;4.06E-01;1.30E-01
TRIM51CP	nan	nan	1	TGAATCCAGAGCTCAGTGCA	0.4	73377	0.0234	4065	1.28
CHMP3	0.0792085	0.807296	8	ACATGAACTCAGTGCTCATG;GTTGTTGACAGGCAAATAAG;TCAATGACCACTCATTGACC;ATGGGGATGAAGAACCAGCT;GCCCTTACCAGTTCTTTGGG;GTTGTCCAAAGAAATGATGA;CCAAGGAGATGATCAGGTCA;AGGAAATGAGAGTTGTTGAC	-0.15;-0.15;-0.06;-0.03;-0.02;0.07;0.07;0.2	21914;22340;33791;37529;38750;50746;51420;63830	8.15E-01;6.72E-01;6.59E-01;6.56E-01;5.79E-01;5.77E-01;5.65E-01;5.19E-01	13612;26022;26696;38692;39913;43651;55102;55528	1.16E+00;7.67E-01;6.71E-01;6.35E-01;5.67E-01;5.63E-01;5.57E-01;4.40E-01
RPL36AL	-0.5678	1.94119	4	AAGGATTCTTTGTATGCCCA;AGGGAAGGAGGCGCTATGAT;AGAACCTTCTGTAAGAAGTG;AAAGTGACACAGTATAAGAA	-0.65;-0.48;-0.01;0.27	536;2265;40108;68582	2.32E+00;1.57E+00;5.72E-01;2.11E-01	8858;37334;75177;76906	9.71E-01;4.98E-01;4.27E-01;1.20E-02
CHMP7	-0.0993589	0.720615	4	CAGATTGTGAAGTTTGCCCG;TGGACTCTTTCTAACATGCT;ACGGACAGAGAAGCGCATCG;CGCTTTCAAGAGGAGTCGCG	-0.1;-0.1;-0.01;0.04	27870;28428;40450;46764	8.76E-01;5.65E-01;4.90E-01;4.23E-01	30678;36992;49014;49572	7.75E-01;4.57E-01;4.29E-01;4.28E-01
CHMP6	-0.301787	1.43514	4	CCTTGTCCTGCTCCGTGACG;CCAGATCGAAATGAAAGTGA;GTGTCTGAACAAGATGCACC;GCTCAAGAAGAAGCGATACC	-0.33;-0.27;-0.18;-0.06	7219;10395;18558;32808	1.49E+00;1.38E+00;1.09E+00;5.56E-01	44634;58884;67047;70223	7.56E-01;7.01E-01;4.58E-01;1.70E-01
BCR	0.212763	0.784935	4	ATGAGGAGATCACACCCCGA;TCCCCACAGAGGGCGAACAA;AACTCCGTAGTTGTCCACGA;GCAATCCTCAAAACTCCGGG	-0.37;0.06;0.13;0.3	5524;49339;57380;69952	6.41E-01;4.94E-01;3.75E-01;1.77E-01	7490;20062;28103;71918	9.14E-01;6.55E-01;5.45E-01;1.29E-01
DENND6A	0.321972	0.941525	4	TCAGTAAGTTTGGAATGCTG;ATATCCACCTCATGAACAGT;TAGTTTGCTGATCAAAACCA;CTTGTAATGATGTTGATCGA	-0.2;0.03;0.1;0.55	16753;45928;54153;75748	4.57E-01;3.86E-01;3.80E-01;3.84E-02	1694;23289;31514;60689	1.09E+00;7.96E-01;5.76E-01;4.23E-01
PGBD4	0.289275	0.854081	4	GAGATATATTAAAGTTATCG;AAAGTCAGTCTGGTTATGTG;GCTCTACATCAAGTGACTCA;TCTGTTTGGAGTATATACAG	-0.16;0.02;0.21;0.36	21064;44340;64974;72446	4.44E-01;4.20E-01;3.77E-01;1.16E-01	4996;12468;33102;56378	9.61E-01;7.47E-01;6.75E-01;5.51E-01
PGBD5	0.288215	1.04356	4	AAGAACATTGTCTGACCCAG;CCGCGCTTCGAGGATACCGG;ACAGGATCCTCATCGATCAG;GCTCCAGCCAGACCACGCAC	-0.37;0.13;0.16;0.42	5209;57488;60245;73845	6.61E-01;6.59E-01;3.79E-01;8.26E-02	3597;17197;19954;72233	1.29E+00;7.93E-01;7.47E-01;1.21E-01
PGBD2	0.134052	0.507166	4	TGCAAGTGATAGGTTTGCCA;GTGAGTACTTTGGGCACCGG;AGCCAAGAGCTGAGTCCCGT;GACAGGAGCTTGGATCTAGG	-0.28;-0.06;0.07;0.2	9842;33403;50859;63946	4.71E-01;4.42E-01;4.10E-01;3.33E-01	13496;26583;44039;67600	5.16E-01;4.99E-01;4.06E-01;2.36E-01
CTPS2	0.64478	2.25287	4	TTACTTGCAGAATCACCGAT;CACGTGAACCCTGAACAGGT;AAAACAGCGTCCGCGCACTG;AAGACAACAATATCACCACG	0.04;0.18;0.61;0.68	46656;62614;76251;76589	1.23E+00;8.42E-01;8.20E-01;1.92E-02	853;1191;14828;30786	2.86E+00;1.64E+00;1.60E+00;1.37E+00
CTPS1	-0.35471	1.71688	4	TTGACCTGGGTAACTATGAG;GAAATAGCCAAGTTCAACAG;ACTTCGTGTATTTGCCCACA;GGTAGATGGATGAGACATCG	-0.43;-0.28;-0.24;-0.08	3367;10105;13019;30257	1.80E+00;1.63E+00;1.11E+00;8.18E-01	47186;64423;67337;74075	9.31E-01;8.38E-01;4.65E-01;7.72E-02
OR52N1	-0.277873	1.42142	4	GGATGGTGGCATAACGCAGA;ATGCTGTACATGGTACACAG;TCTGTGGCCAAGATATCTTG;ATCAAAGCCCCCAATCAGCA	-0.29;-0.27;-0.15;-0.09	9386;11002;21909;29863	1.66E+00;1.19E+00;1.05E+00;4.83E-01	47579;55533;66440;68056	8.51E-01;6.07E-01;4.45E-01;2.24E-01
SGO2	0.0928579	0.487848	4	ATAGTTGATGTACCTCCCAG;TATCATTATCCTCATACATG;GAAATTCATTTGTGACGTCT;TAGTTCAGATGTCGATATTG	-0.19;-0.04;0.01;0.17	17236;35485;43680;61708	5.05E-01;4.32E-01;3.95E-01;3.78E-01	15734;33762;41957;60206	5.35E-01;4.40E-01;4.37E-01;3.86E-01
SULT6B1	0.243273	1.90438	4	ATATTAATTCACTGACAATG;AATTCCCAGTTCTTGAATGT;TTATTCTCGAAGATAGACCC;AGCCATAGCTTGGAATATCG	0.13;0.15;0.18;0.31	58089;59221;62241;70337	1.33E+00;7.12E-01;3.90E-01;1.67E-01	7105;15201;18221;19352	2.41E+00;1.40E+00;8.26E-01;5.61E-01
LY6G6C	-0.221943	1.66372	4	TATATGTCAGACCCAGCTTG;ACCAGAAGAGCCCTGTCAGG;CCCACCCCTAGGTAAGATGT;GGTCCACACAGCCCAGCACA	-0.26;-0.18;-0.18;-0.12	11193;18590;18642;25141	1.95E+00;1.37E+00;7.00E-01;4.41E-01	52301;58800;58852;66249	1.03E+00;6.98E-01;3.75E-01;2.71E-01
ZER1	0.373148	0.94243	4	GGCAGGACGAGTCTATCCAG;AGGCTGAAGAAGCTCTCGTG;CAGGGACCCAATCAATCATG;CAAGTTCAAGCTGACTCGGG	-0.42;-0.23;0.08;0.67	3743;13789;52418;76531	8.91E-01;7.78E-01;3.97E-01;2.05E-02	911;25024;63653;73699	1.34E+00;5.42E-01;4.03E-01;8.60E-02
TOMM20L	0.148777	0.489825	4	GTAAATACAATAGCCCAGGA;AGCAGAGCCTCAAAAGGCTG;CCTCCGCCTCTTGGCCGCCG;TACCTCAACCGGAAGCGGCG	-0.19;-0.13;0.08;0.22	17639;24633;51769;65528	5.49E-01;4.02E-01;3.77E-01;2.90E-01	11914;25673;52809;59803	5.31E-01;4.49E-01;4.28E-01;3.94E-01
HOXA11	-0.252678	0.613502	4	GCCACTAAATGGCACCCCCG;CGAGACAGCCTACGGCACCC;GCAACTTCAAGTTCGGACAG;AGAAATTGGACGAGACTGCG	-0.36;-0.15;0.06;0.12	5916;21859;50265;56920	6.18E-01;6.09E-01;5.35E-01;4.16E-01	20522;27177;55583;71526	5.07E-01;3.79E-01;3.76E-01;1.38E-01
HOXA10	0.211912	0.854772	4	CTACTGCCTCTACGACTCGG;GGCGGTTACTACGCCCACGG;AGATCGAAACCGCGCCCCGG;GACCAAAAAAGAGTTCGCGG	-0.33;0.03;0.2;0.23	6900;46425;63778;65772	5.70E-01;4.61E-01;4.04E-01;2.84E-01	11670;13664;31017;70542	8.97E-01;8.12E-01;4.33E-01;1.62E-01
PPIAL4A	-0.17884	0.737727	16	GCCAAGACTGAGTGGTTGGA;AACTTTCGTGCTCTGAGCAC;AGGTTCTGGCATCTTGTCCA;GAGAAAGGATTTCGTTATAA;CAAACAGTTTGATGGAGATG;GAATTGTCCACAGTCAGCAA;CCACCCTGACACATAAACCC;GCTCTGAGCACTGGAGAGAA;TTCACACGCCATAATGGCAC;ACTTGTCACCAGTGCCATTA;CCATGGAGCACTTTGGGTAC;CTTGTCTGCAAACAGTTTGA;AATGCTGGACCCAACACAAA;CCAGGGTTTATGTGTCAGGG;AGACAAGATTCTAAAGACAG;GGTGACTTCACACGCCATAA	-0.41;-0.27;-0.19;-0.16;-0.16;-0.11;-0.1;-0.04;-0.0;0.03;0.05;0.06;0.16;0.25;0.26;0.33	4124;10465;17530;20434;21015;27282;28444;36438;41506;46568;48132;49454;60687;67168;67782;71244	8.45E-01;7.76E-01;7.41E-01;7.19E-01;7.13E-01;7.04E-01;7.02E-01;7.01E-01;6.51E-01;6.36E-01;6.23E-01;5.80E-01;5.68E-01;5.42E-01;5.41E-01;4.26E-01	6198;9660;10274;16755;27988;29310;30874;35936;41004;48999;50160;56427;57008;59912;66977;73318	7.72E-01;7.25E-01;7.25E-01;7.19E-01;7.17E-01;7.12E-01;7.00E-01;6.94E-01;6.94E-01;6.87E-01;6.70E-01;6.56E-01;6.11E-01;5.39E-01;4.36E-01;3.80E-01
KRTAP19-3	-0.380426	1.02667	4	AGCCTCCACAGCCATAGCCC;CACAGCCAGAACCCAGTCTG;AGCTACTACGGCAGCTACTA;GGCTGTGGCTATGGAGGCTA	-0.5;-0.26;0.09;0.1	1975;11336;53941;54238	1.03E+00;1.02E+00;6.19E-01;3.87E-01	23204;23501;66106;75467	5.72E-01;4.39E-01;3.85E-01;4.49E-02
PPIAL4C	-0.215972	0.8384	13	GCCAAGACTGAGTGGTTGGA;AACTTTCGTGCTCTGAGCAC;AGGTTCTGGCATCTTGTCCA;GAGAAAGGATTTCGTTATAA;CAAACAGTTTGATGGAGATG;GAATTGTCCACAGTCAGCAA;CCACCCTGACACATAAACCC;GCTCTGAGCACTGGAGAGAA;CCATGGAGCACTTTGGGTAC;CTTGTCTGCAAACAGTTTGA;AATGCTGGACCCAACACAAA;CCAGGGTTTATGTGTCAGGG;CGGTGACAAGTCCATCTATG	-0.41;-0.27;-0.19;-0.16;-0.16;-0.11;-0.1;-0.04;0.05;0.06;0.16;0.25;0.46	4124;10465;17530;20434;21015;27282;28444;36438;48132;49454;60687;67168;74571	1.00E+00;8.91E-01;8.23E-01;8.17E-01;8.04E-01;6.92E-01;6.58E-01;6.02E-01;5.94E-01;5.40E-01;5.05E-01;4.45E-01;2.13E-01	2870;10274;16755;27988;29310;41004;48999;50160;56427;57008;59912;66977;73318	7.67E-01;7.14E-01;6.67E-01;6.65E-01;6.53E-01;6.49E-01;6.24E-01;6.10E-01;5.97E-01;5.42E-01;5.14E-01;5.12E-01;3.09E-01
KRTAP19-1	0.106928	0.781253	5	CACTACGGCAGCTACTACGG;GGAAGCTACGGATATGGCTC;TACAGCTGTGGAGGCTTCGG;GGCTGTGGCTATGGAGGCTA;TGTGGCAGCTTCTGCAGACG	-0.11;-0.08;0.03;0.1;0.12	27149;30129;45926;54238;56396	6.89E-01;5.06E-01;4.62E-01;4.62E-01;4.43E-01	21046;23204;31516;47313;50293	9.37E-01;6.25E-01;5.67E-01;5.11E-01;4.18E-01
PPIAL4E	-0.369138	1.80413	17	GATGGCAAGCATGTGGCGTT;CAAGCATGTGGCGTTTGGCA;GCCAAGACTGAGTGGTTGGA;GGTGATTTCAAAAAAGACGA;CACCAGGGATGGCAAGCCCT;AACTTTCGTGCTCTGAGCAC;AGGTTCTGGCATCTTGTCCA;GAGAAAGGATTTCGTTATAA;CAAACAGTTTGATGGAGATG;GAATTGTCCACAGTCAGCAA;CCACCCTGACACATAAACCC;GCTCTGAGCACTGGAGAGAA;CCATGGAGCACTTTGGGTAC;CTTGTCTGCAAACAGTTTGA;AATGCTGGACCCAACACAAA;CCAGGGTTTATGTGTCAGGG;CGGTGACAAGTCCATCTATG	-0.64;-0.5;-0.41;-0.4;-0.37;-0.27;-0.19;-0.16;-0.16;-0.11;-0.1;-0.04;0.05;0.06;0.16;0.25;0.46	595;1899;4124;4347;5176;10465;17530;20434;21015;27282;28444;36438;48132;49454;60687;67168;74571	2.44E+00;1.95E+00;1.89E+00;1.82E+00;1.81E+00;1.56E+00;1.52E+00;1.44E+00;1.34E+00;1.32E+00;1.25E+00;1.22E+00;9.96E-01;9.38E-01;7.84E-01;6.36E-01;2.79E-01	2870;10274;16755;27988;29310;41004;48999;50160;56427;57008;59912;66977;72266;73095;73318;75543;76847	1.71E+00;1.45E+00;1.38E+00;1.31E+00;1.27E+00;1.20E+00;1.17E+00;1.09E+00;1.00E+00;9.24E-01;7.97E-01;7.70E-01;6.44E-01;5.53E-01;5.48E-01;4.63E-01;5.69E-02
PPIAL4D	-0.369138	2.03653	17	GATGGCAAGCATGTGGCGTT;CAAGCATGTGGCGTTTGGCA;GCCAAGACTGAGTGGTTGGA;GGTGATTTCAAAAAAGACGA;CACCAGGGATGGCAAGCCCT;AACTTTCGTGCTCTGAGCAC;AGGTTCTGGCATCTTGTCCA;GAGAAAGGATTTCGTTATAA;CAAACAGTTTGATGGAGATG;CCTGTACCCAAAGTGCTCCG;GAATTGTCCACAGTCAGCAA;CCACCCTGACACATAAACCC;GCTCTGAGCACTGGAGAGAA;CTTGTCTGCAAACAGTTTGA;AATGCTGGACCCAACACAAA;CCAGGGTTTATGTGTCAGGG;CGGTGACAAGTCCATCTATG	-0.64;-0.5;-0.41;-0.4;-0.37;-0.27;-0.19;-0.16;-0.16;-0.13;-0.11;-0.1;-0.04;0.06;0.16;0.25;0.46	595;1899;4124;4347;5176;10465;17530;20434;21015;24755;27282;28444;36438;49454;60687;67168;74571	2.44E+00;2.42E+00;2.02E+00;1.98E+00;1.95E+00;1.84E+00;1.82E+00;1.81E+00;1.44E+00;1.34E+00;1.32E+00;1.25E+00;1.22E+00;9.38E-01;7.84E-01;6.36E-01;2.79E-01	2870;10274;16755;27988;41004;48999;50160;52687;56427;57008;59912;66977;72266;73095;73318;75543;76847	1.89E+00;1.71E+00;1.56E+00;1.52E+00;1.41E+00;1.38E+00;1.31E+00;1.27E+00;1.09E+00;1.00E+00;9.24E-01;7.70E-01;6.44E-01;5.53E-01;5.48E-01;4.63E-01;5.69E-02
PPIAL4G	-0.285447	1.16619	13	GCCAAGACTGAGTGGTTGGA;TTCACACACCCTAATGGCAC;CAAACTGTTTGATGGAGATG;AACTTTCGTGCTCTGAGCAC;AGGTTCTGGCATCTTGTCCA;GAGAAAGGATTTCGTTATAA;GAATTGTCCACAGTCAGCAA;CCACCCTGACACATAAACCC;GCTCTGAGCACTGGAGAGAA;CCATGGAGCACTTTGGGTAC;AATGCTGGACCCAACACAAA;CCAGGGTTTATGTGTCAGGG;CGGTGACAAGTCCATCTATG	-0.41;-0.38;-0.3;-0.27;-0.19;-0.16;-0.11;-0.1;-0.04;0.05;0.16;0.25;0.46	4124;5056;8658;10465;17530;20434;27282;28444;36438;48132;60687;67168;74571	1.36E+00;1.20E+00;1.19E+00;1.17E+00;1.07E+00;1.01E+00;9.13E-01;8.75E-01;8.01E-01;6.02E-01;5.05E-01;4.45E-01;2.13E-01	2870;10274;16755;29310;41004;48999;50160;57008;59912;66977;68784;72386;73318	1.00E+00;8.91E-01;8.48E-01;8.04E-01;7.82E-01;7.30E-01;6.92E-01;5.97E-01;5.77E-01;5.42E-01;5.14E-01;4.23E-01;3.09E-01
PPIAL4F	-0.369138	1.80413	17	GATGGCAAGCATGTGGCGTT;CAAGCATGTGGCGTTTGGCA;GCCAAGACTGAGTGGTTGGA;GGTGATTTCAAAAAAGACGA;CACCAGGGATGGCAAGCCCT;AACTTTCGTGCTCTGAGCAC;AGGTTCTGGCATCTTGTCCA;GAGAAAGGATTTCGTTATAA;CAAACAGTTTGATGGAGATG;GAATTGTCCACAGTCAGCAA;CCACCCTGACACATAAACCC;GCTCTGAGCACTGGAGAGAA;CCATGGAGCACTTTGGGTAC;CTTGTCTGCAAACAGTTTGA;AATGCTGGACCCAACACAAA;CCAGGGTTTATGTGTCAGGG;CGGTGACAAGTCCATCTATG	-0.64;-0.5;-0.41;-0.4;-0.37;-0.27;-0.19;-0.16;-0.16;-0.11;-0.1;-0.04;0.05;0.06;0.16;0.25;0.46	595;1899;4124;4347;5176;10465;17530;20434;21015;27282;28444;36438;48132;49454;60687;67168;74571	2.44E+00;1.95E+00;1.89E+00;1.82E+00;1.81E+00;1.56E+00;1.52E+00;1.44E+00;1.34E+00;1.32E+00;1.25E+00;1.22E+00;9.96E-01;9.38E-01;7.84E-01;6.36E-01;2.79E-01	2870;10274;16755;27988;29310;41004;48999;50160;56427;57008;59912;66977;72266;73095;73318;75543;76847	1.71E+00;1.45E+00;1.38E+00;1.31E+00;1.27E+00;1.20E+00;1.17E+00;1.09E+00;1.00E+00;9.24E-01;7.97E-01;7.70E-01;6.44E-01;5.53E-01;5.48E-01;4.63E-01;5.69E-02
FAM160B1	-0.275361	0.673444	4	CTGATTTGGACAAACAACCG;ACCGTGGAAGCAATTAACTG;AATATTTGTATCGGTCACTG;TGGAAACATTATATACCTTG	-0.42;-0.13;-0.0;0.15	3610;24318;41389;59801	7.92E-01;5.55E-01;5.46E-01;4.49E-01	17641;36053;53124;73832	4.30E-01;3.92E-01;3.77E-01;8.29E-02
PPIAL4H	-0.215972	0.957441	12	GCCAAGACTGAGTGGTTGGA;AACTTTCGTGCTCTGAGCAC;AGGTTCTGGCATCTTGTCCA;GAGAAAGGATTTCGTTATAA;CAAACAGTTTGATGGAGATG;GAATTGTCCACAGTCAGCAA;CCACCCTGACACATAAACCC;GCTCTGAGCACTGGAGAGAA;CCATGGAGCACTTTGGGTAC;CTTGTCTGCAAACAGTTTGA;AATGCTGGACCCAACACAAA;CCAGGGTTTATGTGTCAGGG	-0.41;-0.27;-0.19;-0.16;-0.16;-0.11;-0.1;-0.04;0.05;0.06;0.16;0.25	4124;10465;17530;20434;21015;27282;28444;36438;48132;49454;60687;67168	1.14E+00;1.03E+00;1.01E+00;8.96E-01;8.85E-01;7.82E-01;7.50E-01;7.42E-01;6.84E-01;5.96E-01;5.49E-01;4.56E-01	10274;16755;27988;29310;41004;48999;50160;56427;57008;59912;66977;73318	8.37E-01;7.74E-01;7.37E-01;6.87E-01;6.71E-01;6.46E-01;5.91E-01;5.85E-01;5.69E-01;4.84E-01;4.78E-01;2.85E-01
KRTAP19-8	0.268765	0.778654	4	TACTACAGAAGCTATTATGG;CACAGCCATAGCCCAACCTG;GGCCTGGGCTATGGCTATGG;CGCAGGTTGGGCTATGGCTG	-0.13;0.02;0.17;0.37	24717;45186;61234;72614	4.51E-01;3.95E-01;3.83E-01;1.12E-01	4828;16208;32256;52725	7.84E-01;7.73E-01;6.87E-01;6.68E-01
FAM160B2	0.216546	0.600213	4	TAAGGACACAACCAGCCACG;TGGACCGGTACAACTGGCAA;CCCACTGTACCTCATCAGAG;CATCCCCTAGAAGAGTCGGG	-0.32;-0.09;0.11;0.32	7539;30044;55528;71043	5.43E-01;4.71E-01;3.80E-01;1.50E-01	6399;21914;47398;69903	6.07E-01;5.93E-01;4.49E-01;1.78E-01
ATAT1	0.305884	1.05744	4	TGATGCACTAGTGATAGGAG;CAGGCTTTACCAGCGGGCGT;AGGGTCGGTCAATTGCCAGT;TGATCGTGAGGCTCATAATG	-0.08;0.11;0.14;0.47	30891;56026;58973;74741	6.20E-01;4.60E-01;3.75E-01;6.16E-02	2701;18469;21416;46551	1.21E+00;9.02E-01;8.84E-01;7.04E-01
TMEM14DP	nan	nan	1	TCCTTGGATCCTGATACAGC	-0.11	26394	0.467	51048	0.181
TTYH1	0.324576	1.01498	4	GGTAGACAGCGATGAAAATG;GGGTCAGGTTCAGAACATAA;CAGGTGACGCAGCCTCCCCC;CAACAGTGAGACCAGTGATG	-0.29;-0.27;0.31;0.33	9561;10388;70657;71438	1.09E+00;5.75E-01;4.78E-01;1.40E-01	6004;6785;67054;67881	1.42E+00;6.14E-01;4.58E-01;2.29E-01
TSSK6	0.151254	0.6439	4	AACTTGTTGACGAAGTCCGG;GAGCACCTCGGGTGACGCGT;GCACGTCTTCGAGTTCATCG;GCTGGGCCGCACAATTGGAG	-0.22;0.0;0.1;0.2	14219;42358;55058;63787	4.34E-01;3.98E-01;3.81E-01;3.37E-01	13655;22384;35084;63223	6.92E-01;5.96E-01;4.04E-01;3.52E-01
ZNF324	-0.118107	0.673444	4	AAAAGCCTGCAGAGACAACG;GCGGCAGAAACCATGTGCAC;AGTTGTCTAGCATCACGCGG;GCCCTCGGGAGGCCTAAGCG	-0.15;-0.09;-0.06;0.1	22232;29413;33907;54111	7.24E-01;6.23E-01;4.78E-01;3.81E-01	23331;43535;48030;55210	5.88E-01;4.41E-01;4.39E-01;3.86E-01
NEMF	-0.229426	0.556662	4	TTAGTCAGTGCAAAACAGCT;GTGAAAAGATACTTGACACC;AAACAACATCCAACTTCAGT;TAAGGGTGAACTACTGAAGA	-0.33;-0.13;0.03;0.34	7132;24398;45580;71594	5.60E-01;5.54E-01;4.74E-01;1.36E-01	5848;31862;53044;70310	6.22E-01;4.54E-01;3.93E-01;1.68E-01
ZNF326	-0.340104	1.25474	4	TATGGCATGGACAATCACAG;AAAAGCGGCGAATTGAGGCT;CATATGAAGCCTGCACCTGT;AGAGTCAAGGCTATTCCGGT	-0.34;-0.34;-0.13;0.08	6492;6750;23920;51740	1.42E+00;1.09E+00;7.01E-01;5.89E-01	25702;53522;70692;70950	5.76E-01;5.63E-01;4.02E-01;1.52E-01
SRF	0.895212	2.72195	4	TCTGTTGTGGGGTCTGAACG;GGGCTGACACTAGCAGACAC;AGGTTGGTGACTGTGAACGC;AGTTCATCGACAACAAGCTG	-0.4;-0.06;0.71;1.08	4354;33374;76720;77305	1.44E+00;7.23E-01;4.43E-01;3.05E-03	137;722;44068;73088	3.29E+00;2.15E+00;4.98E-01;1.01E-01
ZNF320	-0.422524	1.17253	4	GAACTGCCTTATGAATTACG;AGACAAGCAAGTTATCACAT;GCAGTCTATGATGGTACACA;GGACATCGTAGAGTTCACAC	-0.57;-0.27;-0.1;0.14	1088;10610;28081;58464	1.27E+00;1.08E+00;9.15E-01;4.88E-01	18978;49361;66832;76354	4.94E-01;4.53E-01;3.75E-01;2.46E-02
KCNH4	0.0986288	1.01987	4	CACAGGCTACGGTCGCACCG;TAGTGGAGGCCAATGGAACG;TACCGTGATTACTGTCCCCG;GGTGCCCTATGTCAATGGCT	-0.0;0.01;0.08;0.12	41385;43096;51778;56850	6.66E-01;5.37E-01;4.37E-01;4.02E-01	20592;25664;34346;36057	1.33E+00;7.12E-01;5.31E-01;3.76E-01
FAM214A	-0.186193	0.540764	4	TGTTAGGAGACATCAGTGAT;AGTGTGTTACATGCAAAAAG;GGTCTGAGGTCACATTGTTG;CGTTCAACAACTTACTGTCG	-0.29;-0.08;-0.02;0.32	9087;31086;39246;70762	5.90E-01;4.91E-01;4.60E-01;1.57E-01	6680;38196;46356;68354	5.80E-01;4.63E-01;4.26E-01;2.17E-01
FAM214B	-0.224566	0.59181	4	CACAGTCTTGCACAAATAGG;CCCTGAAGAACCATCTACTG;GATGGATACCTGGTAGACCC;CCGTAGGACCCAACAGACTG	-0.34;-0.11;-0.02;0.19	6884;26192;38227;63252	6.13E-01;5.70E-01;5.22E-01;3.52E-01	14190;39215;51250;70558	4.26E-01;4.07E-01;3.99E-01;1.62E-01
SRI	0.084479	0.736088	4	AGACCCACAAGAATTGCAGA;ACAGTTCAGAGAGATATGTC;GCAGCAAAGTAACCATACAG;CGGCGGGTACTACCCAGGCG	-0.07;-0.04;0.08;0.09	31616;36783;52360;53305	6.49E-01;4.71E-01;4.28E-01;3.97E-01	24137;25082;40659;45826	9.11E-01;5.61E-01;5.41E-01;3.91E-01
ZNF329	-0.0779493	0.689827	4	GAAAACCAGAGAAATCTCCC;AGAACCAGGAGGGACACTTG;AAAAGGCTTCAACCATTCCA;TTCTGAGATGCACTGTAAGG	-0.11;-0.05;-0.03;0.07	26740;35258;36903;50729	7.35E-01;6.45E-01;4.33E-01;4.12E-01	26713;40539;42184;50702	7.36E-01;5.31E-01;4.28E-01;4.11E-01
SRL	-0.252693	0.95782	4	CCTTCAACGACGTGTGCCAG;AACCCGCATGAGCATTTGGG;GTGTCCGGCTTATACTCTTG;GTAGATTTACCAACACTCCA	-0.26;-0.24;-0.11;0.12	11123;12821;26563;56227	9.74E-01;9.41E-01;5.56E-01;4.43E-01	21215;50879;64621;66319	5.16E-01;4.15E-01;3.77E-01;2.69E-01
SRM	-0.207037	0.674909	4	ACTGACTCCTCAGACCCCAT;GGACGGTGTCATCCAGTGCA;CTCGAAGCTGACCCTACATG;GGTCCAGTGTGAGATCGACG	-0.24;-0.18;-0.04;0.09	13036;19126;36023;53679	6.83E-01;6.67E-01;6.37E-01;4.12E-01	23763;41419;58316;64405	4.30E-01;3.89E-01;3.75E-01;3.20E-01
SRR	-0.148992	0.75976	4	GTATACAATTGACGCTCCGT;CATCATGGTACATCCCAACC;ATCAGGAACCAAGCTTCTGA;TGGGGCACCACAATATAAGC	-0.28;-0.01;0.01;0.01	9735;39978;43089;43430	1.00E+00;5.15E-01;4.74E-01;4.27E-01	34012;34353;37464;67707	6.31E-01;5.09E-01;4.37E-01;2.33E-01
ADCY8	-0.15572	0.674066	4	GCTGCAGGTCATCCTCCAAG;CAAAACACGATGTTGACATG;ATTTCCAGGACAACAAACCG;CGATATTTAAGATGGCACCC	-0.18;-0.13;-0.0;0.05	18308;24354;41423;49045	7.94E-01;5.55E-01;5.46E-01;3.76E-01	28397;36019;53088;59134	4.69E-01;4.30E-01;4.29E-01;3.92E-01
LGALS9	0.216147	0.759877	4	AGAAACCACTTACATAGGCG;ACACACATGCCTTTCCAGAA;GGTACGTGGTGTGCAACACG;TTGGCAGGCCACACGCCGGG	-0.2;0.0;0.18;0.25	16584;42152;62421;67393	4.33E-01;3.91E-01;3.81E-01;2.41E-01	10049;15021;35290;60858	8.34E-01;6.86E-01;4.66E-01;4.19E-01
LGALS8	-0.277234	0.813645	4	TTTGACACATAGTTCATAGG;CTACAGCCTAGTAATAGAGG;TGAAAGGCCACATCGGCTCG;GGAACTTTGATTGTGATACG	-0.33;-0.22;0.02;0.06	6927;14674;45039;49482	8.49E-01;7.78E-01;5.68E-01;4.82E-01	27960;32403;62768;70514	4.49E-01;4.24E-01;3.94E-01;1.63E-01
FAM220A	0.277889	0.881019	4	AATGAGAAAGGATCCGAGCG;CGTGGCAGTCGTGACACCCG;ACCCACGGCTGTGCTCGGAG;CCTTAAGAAAAGAATGCCGG	-0.09;-0.05;0.08;0.47	29895;34396;52432;74830	4.47E-01;4.37E-01;3.97E-01;5.96E-02	2612;25010;43046;47547	9.15E-01;8.47E-01;5.42E-01;5.16E-01
GPR132	0.119802	0.776253	4	GGTAGTGAACGATCCCGACG;GGTGAAGCACTCGGCCATCG;GCTCCTGAAAATCCGGTGGT;GTGTACGCGCTGGAGAGTCG	-0.11;0.03;0.11;0.13	27230;46040;55430;57907	5.05E-01;4.58E-01;4.16E-01;3.80E-01	19535;22012;31402;50212	8.00E-01;7.53E-01;6.05E-01;3.75E-01
LGALS3	0.122836	0.619244	4	CTGCACCTGGAGTCTACCCA;AGAATTGTTATCAGCATGCG;CAGGTTATAAGGCACAATCT;TCTGGACAGCCAAGTGCCAC	-0.13;-0.03;0.05;0.19	24113;38198;48798;63459	4.32E-01;4.26E-01;3.91E-01;3.46E-01	13983;28644;39244;53330	6.48E-01;5.90E-01;4.87E-01;4.01E-01
LGALS2	0.239892	0.78592	4	GTCCAATGAGTTGCAGACAA;GGAACTTGAGGTTAAGAACA;ATCACAGGCAGCATCGCCGA;TTGTAATTAATCTGGGCCAG	-0.28;0.01;0.03;0.45	10139;43485;46402;74345	4.64E-01;4.62E-01;4.39E-01;7.09E-02	3097;31040;33957;67303	8.49E-01;7.23E-01;4.61E-01;2.44E-01
LGALS1	-0.234922	1.5525	4	AACCCTCGCTTCAACGCCCA;CCTTCGAGTGCGAGGCGAGG;GTCCTTGCTGTTGCACACGA;AGCAACCTGAATCTCAAACC	-0.24;-0.23;-0.18;-0.1	13311;13494;18680;28536	1.73E+00;1.37E+00;9.06E-01;4.08E-01	48906;58762;63948;64131	8.98E-01;6.97E-01;4.06E-01;3.28E-01
SRY	0.289027	1.25847	4	GCAAGCAGCTGGGATACCAG;CCATGAACGCATTCATCGTG;TAAGTATCGACCTCGTCGGA;AAGAGAATATTCCCGCTCTC	-0.18;0.18;0.2;0.38	19052;62435;63578;72963	8.34E-01;4.02E-01;3.75E-01;1.03E-01	4479;13864;15007;58390	1.63E+00;8.87E-01;7.13E-01;4.91E-01
LGALS7	0.4473	1.63558	7	CACAAGTCCTCACTGCCCGA;CCATGTAAACCTGCTGTGCG;CCGGGCGTTCCTTTCCAGCG;GCGATGATGAGCACCTCGAA;CCGGGGGTTGAAATGCAGCG;CCGCGCTGGAAAGGAACGCC;GAATTCTCAGCACCGTGCCA	-0.22;-0.1;-0.03;0.22;0.31;0.32;0.71	14980;27671;38032;65561;70553;70961;76715	1.19E+00;9.82E-01;5.56E-01;5.32E-01;4.60E-01;4.29E-01;2.86E-02	727;6481;6889;11881;39410;49771;62463	1.93E+00;1.77E+00;1.21E+00;1.02E+00;7.62E-01;7.54E-01;6.53E-01
CFAP36	0.0417756	0.621182	4	CCTCAACCTTACCTGAGGGT;AGCATCGCGGGGTTCCTGCG;TGCAAAGACCCATACATCAC;TTACCTGACTGCTTAACCGA	-0.12;-0.04;-0.03;0.11	25542;36098;38001;55690	6.19E-01;5.73E-01;4.30E-01;4.01E-01	21752;39441;41343;51900	6.95E-01;5.47E-01;4.26E-01;3.79E-01
LGALS4	0.146184	0.66951	4	CAATCAATCAACTTCATCGG;GTCTTCAACACGTTGCAGGG;AGGACCCCCAACCTTCAACC;CATCCCGGGCGGGCTCAACG	-0.23;0.03;0.08;0.21	13436;45726;52803;64572	4.55E-01;4.07E-01;3.94E-01;3.16E-01	12870;24639;31716;64008	7.90E-01;5.49E-01;4.14E-01;3.31E-01
NMU	-0.304947	0.847442	4	TTAGGCATCCAACGCACTGG;GGTGCTCCAATATTACCTCA;ACAGCTACAGTTGTGGAATG;GGGAATGCTACCAAAGCCTC	-0.32;-0.29;0.05;0.18	7549;9574;48985;62283	1.15E+00;5.43E-01;4.29E-01;3.78E-01	15159;28457;67868;69893	4.89E-01;4.78E-01;3.90E-01;1.78E-01
NMS	0.109194	1.14868	4	GGCATATTGTCTGAGTCAGT;AACACATCCAGTTAAAACTG;ACAATATCCAAGCCATCTGA;AAGCTCCCCTTACCTGAGGA	0.02;0.03;0.07;0.14	44560;46332;51621;59093	7.54E-01;4.70E-01;4.60E-01;4.03E-01	18349;25821;31110;32882	1.49E+00;8.09E-01;5.28E-01;3.76E-01
AKIRIN1	0.227936	0.890183	4	GAGCGGCGCCTTCCAACTCC;CTGCTGCAGACTCTGCGGTG;TGAGCCCCGGCTCCCCGAAG;GCGGCCCATGGAGTTCGAGG	-0.12;0.04;0.21;0.25	25560;47656;64350;67382	4.73E-01;4.11E-01;4.01E-01;2.42E-01	10060;13092;29785;51882	9.27E-01;8.54E-01;6.96E-01;4.66E-01
EIF2AK1	0.339649	0.933999	4	TTGTTGGCTATCACACCGCG;AACACCTGTCTTGAACGAAG;ATAGTCGAGAGAAACAAGCG;GGCCCGGACCCCGAATATGA	-0.26;-0.1;0.22;0.46	11213;28093;65529;74549	4.94E-01;4.41E-01;4.29E-01;6.61E-02	2893;11913;49349;66229	9.93E-01;8.75E-01;4.25E-01;2.72E-01
MTG2	-0.313575	0.848354	4	TAGTGGACGATCCCGACGTG;GCAAGTCAAGTCCCTGTCGT;GTGGCCGACCTGTCTTGCGT;GTGAGGACTTCCCGGCGTTG	-0.57;-0.06;0.06;0.27	1123;33620;49266;68624	1.26E+00;4.41E-01;4.26E-01;2.10E-01	8818;28176;43822;76319	5.02E-01;4.99E-01;4.93E-01;2.54E-02
EIF2AK3	0.0809481	0.851905	4	TTATCTACCATACTACAAGA;GAGACAGAGTTGCGACCGCG;GTACCACCCATTACCTATTG;GAATATACCGAAGTTCAAAG	-0.1;0.06;0.08;0.09	27709;49867;51925;52915	6.62E-01;5.01E-01;4.21E-01;4.01E-01	24527;25517;27575;49733	9.34E-01;7.69E-01;5.33E-01;3.93E-01
EIF2AK2	0.17469	1.06005	4	ATGGTCTCAGAAATAATCAA;ATTATGAACAGTGTGCATCG;AAAGGCAATACGTACCACTG;GCAACCTACCTCCTATCATG	-0.01;0.03;0.14;0.21	40958;46434;58373;64866	6.55E-01;4.61E-01;3.75E-01;3.08E-01	12576;19069;31008;36484	1.31E+00;8.13E-01;6.85E-01;4.18E-01
TDG	-0.258643	0.631572	4	CCGGCAGCAAAGATCTCTCC;CCTGCTCAGGAACCAGTGCA;TTTATAGATTGGCATAAACC;TCTGTGTCTGGAATCTTATG	-0.35;-0.17;-0.02;0.1	6070;20147;39589;54829	6.53E-01;6.10E-01;6.00E-01;5.83E-01	22613;37853;57295;71372	4.26E-01;3.82E-01;3.75E-01;1.42E-01
EIF2AK4	0.240306	0.687532	4	GCAAGACGACTCCATCGTGG;ACTGGCCAAGAAACACTGTG;AGGATGACCGAGCTGCACGC;GTAGGCCTTCCCATCCACGT	-0.16;-0.12;0.18;0.3	20567;24963;62231;70070	5.43E-01;3.90E-01;3.76E-01;1.74E-01	7372;15211;52479;56875	8.25E-01;5.50E-01;5.36E-01;3.97E-01
ADCY9	0.0932513	0.732688	4	TGTACGCCCGGCATTACGCG;GCTACCACGTCACTGCATCG;GGGAGACTGTTACTACTGCG;GATATCGGGTCAGAGAGCCA	-0.06;-0.05;-0.02;0.2	32676;34267;39569;64149	5.83E-01;4.87E-01;4.38E-01;3.27E-01	13293;37873;43175;44766	9.52E-01;5.13E-01;4.26E-01;4.09E-01
NMB	-0.19904	1.70065	4	CGGGAGATCCCAGCTGAGCG;CGTCCCCAAAGACTTACCGG;AAGATCCGAGTGCACTCGCG;TGGTCCCTCAGGGAGGTGTG	-0.21;-0.19;-0.16;-0.14	15947;17438;20447;22657	2.14E+00;1.27E+00;7.38E-01;3.85E-01	54785;56995;60004;61495	1.15E+00;6.45E-01;4.01E-01;3.78E-01
EREG	-0.19909	0.665916	4	ATGGAATCACAGTTGTACTG;ATTGACACTTGAGCCACACG;AGGTGTGAAGTGGGTTATAC;AGTTATCACTGGACTCTCCT	-0.28;-0.12;0.04;0.05	10304;25150;46633;49087	7.92E-01;5.40E-01;4.60E-01;4.59E-01	28355;30809;52292;67138	4.63E-01;4.28E-01;3.98E-01;2.48E-01
MYO19	0.230862	0.81942	4	GTGGTCATTCATCAACTACC;TAGGGAATGCGTGTACACTG;TGGCCAAACTGATCTATGCG;TCATTGTGGTGCATTATGCG	-0.24;0.06;0.14;0.32	12858;50349;58402;71045	5.08E-01;4.14E-01;3.75E-01;1.50E-01	6397;19040;27093;64584	9.53E-01;6.86E-01;5.93E-01;3.15E-01
FAM136A	-0.181097	0.746465	4	CTGGTGCACCTGCTTCATGG;GCATGGTGCACCGGGCCAGG;AAAGCCTGGGCTTGAGCCAG;TGCACCGGAACATGAGACCC	-0.22;-0.15;-0.08;0.09	15037;22284;30374;52984	8.34E-01;6.59E-01;5.99E-01;3.91E-01	24458;47068;55158;62404	4.67E-01;3.93E-01;3.81E-01;3.75E-01
MYO16	-0.146965	0.650717	4	AGGAAACAACAGCTAACCGG;ACACCTCGTGAACTGTAATG;TGAAGCATTCTGAATGACCA;CTAGCAGCAATATTGCACCT	-0.16;-0.13;-0.03;0.08	20459;24010;38088;52208	6.85E-01;6.16E-01;5.61E-01;3.76E-01	25234;39354;53432;56983	5.33E-01;4.26E-01;3.99E-01;3.90E-01
TRNT1	-0.213288	0.685764	4	TGCTAAACAGAGAATACAAG;ATTCGGATGATAAACAACAG;TGAATAGATACTGCTTCGGA;GTGGCAAAATCTATATCCTG	-0.36;-0.06;-0.06;0.18	5644;32751;33438;62472	7.38E-01;6.34E-01;4.47E-01;3.73E-01	14970;44004;44690;71798	4.88E-01;4.42E-01;3.92E-01;1.31E-01
ASAP1	-0.42475	1.16681	4	CAAAGAAGAGGCCCTAACCA;GATTCCACTCATATTCTACG;AATTCAAGTCTATGCAGAAG;GAGAGCACGCAAAACAACAT	-0.67;-0.18;0.11;0.35	441;19100;55715;71893	1.65E+00;6.84E-01;3.79E-01;1.29E-01	5549;21727;58342;77001	6.40E-01;6.12E-01;3.75E-01;9.90E-03
ASAP2	0.203684	1.04391	4	TCGGACTGAAATAAGCGGAG;GGAACCTGGATAAACAGACA;GACTCAGTCAAACCCAACCC;CCACAAGGATCCGAAAAGTG	-0.07;0.1;0.13;0.28	32265;54826;57629;68921	5.91E-01;4.80E-01;3.75E-01;2.02E-01	8521;19813;22616;45178	1.15E+00;9.36E-01;6.63E-01;5.08E-01
NMI	-0.338815	0.858485	4	GCTTGAAACGGAGTTACAAG;CGAGCTCACTTGAAACGAAC;TGAATTTAATGGAACTGGCT;ACTGTCTGTCATAGTCCACG	-0.51;-0.17;0.04;0.12	1861;19621;47620;57082	1.05E+00;6.68E-01;5.30E-01;4.46E-01	20360;29822;57821;75581	4.73E-01;3.76E-01;3.75E-01;4.22E-02
OCRL	-0.224605	0.649928	4	GGAATTGACAATGCAAAAGG;CCAATGCAGTAGATATCAGG;TGAAGGTTGTGGATGAACGA;ATGACTCTAAAACAGACCGG	-0.33;-0.12;-0.06;0.14	7383;25019;32995;59096	7.51E-01;5.49E-01;5.42E-01;4.70E-01	18346;44447;52423;70059	4.45E-01;3.97E-01;3.76E-01;1.74E-01
LOC107984655	nan	nan	1	TCGGGCCTCAGACTGTACAG	-0.08	30733	0.401	46710	0.22
BMPR1AP2	nan	nan	1	ATGGCGTGGCGAAAAAGTGG	-0.24	12906	0.778	64536	0.0792
ENTPD6	0.138322	0.786688	4	GTGGCCTTCCAGAAGTCGAA;GGGCTTGTTACCTCCACGCG;GAACTGGAAGACGTGTACTC;CTCTTGCAGGCGTTTCGGCG	-0.31;0.07;0.09;0.18	8228;51551;53916;62546	5.27E-01;5.18E-01;3.87E-01;3.71E-01	14896;23526;25891;69214	1.00E+00;5.71E-01;3.92E-01;1.95E-01
ATG101	0.211489	0.763166	4	TGACCGTCCACACTTCCCAT;CTCCCCAACAACCTTGCGCA;AGTGGAACTTGCCTGTGCTG;CACCTACTCCATTGGCACCG	-0.33;0.03;0.15;0.27	6948;45852;59836;68506	5.68E-01;4.56E-01;3.77E-01;2.13E-01	8936;17606;31590;70495	7.94E-01;7.32E-01;4.95E-01;1.63E-01
PLAUR	0.274547	0.83116	4	GGGTTAGACTTGTGCAACCA;GACCAACGGGGATTGCCGTG;GTGACCCACTGGATCCAGGA;CAACACCACCAAATGCAACG	-0.42;-0.06;0.25;0.3	3635;33605;67438;69895	7.89E-01;4.67E-01;4.41E-01;1.78E-01	7547;10004;43837;73807	1.12E+00;5.43E-01;5.02E-01;8.35E-02
KRT28	-0.254314	0.619636	4	TGGTATGAAAAATACGGACC;CACCCTTCACCAAAACGTAG;TGTTGTTCAACAAAACCGCG;GCAATATGAGTCTCTGAGTG	-0.35;-0.16;0.04;0.2	6243;20690;46692;63995	6.38E-01;6.01E-01;4.58E-01;3.31E-01	13447;30750;56752;71199	4.64E-01;4.07E-01;3.76E-01;1.46E-01
TBX2	0.417153	1.08169	4	GCTCGCACTATGTGGAAGCG;GGGAGCGGCGTAGTCCCGAG;CTTATAGCGGCAATCGTCAG;CCAGTTCCACAAGCTAGGCA	-0.31;-0.12;0.19;0.64	8354;25629;63308;76406	5.31E-01;5.14E-01;3.99E-01;2.34E-02	1036;14134;51813;69088	1.29E+00;8.74E-01;4.02E-01;1.98E-01
SLCO1B1	0.103605	0.714244	4	AGCTTTATTGCTAAGACACT;GACTAACCATGACCTATGAT;ATGTGGATATATGTGTTCAT;CCAACCCATCGAGAATCAGT	-0.07;-0.05;0.07;0.14	31701;34298;50474;58904	4.75E-01;4.72E-01;4.37E-01;4.14E-01	18539;26968;43144;45741	9.15E-01;5.14E-01;5.10E-01;3.75E-01
LRRC26	-0.206305	0.516438	4	AGTGCAGCCCGTTCTCGCGC;GCCGGTTGCCGGCCAATGAG;CAGGTGCAGCGCGTCTAGAG;GCACGCACGTGCACACCTCG	-0.34;-0.08;0.09;0.16	6789;31324;53162;60253	5.75E-01;4.58E-01;4.36E-01;3.92E-01	17189;24280;46118;70653	5.56E-01;4.66E-01;3.79E-01;1.59E-01
SLCO1B3	0.347203	1.50842	4	ACAGCTAATTTGACCAACCA;TCTGTTTGCTAAAATGTACG;AACATTCCAGTTGCAACCGT;TCAATGTATGAAATCCCCAA	0.04;0.05;0.3;0.39	47763;48380;70062;73242	8.57E-01;5.49E-01;4.82E-01;9.68E-02	4200;7380;29062;29679	1.67E+00;1.35E+00;8.79E-01;7.36E-01
PPIAP60	-0.185329	0.572875	4	AACTTTCGTGCTCTGAGCAC;CCACCCTGACACATAAACCC;GCTCTGAGCACTGGAGAGAA;CCAGGGTTTATGTGTCAGGG	-0.27;-0.1;-0.04;0.25	10465;28444;36438;67168	6.56E-01;4.89E-01;4.56E-01;2.47E-01	10274;41004;48999;66977	4.61E-01;4.29E-01;4.29E-01;2.52E-01
LRRC23	-0.169972	0.633092	4	AGGTGGGTGAGGTAGTTGAG;GTAGGGCAGTTCATTCATCT;AACCAGATTACTGACACTGA;GCAGGCTGATCAACTTCTCG	-0.21;-0.13;-0.05;0.22	15304;24645;34155;65707	7.17E-01;5.49E-01;3.89E-01;2.85E-01	11735;43287;52798;62138	4.38E-01;4.32E-01;3.94E-01;3.82E-01
PPIAP66	nan	nan	1	AATGCTGGACCCAACACAAA	0.16	60687	0.106	16755	0.665
MPDU1	0.41704	2.08323	4	TTCCTGGTCATGCACTACAG;TGGGAGCCAAGAGTGCTGAA;ACTACAGTCAAGGGCGTCAG;TGGAGCTAGTGGCATTGACT	0.08;0.26;0.33;0.5	52255;68143;71233;75244	1.17E+00;1.03E+00;6.03E-01;5.00E-02	2198;6209;9299;25187	2.22E+00;1.95E+00;1.49E+00;9.82E-01
LRRC20	-0.139603	0.51598	4	TCTGGCCAGAGACATTCCGC;CTTAAGCTCGTTGTTAGCCA;AGGCCGTGGCCAGAGTAGCA;ACCACATTCAGTCAGCTCCG	-0.19;-0.08;0.05;0.11	17151;30085;48495;56047	5.62E-01;4.70E-01;4.35E-01;3.79E-01	21396;28947;47357;60291	4.83E-01;4.49E-01;4.35E-01;3.78E-01
LOX	0.181085	0.773578	4	TGTCAGAGATTATGATCACA;CATGTACAACCTGAGATGCG;AGTACTTGTAGGGGTTGTAA;TGGAACCAGTGACGGGCGGT	-0.11;-0.01;0.18;0.18	26222;39837;62314;62499	4.27E-01;4.07E-01;3.90E-01;3.72E-01	14943;15128;37605;51220	8.29E-01;7.18E-01;6.28E-01;3.92E-01
LPGAT1	0.406421	1.19045	4	GAAGAGGCGAGAAACAAGTC;AAGCGGTTCTGGTATATCGA;TGTTACTCTGCCAAGGTCTG;TGTAGGATGGAATAGCAACC	-0.23;-0.1;0.31;0.5	14207;27747;70593;75185	5.72E-01;4.99E-01;3.98E-01;5.14E-02	2257;6849;49695;63235	1.41E+00;9.72E-01;4.22E-01;3.52E-01
PRKY	nan	nan	1	CAAGGCAGGCAGATCACCTG	0	41797	0.268	35589	0.338
LRRC29	0.181174	0.721352	4	TGCAGCCGACTCAGTGACAA;AGCCCCGTGCATACAGCCCA;GACTGATGCCAGTTTAGCCA;GAGTTCTGGCAACAGGCTAA	-0.15;-0.09;-0.09;0.45	22021;28759;29409;74444	8.67E-01;4.85E-01;3.80E-01;6.86E-02	2998;48033;48683;55421	8.62E-01;5.81E-01;4.78E-01;4.33E-01
LRRC28	-0.29266	0.721052	4	CAGCCATGGAGAGCTCATTG;GACTATGATTACCTGGAGGT;AGAACTACAGTATGTATACG;GTTTGCTAACTTTACCCGAG	-0.44;-0.15;0.03;0.16	3228;21856;46018;60914	8.33E-01;6.09E-01;4.68E-01;4.17E-01	16528;31424;55586;74214	4.57E-01;3.81E-01;3.79E-01;7.39E-02
TIMM17B	0.184434	0.725964	4	CGAATTGTGGATGATTGCGG;AAGGCCTGGACTCACAACAG;CTACAGGTAGCTTCGCAGTG;CACCAGTGGAGCATTGACCG	-0.11;0.01;0.15;0.22	26135;43216;59957;65031	4.38E-01;4.06E-01;3.78E-01;3.03E-01	12411;17485;34226;51307	7.37E-01;7.15E-01;7.15E-01;4.21E-01
GCNT4	0.23592	0.970878	4	GCACCCGTCTAAGTTCATGA;AATATCTGAATGTTATGGGG;TCTGTTTCTTACAAAAGGCG;TGTGCTGGTTGTATATAGCA	-0.11;0.12;0.15;0.32	26093;56212;59429;71031	6.24E-01;4.06E-01;3.76E-01;1.50E-01	6411;18013;21230;51349	1.22E+00;7.19E-01;7.14E-01;5.93E-01
GCNT7	-0.223624	1.29003	6	AGTCCTCCTGGCCTTCGAGG;AAATAAATGGTTAAGTTATG;GAATGCACAGTCTTTGTTGG;TAAGACTGCTGTGCAAACCT;AAGCGGAACACAGTTCATCT;TATAACTATTCATAAGGAGC	-0.29;-0.22;-0.16;-0.14;-0.12;0.28	9563;14505;20543;23566;25149;69248	1.83E+00;1.21E+00;8.30E-01;6.39E-01;4.16E-01;2.91E-01	8194;52293;53876;56900;62937;67879	1.12E+00;7.22E-01;5.12E-01;4.40E-01;4.00E-01;3.43E-01
TIMM17A	0.203394	0.57158	4	TTCTGCTTACCTCCTAACTG;GGAGTAAACCACAGACTACG;CCCTGGAACTCCATCACAAG;TGGCGAATTGTGGATGACTG	-0.24;-0.14;0.09;0.31	13378;23227;53771;70660	5.78E-01;4.08E-01;3.88E-01;1.59E-01	6782;23671;54215;64064	5.75E-01;5.68E-01;3.85E-01;3.29E-01
GCNT1	-0.194015	0.753956	4	TCATGTGGACACAAAATCCG;TCCGCCTCTTCTTTACTAAG;AGAGTGTGGTTTATGCATCG;AATTTAAAAAGCGCCCTCGG	-0.21;-0.18;-0.02;0.05	15609;18838;39554;48412	8.16E-01;6.92E-01;5.84E-01;3.87E-01	29030;37888;58604;61833	4.36E-01;4.26E-01;3.91E-01;3.75E-01
GCNT3	-0.372937	1.01048	4	AATACTTCCTGAATACATGT;GAACATATACTGTGTCCATG;GAGGAATAGCATGGAGTCAG;AACTGTTCAGGGGTCACCCG	-0.56;-0.18;-0.07;0.51	1205;18122;31565;75349	1.23E+00;7.95E-01;7.15E-01;4.76E-02	2093;45877;59320;76237	1.00E+00;4.56E-01;3.76E-01;2.72E-02
GCNT2	0.177762	0.853334	4	AGGGAAAAATATCACCCCAG;AAATGTCTACTGTGTTCACG;CAAGAGCATACAGATAAAGG;TTGCAAGGGACACTTCGCAA	-0.27;0.08;0.14;0.22	10737;51755;58734;65018	5.30E-01;4.50E-01;3.75E-01;3.04E-01	12424;18708;25687;66705	1.01E+00;6.96E-01;4.20E-01;2.59E-01
SEMA6B	0.541822	1.61826	4	CGAGTGTGCAAGAACGACGT;GGCACTCGGACCACGCAGCG;GACACACGTTTATGTCGCTG;GGCATTGTACTGCATCCCGG	-0.78;0.04;0.41;0.68	169;46813;73554;76591	2.06E+00;7.64E-01;4.65E-01;1.92E-02	851;3888;30629;77273	1.87E+00;1.37E+00;8.25E-01;3.77E-03
PARD6B	0.134628	0.875149	4	GTTGTCAGGACGCAATACGT;TTATCACAAAGCTGTTTCAA;TGTGTCTTCTATTATAGACG;TCCCGGATGTAGAATCCTAG	-0.03;-0.01;0.06;0.21	36840;39869;50104;64499	5.62E-01;4.27E-01;4.17E-01;3.18E-01	12943;27338;37573;40602	1.12E+00;6.29E-01;5.04E-01;4.13E-01
C14orf132	-0.24814	0.740313	4	ATTGGCAGAGGAGTTAAACA;TTTCATGGACTCGCCCAACG;ACGGCGTCGTTGGAGGACCG;ATGAAAGCTCCCCCCATCAT	-0.29;-0.21;-0.01;0.08	9440;15887;40401;52252	7.97E-01;6.83E-01;5.66E-01;4.81E-01	25190;37041;61555;68002	4.28E-01;3.98E-01;3.85E-01;2.26E-01
MBD3L2B	-0.180927	0.905542	13	CGTCTTAAGTATCCTTGCAC;GATGCAGCTGGTGAGTCTCA;CTGCGCCTACCGGAGACTGC;TCTTAAGTATCCTTGCACCG;GAAGAAACGAGAAATCCACA;ATGCAGCTGGTGAGTCTCAT;CAAAAGGAACATGATGCCCT;CCATACTCACCAGAACAGGC;CGTTTCTTCTGTAAAGCCCA;GGGGACGGCCGGTGAATCTC;CAGAAAAGGGGACGAGCACC;GGAGGCCGGTGACAAGGATC;TGCAGCTGGTGAGTCTCATG	-0.41;-0.29;-0.28;-0.11;-0.01;0.0;0.03;0.05;0.06;0.07;0.12;0.13;0.18	3911;9695;10066;27150;40951;42479;46404;48995;50196;51352;56817;57258;62599	1.20E+00;1.04E+00;8.88E-01;8.07E-01;7.48E-01;7.45E-01;7.37E-01;7.05E-01;6.56E-01;6.55E-01;6.54E-01;5.52E-01;4.53E-01	14843;20184;20625;26090;27246;28447;31038;34963;36491;50292;67376;67747;73531	1.19E+00;9.57E-01;8.80E-01;7.84E-01;7.67E-01;7.18E-01;7.12E-01;6.65E-01;6.41E-01;6.12E-01;5.45E-01;4.85E-01;2.93E-01
LPCAT4	-0.161276	0.646517	4	CAGGACTGTGTGCCACAACG;TTGAGACCCTTACCCACCTG;ACATTACCTTAACCCTCTGG;ACTGGGAAAAGTGCTTCGGA	-0.17;-0.15;0.01;0.08	19223;22000;42581;52122	6.88E-01;6.05E-01;5.24E-01;3.75E-01	25320;34861;55442;58219	4.96E-01;4.35E-01;3.99E-01;3.80E-01
ELL	-0.627834	2.94833	4	TGAGTGAAGTGCGATATCCG;AGAACGTCCGCGCCTCTGCG;GCCAACATGAGTGCTAAGGA;AGCCCCAGGTGCAACAGACG	-0.83;-0.43;-0.35;-0.24	112;3480;5996;12778	3.13E+00;2.77E+00;2.24E+00;1.96E+00	64664;71446;73962;77330	1.82E+00;1.51E+00;8.05E-01;2.49E-03
HMGA1P3	nan	nan	1	CCAACACCTAAGAGACCTCG	-0.17	19623	0.596	57819	0.127
LPCAT1	0.193941	0.619681	4	GAAGAGCGTCAGTGTCATGA;GCGTCGAAGTAGGACGAGTG;TCACAACCAAGTGGAAATCG;CTCGAACGTGTAGTCAGTCA	-0.16;-0.07;0.14;0.25	21175;32062;58367;67394	4.52E-01;3.77E-01;3.75E-01;2.41E-01	10048;19075;45380;56267	6.84E-01;5.55E-01;4.77E-01;4.66E-01
KRT20	-0.350035	1.61642	4	GAGAGGAATACGTCTAACAG;CCAGCACCCCCATAAACGCT;AACTATGGGAGCGATCTCAC;GTAGTCGCGACCAGCCCTCG	-0.5;-0.2;-0.2;-0.09	1994;16420;16562;28760	1.72E+00;1.51E+00;1.02E+00;7.76E-01	48682;60880;61022;75448	8.90E-01;7.71E-01;3.82E-01;4.53E-02
MID1IP1	0.289522	0.869237	4	CAACATCGTTGTCTAACCCG;TGGACTTGAGAAGCACGTAG;CATTGGCGCTTCCCGAGTCG;ATCCGCAACGACATCGAGTG	-0.15;-0.06;0.26;0.32	21742;33660;67898;70852	4.79E-01;4.41E-01;3.79E-01;1.54E-01	6590;9544;43782;55700	1.15E+00;5.84E-01;5.72E-01;5.03E-01
TAS2R42	0.241357	0.868434	4	CTCCACAATTGGACAACTGT;GACTGGTAAACTGCTCTGAA;GAAATAGAAAATGCTTAGGC;TTATATACCACATATAGACT	-0.23;0.08;0.14;0.34	13676;52424;58778;71676	5.42E-01;4.04E-01;3.75E-01;1.34E-01	5766;18664;25018;63766	1.04E+00;6.97E-01;6.27E-01;3.38E-01
INAVA	0.173784	1.32133	4	GATGGGAACCACGTGGTAGG;AGATCACAGAGGCAGCCCGT;ACTTCCTGGGCTTCTCATAG;GGTTCGCCGCAGGATCGGAG	0.02;0.11;0.11;0.24	44227;55233;55907;66412	7.44E-01;6.00E-01;3.78E-01;2.67E-01	11030;21535;22209;33215	1.47E+00;1.17E+00;6.17E-01;4.45E-01
PIGA	0.463693	1.4259	4	CCGTACCCATAATATATGCA;CAGACTGTGAAAGAGGGTCG;TCTTCCACGCCAAGACAATG;GTTTGTATCACAAAGAGACA	-0.23;0.07;0.39;0.54	13907;50920;73204;75620	7.33E-01;5.17E-01;4.02E-01;4.13E-02	1822;4238;26522;63535	1.79E+00;1.06E+00;9.76E-01;3.44E-01
PIGB	-0.289801	1.10583	4	TGTCAAATACTCATCCCTGG;TCTTGAAGTTTCACATCACA;ACAGCAATACCATGTGAACC;TTTAACGTGCTGCAGAACTG	-0.31;-0.27;-0.14;0.38	8263;10714;22802;72782	1.14E+00;1.07E+00;5.17E-01;1.08E-01	4660;54640;66728;69179	6.99E-01;5.87E-01;4.51E-01;1.96E-01
PIGC	0.110616	0.631027	4	GAAATACCAATATTGGGCTG;CAGTCCCTAAAAGCCAATGG;AGTGCTGACAGACTCTGTAA;GAAGAGTGGGCAGACCCGGT	-0.29;0.0;0.09;0.13	9664;42535;53648;57708	5.11E-01;4.75E-01;4.34E-01;3.89E-01	19734;23794;34907;67778	6.96E-01;5.66E-01;3.75E-01;2.32E-01
PIGF	0.341333	0.976891	4	TATTGGAAACACACTTGACA;GGTCCTAACAAACATAAGCA;TTTCAAACTTACTCTATCAG;AAGAAGTTCATTATCACACA	-0.52;0.03;0.26;0.42	1648;45349;67901;73903	1.10E+00;4.79E-01;4.52E-01;8.12E-02	3539;9541;32093;75794	1.15E+00;7.99E-01;7.78E-01;3.73E-02
CALCRL	-0.370547	1.53208	4	CGTTTACTGCAACAGAACCT;TTACCTACACACACTCATTG;GTGGGTGTTAACATTACACT;AGAATTAGAAGAGAGTCCTG	-0.67;-0.07;-0.06;-0.06	461;31754;33572;33938	1.63E+00;1.43E+00;7.34E-01;4.55E-01	43504;43870;45688;76981	7.23E-01;4.73E-01;4.41E-01;1.03E-02
PIGH	0.189908	0.798321	4	AGCGAACGCAGCGAGAGCCG;GGCCGCCAGCCACACCGTGC;GGCAGGACGGGGAGTAGTAG;ACTTGCCATTACCTCGCAGA	-0.11;-0.09;0.19;0.19	26836;29243;62951;63292	4.80E-01;4.13E-01;3.96E-01;3.50E-01	14150;14491;48199;50606	8.58E-01;7.39E-01;4.39E-01;3.99E-01
PIGK	-0.299345	0.740741	4	AGTGGATTATAGAAGTTACG;AATTACCAACATAGAACTCG;GCCGCTAGTCATATCGAGGT;AGTGGGAGAAGATTCACTCT	-0.41;-0.18;0.02;0.34	3859;18136;44655;71683	7.67E-01;7.14E-01;4.89E-01;1.34E-01	5759;32787;59306;73583	6.27E-01;4.47E-01;3.76E-01;8.88E-02
PIGL	-0.113376	0.518529	4	AGGGATTTCCCAGATGACCC;ATAATCATTACACTGGAGAG;GGTACACCCAGTGCCTTAGG;AGGTGGTGACTTTCGATGCA	-0.17;-0.06;-0.02;0.26	19671;33882;38928;67857	5.97E-01;4.40E-01;3.75E-01;2.30E-01	9585;38514;43560;57771	5.09E-01;5.07E-01;4.77E-01;4.26E-01
PIGM	-0.385407	1.15489	4	GAAGACGCCATAGAAAACCA;AAGTGTACCGGAATTGACGG;CCGCGCGCTTCGTCACGGAG;CAATAGAGTCCGCATTACCG	-0.71;-0.06;0.0;0.2	322;33336;42500;63811	1.78E+00;5.25E-01;4.43E-01;3.36E-01	13631;34942;44106;77120	4.97E-01;4.34E-01;4.05E-01;7.22E-03
PIGN	-0.170346	0.545496	4	GAAGAAAGTCCAACTCAGTG;GTCTGTCATTCCATGGTCAG;ATGCAACAAAACTGGATACG;GCCACTGCCAATATGGTATG	-0.22;-0.12;0.11;0.12	14915;25055;55396;56442	5.49E-01;5.42E-01;3.92E-01;3.80E-01	21000;22046;52387;62527	6.04E-01;3.97E-01;3.77E-01;3.72E-01
PIGO	-0.277725	0.757899	4	CATCCCATTTGGGAATATCG;AGGCTTTCCACAGAAAAGGG;GTGGCTGAAGTGCCAAGGCG;GTTTCTTGGCCATTTCAGGG	-0.42;-0.14;-0.06;0.09	3699;23431;33590;53262	7.83E-01;7.33E-01;6.50E-01;5.73E-01	24180;43852;54011;73743	4.41E-01;3.91E-01;3.87E-01;8.50E-02
PIGP	0.664187	1.62404	4	CAGGAATAAAGGCCCACACG;GTACTTACTGAAGCCAAATT;ATTGTATGGATGGAGTCGAG;ATAGCAATAAGGAGGTAGAC	-0.08;0.0;0.25;1.08	30917;42258;67280;77301	4.63E-01;4.61E-01;4.33E-01;3.14E-03	141;10162;35184;46525	2.14E+00;1.11E+00;8.85E-01;6.89E-01
PIGQ	0.259834	0.697766	4	GAGCACATCCTTTGGCACGT;GCGTGCTACCGTGTCGAAGA;AGGAACAGGAGTCCACGCGC;GCTAATCTTCAGTACACGGA	-0.42;-0.04;0.13;0.39	3690;35494;57814;73139	7.83E-01;4.32E-01;3.75E-01;9.93E-02	4303;19628;41948;73752	7.28E-01;6.68E-01;5.36E-01;8.48E-02
PIGR	0.236533	0.859303	4	CATCCGAATGGGCTCCACAC;TCTGTGCCGACAGAGCAGTG;GCACCAGTATTTCTCGTACG;CCTCCAGAGAGTATCGCCGT	-0.39;0.09;0.12;0.35	4729;53183;56990;71985	6.94E-01;5.56E-01;3.76E-01;1.27E-01	5457;20452;24259;72713	1.07E+00;6.45E-01;6.45E-01;1.09E-01
PIGS	-0.303998	1.1166	4	TCTTTACTATGCAATGTTGG;ATGGTCCAAAGCCCTCCGAT;TCCGTGGTCTTCCACCAGAG;ACCATAATGCCACCCCAGCG	-0.36;-0.25;-0.16;0.22	5681;12385;20417;65710	1.27E+00;9.65E-01;6.32E-01;2.85E-01	11732;57025;65057;71761	6.46E-01;4.32E-01;4.21E-01;1.32E-01
PIGT	0.126573	0.780748	4	TCGGTGCAGACCACCTCCCG;AGGCGCAGAAGATCCCTGAG;TTTGGAGGACCCGATACTGG;AGGACGTCATCCTAGGCACT	-0.18;0.08;0.09;0.17	19093;51718;52968;61257	5.30E-01;4.07E-01;3.93E-01;3.75E-01	16185;24474;25724;58349	1.01E+00;5.52E-01;4.92E-01;3.83E-01
PIGU	-0.311321	0.775414	4	GAGTATGCCATGATGTATGT;TGGCCGAGTTCATTTCCGAG;GATGTAACGCATTTCCATAG;TTACATAAAGCCATAGACTG	-0.46;-0.17;-0.01;0.19	2758;19998;39921;62866	8.94E-01;6.57E-01;5.76E-01;3.62E-01	14576;37521;57444;74684	4.27E-01;3.95E-01;3.75E-01;6.30E-02
PIGV	0.27186	2.19059	4	GGAGTACACTAGTCCAGACT;GCTGCATAAAAGGACTGGTG;TCTACAGCTAACTGTACCAA;AACTGTTGAGACCCTTACGG	0.16;0.2;0.23;0.32	60680;63550;65775;70789	1.50E+00;8.86E-01;4.33E-01;1.56E-01	6653;11667;13892;16762	2.66E+00;1.72E+00;1.01E+00;5.81E-01
PIGW	0.21585	0.703925	4	GGGGTATGTGGCAATACACA;TAATATTAACCTCTTCAGTG;TAAACGCACTGGTAATTACA;TGTATCAAATATACCGAAGG	-0.4;-0.01;0.03;0.4	4181;40816;45767;73467	7.38E-01;4.71E-01;4.29E-01;9.15E-02	3975;31675;36626;73261	7.56E-01;6.52E-01;4.55E-01;9.64E-02
PIGX	0.346894	1.60057	4	TGGGTTATTGACCACAATCG;CAAAATAATTTCAGAACACA;GGCCCCTAACTATTTGTCCA;TGTCCTGTTTAATTAAGAGA	-0.16;0.21;0.31;0.38	20888;64464;70480;72983	9.33E-01;5.67E-01;3.77E-01;1.03E-01	4459;6962;12978;56554	1.80E+00;1.40E+00;7.15E-01;5.46E-01
PIGY	-0.255667	0.935791	4	TGTGGAAGAAAACTTCCCAC;ACTGTTCTACTCAGCCTCTG;GGAATAAGAACAGTCAACGT;AGTCCTGCTAAAGAAACCAG	-0.59;0.08;0.13;0.34	937;52334;57883;71620	1.33E+00;5.41E-01;3.75E-01;1.36E-01	5822;19559;25108;76505	1.04E+00;6.70E-01;6.24E-01;2.11E-02
PIGZ	0.322484	0.898974	4	GCGATCCGCCCCCATCGGCG;GGGTGCACATAGCCCGTCTG;AACGTGGGGCCCTACACGCA;GGAGAAATACCAGCTGTCCG	-0.16;-0.08;0.23;0.42	21134;30748;65788;73811	4.64E-01;4.33E-01;3.77E-01;8.34E-02	3631;11654;46694;56308	1.01E+00;7.89E-01;5.54E-01;4.58E-01
CCIN	-0.27953	1.04175	4	GATTCCGTGGTCATCCTCGG;CTTCTGGACTACTTCTATAG;CAATTGGGTGTACTTCCGGA;AGGCGGCCAAAGATAACAGG	-0.35;-0.21;-0.17;0.11	5992;16040;19983;55409	1.29E+00;7.91E-01;6.14E-01;5.82E-01	22033;57459;61402;71450	6.58E-01;3.84E-01;3.80E-01;1.40E-01
TAS2R41	-0.434355	1.23807	4	GTTCACCCAAAAAAACAGCA;CTGGGAACATGACCTACAAG;CTAATGAGGATCATATCCAA;CCAGCTGCAAAACCAGAAGG	-0.57;-0.3;-0.0;0.03	1161;8585;41743;45856	1.24E+00;1.23E+00;9.10E-01;5.39E-01	31586;35699;68857;76281	5.06E-01;4.70E-01;4.31E-01;2.62E-02
TAGLN	0.324152	1.56194	4	GAAGGCGGCTGAGGACTATG;CCTGGAAGCCCAAGCGCCCA;CTTCCTCTCTACCTTCAAAG;AATCGAGAAGAAGTATGACG	-0.25;0.22;0.27;0.38	12183;65644;68489;72841	1.00E+00;4.95E-01;4.24E-01;1.06E-01	4601;8953;11798;65259	1.92E+00;1.20E+00;7.04E-01;2.97E-01
ANKLE1	-0.316323	1.32338	3	TCAGTGCCTCGACAGATCTG;TCCTGCAGGATCTCGACACG;ACCTAGGTCTCAGGGCACGG	-0.32;-0.22;-0.1	7878;14389;28045	1.32E+00;1.07E+00;6.09E-01	49397;63053;69564	6.00E-01;4.32E-01;1.40E-01
CCDC179	0.144324	0.65836	4	AACACCTAAAGAAAGAGAAG;ATCCTTCAGAGGTCACTGAG;CAGACTCACAGGGTTGACTT;AAGACAACATCATCCTTCAG	-0.1;-0.09;0.0;0.29	28456;29868;42281;69306	5.29E-01;4.73E-01;4.29E-01;1.93E-01	8136;35161;47574;48986	7.96E-01;5.21E-01;4.47E-01;4.33E-01
OR10A7	-0.499686	1.4528	4	TTGTAGATCTAGTGTCCCCA;AGAGGGAAACTTGCATCTCG;TTGAAGTGCGAGATCCACAC;AGTGTTAAAACTAGTCACAG	-0.8;-0.2;0.12;0.23	140;16776;56796;66171	2.14E+00;7.62E-01;3.76E-01;2.73E-01	11271;20646;60667;77302	6.39E-01;4.40E-01;3.80E-01;3.12E-03
ALPP	-0.0741417	0.970286	4	TTGTCTACATTGTATGTCTG;CGAAAGTACATGTTTCGCAT;CCCGGACTTCTGGAACCGCG;CGGCGTCCGAGTACCAGTTG	-0.08;-0.07;-0.06;-0.02	30942;32047;33414;38763	1.20E+00;7.38E-01;4.61E-01;4.52E-01	38679;44028;45395;46500	8.86E-01;6.01E-01;4.77E-01;4.42E-01
RHPN1	-0.569225	1.94019	4	CAGGTACGACTCGCTTACTG;ACTCACGGGAGCCGTCGCAG;GGAAGGCCTCCATAGCGCGG;GATTCACCAGCAGATTGACA	-0.66;-0.48;0.09;0.09	494;2366;52927;53527	2.28E+00;1.60E+00;6.42E-01;3.93E-01	23915;24515;75076;76948	9.53E-01;5.52E-01;3.89E-01;1.11E-02
INPPL1	0.28372	0.88019	4	TTTCAGGTAGTCGTGCGAGA;CCAGATCCGTAAGCTCCTTG;CCTGGATATCCATGTCCAGG;GCACAAGCAGAAGCCAACTG	-0.16;-0.06;-0.03;0.6	21203;33119;37015;76172	6.42E-01;4.44E-01;3.77E-01;2.87E-02	1270;40427;44323;56239	1.20E+00;5.56E-01;4.94E-01;4.28E-01
OLR1	0.171983	0.560546	4	AGTTTCTTTACTCTCCATGG;GGAGTCAGAAAACGAACTCA;TTCCCAGTTAAATGAGCCCG;TAATGGTCACTACTAATCCC	-0.24;-0.16;0.15;0.2	13105;20794;59417;63660	6.35E-01;4.11E-01;3.76E-01;3.40E-01	13782;18025;56648;64337	7.18E-01;4.03E-01;3.76E-01;3.22E-01
SERPINB8	0.299095	0.976804	4	AAAGACGGAGATATTCACCG;GAAGCATATAAATGACTGGG;GCCTGGAGCTTACCACGGCG;ATTTGACAGAAAGTACACAA	-0.11;0.06;0.09;0.51	26342;50440;53317;75322	5.09E-01;4.08E-01;3.91E-01;4.82E-02	2120;24125;27002;51100	9.97E-01;9.57E-01;7.22E-01;5.59E-01
SRRM1	-0.408427	1.91999	4	AAGTGCACAAGAAAACATCG;GCCCCCCTCGGAAAACTCGT;TTGACAAAGTACCTTCGTCG;AGGGGAAGATCGTCTTCTAG	-0.46;-0.36;-0.26;-0.12	2738;5716;11622;25937	1.94E+00;1.90E+00;1.55E+00;8.96E-01	51505;65820;71726;74704	1.01E+00;1.00E+00;6.30E-01;6.25E-02
CCDC171	0.198882	0.729906	4	AGGATCCAAGAAAAACTCTG;TCACACCTTATATCAGCACT;AAGCGTTGGAAAAACATCAA;GCGCATGATCGGCTATAGAG	-0.26;0.03;0.05;0.35	11295;46382;47978;72046	4.61E-01;4.41E-01;4.39E-01;1.25E-01	5396;29464;31060;66147	8.11E-01;6.49E-01;4.77E-01;2.74E-01
CCDC172	0.242852	0.672512	4	AAAAATTAAGAAAGCAACGG;CAAGCAAACATGTTGAAAAG;AGTCGCCGTTTGATGCGAGA;ACAGTGAAATTACAAACCAT	-0.15;-0.03;0.15;0.33	22175;37182;60000;71310	4.27E-01;3.81E-01;3.78E-01;1.43E-01	6132;17442;40260;55269	7.38E-01;6.07E-01;5.86E-01;5.69E-01
CCDC173	-0.279559	1.21171	4	AAAAGCGTCTTATACAAATG;GAAGAAGAAATATACAAACA;GCATTTGCGATCTCAAGAAG;AAAACGACACAGAGAAAGGG	-0.29;-0.27;-0.18;0.3	9459;10715;18945;70151	1.35E+00;1.07E+00;4.81E-01;1.72E-01	7291;58497;66727;67983	6.89E-01;5.53E-01;4.51E-01;2.26E-01
SRRM5	0.0791121	0.769982	4	AAGAGTTACCGCCCACCAGG;GTCAGATGATCATCCCCAGT;TTGGAAGAGAAACCATAGCA;TGGGTGTTCTTGCTTTGCTG	-0.12;0.04;0.06;0.1	25951;46990;49225;54898	5.98E-01;4.67E-01;4.27E-01;4.04E-01	22544;28217;30452;51491	8.31E-01;7.09E-01;4.92E-01;3.82E-01
SRRM4	-0.212448	0.803986	4	AAGAGCCGGGAGCTCAACAG;CGGTGGCGGTGAGACTTTCG;CTGGGAACGTCCTCGCGAGG;CAAACTGGACTTCTTCACTT	-0.28;-0.15;-0.06;0.04	10121;22258;32680;47534	8.48E-01;7.60E-01;5.99E-01;4.64E-01	29908;44762;55184;67321	4.47E-01;4.47E-01;3.81E-01;2.43E-01
CCDC177	0.315154	1.62746	4	TTTCACGCCTTTGAGCCCCG;GCATCGTCGTCATCCTACAG;GCGGCCGGTGATCGGAACCA;CCACCGGCTTGACCGCACAG	0.03;0.19;0.29;0.34	45782;63301;69430;71686	8.74E-01;7.92E-01;5.25E-01;1.34E-01	5756;8012;14141;31660	1.70E+00;1.55E+00;1.29E+00;6.27E-01
H3C2	-0.253646	0.714857	4	CCGTTACCGCCCGGGCACTG;CAGCTTCCGAATCAGCAACT;ACAGCTCGGAAATCCACCGG;AGAGCTCTGGAAGCGAAGAT	-0.42;-0.09;-0.02;0.09	3717;29564;39280;53302	7.81E-01;6.49E-01;5.90E-01;4.76E-01	24140;38162;47878;73725	4.43E-01;4.26E-01;3.91E-01;8.54E-02
H3C3	0.334973	1.0296	4	GTAGCGACGGATTTCGCGCA;CCGCAGAGCTCTGGAAACGC;AGGTTTCTTCACGCCACCGG;CCTGGTGCGAGAAATCGCCC	-0.27;0.03;0.04;0.63	11011;45855;47311;76345	4.56E-01;4.50E-01;4.45E-01;2.48E-02	1097;30131;31587;66431	1.27E+00;7.94E-01;4.70E-01;2.66E-01
PDK3	0.204468	1.08159	4	ACATCCGCCACGTTACAGGT;TAAGCATGCGGAAAGAGATG;TTACTTAACCGCCCTTCAGT;TAGCATATGAAACAGATGTG	-0.01;0.06;0.2;0.21	39736;49299;63753;64786	6.25E-01;4.93E-01;4.04E-01;3.10E-01	12656;13689;28143;37706	1.25E+00;9.13E-01;8.96E-01;4.17E-01
H3C1	0.346887	0.896588	4	CAGTGGACTTCTGATAACGG;ACTGCTCGGAAGTCTACTGG;CAGCGGAGCTCTGGAAACGC;CAAGGCGCCACGCAAACAGT	-0.3;-0.23;0.13;0.56	8512;14109;58199;75857	8.75E-01;5.09E-01;3.75E-01;3.59E-02	1585;19243;63333;68930	1.11E+00;6.79E-01;3.99E-01;2.02E-01
H3C6	0.0458199	0.911974	4	CCTGCGCTTCCAGAGTTCCG;ACGGCTCGTAAATCCACAGG;CCTGGTGCGAGAAATAGCTC;CAGCTTCCGGATTAGAAGCT	-0.03;-0.0;0.04;0.05	37773;41221;47546;48515	8.12E-01;5.81E-01;4.47E-01;4.30E-01	28927;29896;36221;39669	1.16E+00;6.62E-01;4.72E-01;4.35E-01
H3C7	-0.239231	0.782365	4	ACAGCTCGTAAGTCCACTGG;GATAGCGGCGGATTTCACGG;CGATCTCACGTACCAGACGC;CGACAGTACCAGGCCTGTAG	-0.29;-0.19;0.01;0.04	9311;17884;42698;47701	8.42E-01;7.23E-01;5.22E-01;4.85E-01	29741;34744;59558;68131	4.45E-01;4.35E-01;3.77E-01;2.23E-01
H3C4	0.112735	0.520663	4	CCGTTACCGGCCCGGCACGG;TCTAGTCCGTGAGATCGCGC;CAGTTTGCGAATCAGCAGCT;CTGCTCGCAAGTCCACGGGT	-0.25;-0.02;0.02;0.21	11875;38539;44172;64609	4.96E-01;4.29E-01;4.26E-01;3.15E-01	12833;33270;38903;65567	5.98E-01;4.43E-01;4.15E-01;2.89E-01
SUN3	0.142253	0.490342	4	GGCTGATTATGCCCTGAAGT;CAGGACTCCTAAATCATCAG;GACGAAAATCCTGATGCGAA;GGAGGACCCGGACCACACAG	-0.18;-0.1;0.06;0.23	18836;27640;49542;65848	5.00E-01;4.23E-01;3.75E-01;2.82E-01	11594;27902;49802;58606	4.97E-01;4.84E-01;4.34E-01;4.21E-01
LNPEP	-0.330993	0.843323	4	TTCATAGCGTAGTGGCACAA;GCCTGAGCTTCTATTCATGA;GGGTTTGCTCACCTTCCGAG;AGGATAGTGGAATATGCCAC	-0.46;-0.21;0.15;0.2	2746;16029;59713;64006	8.95E-01;7.91E-01;3.77E-01;3.31E-01	13436;17729;61413;74696	7.28E-01;4.07E-01;3.84E-01;6.27E-02
H3C8	-0.353378	1.06411	4	ACTGCACGCAAGTCCACCGG;TCTGCGCTTTCAGAGTTCCG;GCTCAGTCGACTTCTGATAG;GGCGTTGGAAAGGCAACTTG	-0.44;-0.27;-0.13;0.06	3239;10625;24716;49361	1.08E+00;1.05E+00;8.32E-01;7.82E-01	28081;52726;66817;74203	5.48E-01;4.53E-01;4.25E-01;7.42E-02
SEC61A1	0.126178	0.766229	4	GAAGATAAAGAGGGTGATAG;GCTGAATGCCTTCCATACGA;AAGGCACATTGATGGAGCTA;TCATCACATACACGATAGAC	-0.14;0.06;0.08;0.17	22562;49860;52475;61546	5.01E-01;3.99E-01;3.97E-01;3.82E-01	15896;24967;27582;54880	9.34E-01;5.98E-01;5.43E-01;3.85E-01
SEC61A2	-0.610634	1.96857	4	AGTCCCACTACCATTAACAC;CCCCGTCATGACATACACAA;CAAAGTCCGAGCTTTACGGG;AAATCGAACAGACAGCATCT	-0.85;-0.37;-0.12;0.12	89;5398;25922;56770	2.34E+00;1.60E+00;1.00E+00;5.39E-01	20672;51520;72044;77353	6.49E-01;5.26E-01;3.76E-01;1.98E-03
ALPL	-0.171141	0.801862	4	AGCTCTTCCAGGTGTCAACG;CATTGGCCTTCACCCCACAC;GGCATGGTTCACTCTCGTGG;GATGACATTCTTAGCCACGT	-0.24;-0.1;-0.08;0.06	12964;27701;30553;49539	8.28E-01;7.76E-01;4.99E-01;4.13E-01	27903;46889;49741;64478	4.66E-01;4.23E-01;4.21E-01;3.18E-01
TM2D1	-0.653232	4.1815	4	ATAACTTGTAAGGATTCCAG;AAATGGCTATTCCTACAAAG;CGAGGAGTCGCTTAAGTGCG;GCCGTGACGGCCAGACTCGT	-0.81;-0.5;-0.47;-0.36	136;2029;2525;5842	4.49E+00;3.87E+00;2.41E+00;2.16E+00	71600;74917;75413;77306	2.80E+00;2.22E+00;1.01E+00;3.03E-03
PECR	0.0830374	0.977955	4	AGAACTGATGTGTTCAGCAG;ATGGAAATCCAGCTTTAGTA;ACAATGCAACATCCGGAATG;GTAGAAGGTACCCGTCAGGT	-0.02;0.02;0.05;0.12	38649;44593;47940;56763	6.00E-01;5.40E-01;4.46E-01;4.42E-01	20679;29502;32849;38793	1.20E+00;7.55E-01;4.77E-01;3.76E-01
RGL2	0.193051	0.578136	4	TGTCACACAGTTTAACAAGG;ATCCTACCGACGAACTAGAG;TGTTGGCCGAAGCACCCGTG;AGAGCTTCTTACTTCAGACA	-0.14;-0.1;0.09;0.3	22514;27496;53341;69881	5.02E-01;3.91E-01;3.82E-01;1.78E-01	7561;24101;49946;54928	5.97E-01;5.60E-01;5.42E-01;4.19E-01
DNAL1	-0.234626	0.730943	4	TGTACTCACCCATCTCGCTA;GCAATTAGCAAGCATGGACA;GGGACACATTAGAAGAACTG;CTTACTTAAGCCATTCAGGT	-0.29;-0.18;0.04;0.06	9594;18349;47706;50161	7.54E-01;7.07E-01;4.77E-01;4.45E-01	27281;29736;59093;67848	4.74E-01;4.17E-01;3.76E-01;2.30E-01
AKIRIN2	0.292736	0.801569	4	TGTGCATCAGAAGTACAACA;GGGGACGCCGGGCTCAACAG;CTGGTGAAGCTGGTCCACTG;GCCGCAGAAGTATCTCCGAA	-0.22;-0.02;0.19;0.4	14614;38870;62920;73365	4.26E-01;3.95E-01;3.95E-01;9.39E-02	4077;14522;38572;62828	8.56E-01;7.47E-01;6.05E-01;3.63E-01
MGST3	0.17706	0.978925	4	TGTTGGAGGTGTTTACCACC;GTATCCTATCATGTACAGCA;CCGACACTCACGTGTTCTGG;TGGAAACATTGATGGCTAGG	-0.06;0.07;0.1;0.25	33555;50800;54975;67355	5.15E-01;5.01E-01;3.82E-01;2.42E-01	10087;22467;26642;43887	9.87E-01;9.71E-01;5.94E-01;4.65E-01
AGAP14P	0.347384	1.45481	7	CGTGACCGGGAGATGCCTGA;GGTGACTGTTGAAGTTGGTG;GGTGTCAGCATGATTCTCCG;ATTACGAAGAACAGAAATGG;GCATCTCCCGGTCACGAACG;GTGGGAGGAACACTGAACTG;CATGGACCGCTTGCAAACGG	-0.13;0.01;0.1;0.11;0.18;0.36;0.5	24057;43039;54849;55147;62609;72336;75158	1.05E+00;9.50E-01;6.68E-01;6.32E-01;5.75E-01;5.14E-01;9.10E-02	2284;5106;14833;22295;22593;34404;53385	1.65E+00;1.52E+00;1.19E+00;1.13E+00;1.06E+00;9.79E-01;7.63E-01
BANF1P3	0.164246	0.604475	4	GGACTTCACCAATCCCAGCC;GCCCATGGGGGAGAAGCCAG;CCAAAAGCACCGAGACTTCG;AGTCCTGGGCAAGAAGCTGG	-0.16;-0.08;0.13;0.2	21092;30419;57421;64034	4.67E-01;3.77E-01;3.75E-01;3.30E-01	13408;20021;47023;56350	6.57E-01;5.52E-01;4.54E-01;4.07E-01
OGFRL1	0.509453	2.04248	4	TCGGTACTTGTACAAATCCC;AGCCCGAGCCCGAAGAACCA;TAAAACTGGAAATGTTGCTC;CTGACCATTGAATGTAAGTG	0.08;0.25;0.31;0.71	52257;67511;70349;76730	1.13E+00;1.03E+00;5.61E-01;1.60E-02	712;7093;9931;25185	2.13E+00;1.95E+00;1.45E+00;1.38E+00
ZFAND5	0.302598	0.916092	4	ACTAGCTTAAACAACTGTGA;CTCAAATAGAAATGTGCCTG;GTACTGGGCTGAGAAACTGA;AGAAATGAGCATTTCAAGAG	-0.15;-0.12;-0.02;0.63	21551;25059;38293;76346	6.12E-01;5.41E-01;3.78E-01;2.47E-02	1096;39149;52383;55891	1.27E+00;5.67E-01;4.26E-01;3.97E-01
ZFAND4	-0.257001	0.771628	4	CAATCACTTCTACCTAAAGT;GGAGGACCCTTAACAATCGG;TTCCTACAGACGATCCACTT;ATTAAGTGTTGTCGACAGAT	-0.26;-0.25;0.11;0.12	11386;11858;55985;56519	9.96E-01;5.47E-01;4.38E-01;3.78E-01	20923;21457;65584;66056	6.18E-01;4.29E-01;3.77E-01;2.76E-01
ZFAND3	0.186544	0.751504	4	GCTGGGACTAAGAGTTGGCG;GACTACTTGAGAATACGGAA;ACTTACCCCCAGAAGCCGCA;CTTGGAGCGGAATCATCGTC	-0.23;0.04;0.13;0.24	14111;47208;57702;66932	4.69E-01;3.99E-01;3.75E-01;2.53E-01	10510;19740;30234;63331	8.38E-01;6.65E-01;4.55E-01;3.49E-01
NO_SITE_123	0.137176	1.05263	4	CTTTGATAACGTGGGCGGTA;CTTTTTTTATTTATCGATCG;CTTTTCAGCTGAGACGTACG;CTTTATCTGGCGTGGGGTAT	0.01;0.01;0.06;0.21	42816;42922;49921;64943	7.04E-01;4.36E-01;4.19E-01;3.06E-01	12499;27522;34520;34626	1.40E+00;7.07E-01;5.02E-01;4.19E-01
ZFAND1	-0.264239	0.717051	4	ACAGCAAGTAAACGATGGAA;AAATCTCTAAGACCAACCTG;CCTAAGTGATCAATCACCTC;GGAAATCCCAAAGCCTCGAA	-0.28;-0.25;0.13;0.19	9956;12374;58001;63155	9.66E-01;4.68E-01;3.75E-01;3.54E-01	14287;19441;65068;67486	6.73E-01;4.21E-01;3.98E-01;2.39E-01
MYO5B	-0.300244	0.821884	4	TTGCTTAGGTATACATCCTG;CAAAAGGTACCACATCATCG;ATGATCCAGAAAACTGTCCG;GGGCTCAGAAGCTCTATGAC	-0.32;-0.28;0.02;0.25	7441;10317;44850;67223	1.10E+00;5.47E-01;4.85E-01;2.46E-01	10219;32592;67125;70001	4.62E-01;4.60E-01;4.48E-01;1.75E-01
SUPT3H	-0.42452	1.20343	4	CTGTCTGGTCAATAGAGTTG;AGTTAAACAAGAAAGAATGG;TTCCAAATTTCGAGACTGGT;GATTGTCAAAGGCATCGATG	-0.55;-0.3;-0.03;0.19	1349;8668;38071;63047	1.23E+00;1.18E+00;6.17E-01;3.57E-01	14396;39371;68774;76093	5.04E-01;4.26E-01;3.97E-01;3.05E-02
PLVAP	0.141834	0.745244	4	GGTTGAATGCGTGAAAACCC;ACAGCCTTACCCGGTCACCC;GGACCTTCGTAACCTGTGGA;CTCCCAGTCCAACTTGACCA	-0.1;0.01;0.11;0.17	27561;43612;56042;61474	4.40E-01;4.20E-01;4.01E-01;3.78E-01	15968;21400;33830;49881	7.64E-01;7.26E-01;6.20E-01;3.85E-01
SLC39A13	0.0778127	1.06013	4	CCCGTGGGTGAAGTTATCGA;AACAAGGAAAGCGAGTCCTG;ACAGTGGCCTCCATTGAGCG;CCTACCTTCTGAGCGCAGCA	-0.01;0.04;0.07;0.09	39919;47881;50768;53283	6.50E-01;6.30E-01;4.76E-01;4.11E-01	24159;26674;29561;37523	1.26E+00;8.62E-01;5.14E-01;3.91E-01
SLC39A10	0.313076	0.811436	4	ACAGTCACCAACATGCACAT;TCTGATGTTAAACTACCGAA;CAAGATGATGATGCAAACGA;CCTGATCGTGTACATAACCC	-0.41;-0.1;0.1;0.52	4065;27825;54715;75513	7.48E-01;4.98E-01;3.83E-01;4.38E-02	1929;22727;49617;73377	1.03E+00;5.88E-01;4.23E-01;9.36E-02
SLC39A11	-0.173749	0.91893	4	AGAGTGGTACTCACCAAGTG;AAGAAGAAGTCTGATCCTGA;CGTGGCCATCTCAACTGCTG;CTCGTGTTCGTATTCTCTAG	-0.17;-0.17;-0.13;0.06	19151;19369;24151;50016	1.08E+00;7.59E-01;6.76E-01;3.75E-01	27426;53291;58073;58291	5.59E-01;4.93E-01;4.18E-01;3.75E-01
RPL17P18	0.331203	1.66729	2	CATGAGCTCTGTAGGTCCGG;TGGAGTTGGCAGGTGTGCGC	0.23;0.33	66083;71293	6.02E-01;7.18E-02	6149;11359	1.67E+00;8.35E-01
SLC39A14	-0.14316	0.981282	4	AAAACCAAAGCCCCACACTG;CTTATGGAGAACCACCCCTG;CAGCAGCGTTCCAATGGACA;TCTAATACATCGGTATGGCG	-0.17;-0.12;-0.07;-0.02	19807;25742;31994;39230	1.18E+00;7.81E-01;5.29E-01;3.75E-01	38212;45448;51700;57634	5.91E-01;5.13E-01;4.53E-01;4.03E-01
DNAJC17	0.52972	1.46442	4	CTGCCAGGCTGCATATGACA;TACGCCAGGAGCGTGACCAG;AAGGAGGATGAGTCAAAAGG;ACCCTTGTGTCTAGACCTGG	-0.03;0.11;0.21;0.85	37865;55805;64845;77074	6.14E-01;5.83E-01;4.18E-01;8.25E-03	368;12597;21637;39577	1.73E+00;1.20E+00;1.17E+00;9.53E-01
CEP120	0.22158	0.948276	4	GAAGAATTTCTACACTGCTA;GAAGCTTGCACCTATTCCTG;CAGGATCCAAGGCAAAACAT;ACTGGTTGTGAGATGGAACA	-0.06;0.06;0.17;0.28	33156;49638;61144;68851	4.98E-01;4.94E-01;3.83E-01;2.04E-01	8591;16298;27804;44286	9.71E-01;9.26E-01;7.81E-01;5.06E-01
EIF1AX	-0.183448	0.556721	4	AGGAGGTAAAAACAGACGCA;AAGAGGTTATGTCACATCAG;CTCCCCGCTAGAGTATGCTC;GTAGGTTTGGATAAATACCT	-0.19;-0.18;0.06;0.29	17699;18870;49606;69771	6.91E-01;4.23E-01;3.77E-01;1.81E-01	7671;27836;58572;59743	5.38E-01;4.97E-01;4.51E-01;3.75E-01
EIF1AY	0.0622452	1.17365	4	GGAGGTAAAAACAGGCGCAG;TGAATCTGAAAAAAGAGAGT;AAGAGGTTATGCCATATCAG;GATTACCTGAGCATACTCTG	0.02;0.04;0.06;0.06	44889;47308;49830;50404	7.64E-01;7.46E-01;4.70E-01;4.20E-01	27038;27612;30134;32553	1.51E+00;8.42E-01;5.01E-01;4.14E-01
NTRK2	0.228399	1.07899	4	AACCTGCAGATACCCAATTG;TGAATGGAATGCACCAGTGG;TTGGTGATGCCAAAGTACTG;ACGTCACTGATAAAACCGGT	-0.07;0.11;0.22;0.24	31652;55232;65413;66491	6.00E-01;4.71E-01;4.27E-01;2.65E-01	10951;12029;22210;45790	1.17E+00;9.86E-01;9.13E-01;4.46E-01
RSBN1	0.543281	1.67323	4	AAACACCGAGAAGACATGCG;TTTAGCAATAGTGCATGGAG;AGGAGCTGGGATCACCATCG;CTGCCGTTTAACTCCCCGCG	-0.02;0.04;0.45;0.64	39615;47151;74383;76390	8.54E-01;6.23E-01;4.68E-01;2.37E-02	1052;3059;30291;37827	2.06E+00;1.28E+00;1.24E+00;8.36E-01
EIF1AD	-0.463553	1.40253	4	CCTTCTGCAGAGAGCGCACG;CCCAGGGAACAATCTGCATG;CATCTCTTGGCATAGGCCTG;AAGAACATCTGGATCAAGAG	-0.56;-0.36;-0.11;0.22	1170;5615;27027;65713	1.57E+00;1.24E+00;9.56E-01;2.85E-01	11729;50415;71827;76272	6.36E-01;5.09E-01;4.32E-01;2.64E-02
ARHGAP22	0.0941915	0.821224	4	AAGTCCTCGTACCTGGCGAA;AGGAAACAGTCCACCACGAG;TCTCCAGAACAGCCCCCACG;GACCCAGTAACCATCATGGA	-0.05;-0.02;0.05;0.13	34921;38672;49144;58107	5.25E-01;4.99E-01;4.28E-01;4.26E-01	19335;28298;38770;42521	1.04E+00;6.01E-01;4.91E-01;3.75E-01
ARHGAP21	0.244476	0.671438	4	CCAGCTCATACTAATCGGGT;AAGCACGACAGATTATAACC;AGCATCACTGAAGACCTCTG;AGCAACCTAAACGAAGAGGT	-0.29;-0.15;0.15;0.34	9264;22333;59326;71692	5.97E-01;4.86E-01;3.76E-01;1.34E-01	5750;18116;55109;68178	7.15E-01;6.28E-01;3.81E-01;2.21E-01
ARHGAP20	-0.288365	1.03025	4	TGTACACAAAGATCCCACTG;ATACCTTAGGAGAACAACAT;TCGCCAACATCACCTATGCC;GGGAGCTGTTCCATAAGGAA	-0.37;-0.21;-0.1;-0.01	5492;15577;27913;40202	1.14E+00;9.22E-01;8.10E-01;6.43E-01	37240;49529;61865;71950	5.70E-01;4.96E-01;3.87E-01;1.28E-01
ARHGAP27	-0.365628	0.946482	4	GCTGACCAGTTACCCCGAGG;GGGCAGCTCCCATCGAACAG;AGACACGGGAGTTACCACCT;CCCCCAAAGACAAATCCAGT	-0.56;-0.17;0.11;0.16	1213;19579;55168;60280	1.22E+00;6.69E-01;4.35E-01;3.81E-01	17163;22274;57863;76229	5.99E-01;3.79E-01;3.75E-01;2.74E-02
ARHGAP26	0.639333	1.52073	5	GGTCTTCAGAGCACTAGTGA;TGTAGTCCCAGCTACTTGGG;CCCTTGCTCGTTGATCCCTG;CATCAGTCCCTACACCATGG;TGAAGATGAACGGATACGGA	-0.32;0.0;0.1;0.15;1.13	7613;41847;54931;59528;77325	5.47E-01;5.21E-01;4.88E-01;3.94E-01;3.26E-03	117;17914;22511;35638;69831	2.12E+00;9.17E-01;9.08E-01;6.14E-01;2.25E-01
ARHGAP25	0.124999	0.837375	4	AGAAATTCGGAGGTCTTCAG;AGCCATACCTCTCATGATCA;AGGAGACTATAGTTGTCACG;TCATGGGACCAGAATCGCAT	-0.14;0.08;0.09;0.16	23056;52903;52921;61011	5.51E-01;4.14E-01;3.93E-01;3.85E-01	16431;24521;24539;54386	1.06E+00;6.14E-01;5.51E-01;3.82E-01
EVI5	-0.255584	0.627286	4	ACTATTGCTCTAAAGTGATG;AAGAAAGATAGTCAGAAACC;AGAACTGATGCAACTTGACA;TTACTCTTTAGTAGATCGTG	-0.41;-0.1;0.14;0.23	3922;28132;58838;65940	7.61E-01;4.93E-01;3.75E-01;2.79E-01	11502;18604;49310;73520	6.99E-01;4.36E-01;4.26E-01;9.03E-02
MTX3	0.201362	1.74746	4	CTGCCTGGAAGAATGTCTAA;GGGACTCGCTGTGAACCGAT;TCAATGTGATAGATAACACC;TGAACTCTCAGCAAAACAAG	0.1;0.14;0.16;0.25	54879;58469;60266;67103	1.15E+00;6.88E-01;3.79E-01;2.49E-01	10339;17176;18973;22563	2.14E+00;1.35E+00;7.48E-01;4.59E-01
STPG3-AS1	-0.211703	0.690433	2	GGAGGCAAACACTGGACCCA;ACAAAGTCTGCCATGCCCTG	-0.21;-0.05	15466;34975	6.90E-01;4.95E-01	42467;61976	3.05E-01;1.93E-01
ARHGAP28	0.0657103	0.695358	4	TTATTCAGAAATGGTTACGG;GTTTCAAGCCTTACACCTCA;ATCCTGGGATGCGTCAGACA;AGTTCATTCCAATGGATCAC	-0.09;-0.04;0.01;0.13	29921;35852;42687;57236	5.25E-01;5.22E-01;4.47E-01;4.31E-01	20206;34755;41590;47521	8.48E-01;5.42E-01;4.35E-01;3.75E-01
PCGF1	0.546368	1.69227	4	CCAGTCCCGAGGTTTGGACC;CCTTGCACCTCGTTCCGTAG;CCACGAAGTAGCCGGCGCAT;GCTCATCATAGCGATAGTAG	-0.1;0.01;0.46;0.64	27928;42603;74532;76381	8.73E-01;4.35E-01;4.24E-01;2.39E-02	1061;2910;34839;49514	2.11E+00;1.28E+00;7.77E-01;6.98E-01
SYDE1	-0.22114	0.604125	4	TGTCCTACCTCGGAAGACCG;CAGTGATGACATTGATATCG;CAGGGCTCCTTGATGCCTCG;GGGGTTGTACCAGATCTCGC	-0.24;-0.2;0.04;0.27	12626;16727;47777;68543	7.64E-01;4.44E-01;4.18E-01;2.12E-01	8899;29665;60715;64816	4.97E-01;4.75E-01;3.81E-01;3.09E-01
DDIT3	0.121437	0.519152	4	CTGGTATGAGGACCTGCAAG;GACTGGAATCTGGAGAGTGA;ATTTCCAGGAGGTGAAACAT;TCAGCCAAGCCAGAGAAGCA	-0.24;-0.09;0.1;0.14	12700;29927;54830;58727	4.81E-01;4.72E-01;4.16E-01;3.82E-01	18715;22612;47515;64742	5.91E-01;4.47E-01;3.75E-01;3.11E-01
MICALCL	-0.611048	2.90312	4	TCATAGCCAATGCCATCCGA;GAAGAAGTTAGTCCTCACTC;AACCAATTCCAATAAAGACG;CCCCTCTCGCAAGTCTCGAG	-0.63;-0.6;-0.35;0.17	693;892;6336;61728	3.11E+00;2.70E+00;1.46E+00;3.94E-01	15714;71106;76550;76749	1.47E+00;1.35E+00;3.86E-01;1.56E-02
NFKBIL1	0.226239	0.697203	4	GAAAGCGACGTTCTCGGCGT;TGTCCCCATGGCGGTCCTGG;CTTATTCTTTATTCCCATGG;GCTGCCCAGCATCTACATCG	-0.3;-0.01;0.15;0.3	8713;40995;60001;69932	5.02E-01;4.29E-01;3.78E-01;1.77E-01	7510;17441;36447;68729	7.38E-01;6.56E-01;5.44E-01;2.07E-01
SLCO4C1	0.133364	0.530681	4	TACCTTGCGTGACGGCCAAG;TCAGTGGAGAATATAAATTG;GCTGTTCCCAGAGTATAAAG;CACCAAGCTCCCAACCATCG	-0.24;-0.09;0.12;0.15	12785;29054;56242;59701	4.82E-01;4.52E-01;4.15E-01;3.77E-01	17741;21200;48388;64657	6.25E-01;4.36E-01;3.77E-01;3.13E-01
DNAJC11	0.174136	0.941578	4	AACAGCTTGAGACCGAACAA;GCTTAGTGACCCCCAAACCA;GAACCTAGACAAGAACACCG;ATAGCGATCAAAAAGGTCGG	-0.02;-0.01;0.07;0.28	39211;41026;51419;68795	6.13E-01;4.29E-01;4.05E-01;2.06E-01	8647;26023;36416;38231	1.23E+00;6.57E-01;5.25E-01;5.04E-01
FAM76A	-0.492177	1.69015	4	CCTGAGACAGCGCCTCGAAG;GAGCAGTATAGTCGCCTGAG;ATTATGTTGCAATACTGACA;CAGCACGAGAAGAGCTACTC	-0.56;-0.43;-0.13;-0.05	1266;3402;24689;34496	1.98E+00;1.40E+00;1.21E+00;1.05E+00	42946;52753;74040;76176	8.14E-01;7.08E-01;5.48E-01;2.86E-02
RIIAD1	-0.223486	0.672042	4	TTGCTAACGAAAAGTACCTA;GAAGTAGAGTGGCTCATAAG;GCAGCTGCGAAAATTCAAGG;GCGCTGCGCTAAGCGCCCCG	-0.38;-0.06;0.02;0.08	4897;32759;44435;52902	6.82E-01;6.62E-01;4.92E-01;4.47E-01	24540;33007;44683;72545	4.88E-01;4.45E-01;3.94E-01;1.13E-01
PIGFP1	nan	nan	1	TATTGGAAACACACTTGACA	-0.52	1648	1.67	75794	0.00934
NKRF	0.655762	2.04419	4	AAATGTACAGGCTCAAAACG;TAAACATGCAGCTGCCGACG;ACTCTTTCAGTATACAAGAT;TACATTTGGAGAGGACCTCG	-0.08;-0.03;0.54;0.77	30677;37804;75660;76910	1.07E+00;4.57E-01;4.26E-01;1.20E-02	532;1782;39638;46765	2.52E+00;1.57E+00;8.76E-01;5.82E-01
PMF1-BGLAP	-0.193998	0.689198	10	ACCCGGCACTACCATTTCGA;GGAAATCTCTGACATCAAAG;GCTACCTGTATCAATGGCTG;CCTTCTCTGGGATCCCGCTG;TCTCTGACATCAAAGAGGAG;TAGATTTGCTGTGTCATCGC;CATTGATACAGGTAGCGCCT;GTGAGGAAAAAAGGCATGAG;GAATGCCTTGGATAAAATTG;GCGTCCACTTTACCTGCCGG	-0.47;-0.19;-0.17;-0.1;-0.04;-0.01;0.03;0.04;0.21;0.26	2544;18000;19401;27400;36161;40585;46164;47259;64911;68127	8.81E-01;6.75E-01;6.51E-01;6.21E-01;6.18E-01;6.14E-01;6.01E-01;5.57E-01;5.33E-01;4.81E-01	9315;12531;30183;31278;36858;41271;50042;58041;59442;74898	6.68E-01;6.50E-01;6.40E-01;6.14E-01;6.02E-01;6.01E-01;5.51E-01;5.42E-01;4.21E-01;1.45E-01
LOC100128006	nan	nan	1	TGTAGTCCCAGCTACTTGGG	0	41847	0.267	35638	0.337
AFTPH	0.263086	1.13023	4	TTTGTTAGAATCTCCAGACA;ATAAGCATAGTGACTAACAG;ACCAGATTATACTCGTCCCA;TGAGTACCAGTAACAAAAGG	-0.12;0.14;0.2;0.33	26002;58792;63590;71273	6.98E-01;4.05E-01;4.02E-01;1.44E-01	6169;13852;18650;51440	1.37E+00;8.88E-01;7.11E-01;6.05E-01
MYSM1	0.232929	1.10842	4	CAAGCTCAGAAATTACACTG;TGGCGCCCCTCAAAAAACTC;GAGATGTTAATTGTATTGGA;ATGGTGTTATCCAAGGTCCA	-0.33;0.15;0.16;0.3	7323;59885;60960;70071	7.34E-01;5.52E-01;3.82E-01;1.74E-01	7371;16482;17557;70119	1.44E+00;7.74E-01;5.50E-01;1.73E-01
ATG2A	-0.195081	1.12069	4	CCTCTGCACACGGACCTCGA;GGTCTTCGGCACCTAGCGGG;TTATACCGAACATGGCTACA;GTACCTGTCCGACAAGTGTG	-0.2;-0.19;-0.17;0.03	16674;17498;19354;45814	1.33E+00;9.12E-01;7.36E-01;3.81E-01	31628;58088;59944;60768	6.76E-01;4.71E-01;4.21E-01;3.78E-01
ATG2B	-0.373178	1.03611	4	GAATGATGGTCACTACCAGG;TCAGTCTGTACCATAAAGGT;GATCGGATTGGCAAATAAAG;GCTCGTACACCTTCTAGCCG	-0.45;-0.29;-0.03;0.19	2856;9078;37750;63307	1.19E+00;8.80E-01;6.24E-01;3.50E-01	14135;39692;68364;74586	4.91E-01;4.27E-01;3.99E-01;6.53E-02
BMP7	-0.188274	0.600209	4	ACCACTGGGTGGTCAATCCG;TGACCATGTCGGCGTCGGTG;CAAACCGGAACTCTCGATGG;TACAGGTCCAGCATGAACAT	-0.25;-0.13;-0.03;0.18	12422;24215;36971;62344	6.43E-01;5.57E-01;4.20E-01;3.77E-01	15098;40471;53227;65020	4.28E-01;3.91E-01;3.91E-01;3.04E-01
BMP6	0.244482	0.656306	4	TCTACAAGGACTGTGTTATG;GGCGCGGACTTCAGTCGCCC;GTGACTCCACAGCATAACAT;TCTTATAGTGGAGTACGACA	-0.26;-0.07;0.06;0.43	11379;31898;49728;74038	4.53E-01;4.38E-01;4.21E-01;7.81E-02	3404;27714;45544;66063	8.13E-01;4.99E-01;4.75E-01;2.76E-01
BMP5	-0.252873	0.674229	4	AGCTGAATTCCGGATATACA;AAAGGCCCAAGCTTTAGATG;CTAGTGGGTTATGCAAAAGG;CGAGATAACTGTATGCGACG	-0.36;-0.14;0.01;0.07	5605;22684;43751;51394	7.12E-01;6.36E-01;5.89E-01;5.03E-01	26048;33691;54758;71837	4.41E-01;4.05E-01;3.83E-01;1.30E-01
H4C2	-0.272679	1.10426	4	GGAGACTCGTGGCGTTCTCA;AGCGTCACCGAAAAGTGCTG;AGTCTCCTCATAAATCAAAC;ATTCGGCGCCTTGCTAGGCG	-0.44;-0.1;-0.08;-0.04	3038;27833;31296;35560	1.35E+00;8.56E-01;8.03E-01;4.97E-01	41882;46147;49609;74404	6.79E-01;4.59E-01;4.23E-01;6.95E-02
CACHD1	-0.169766	0.511747	4	AGACTTCACGCTGCTAACAA;GCAAGTCAACATACCTACTG;ACTCTACCTACCGTTCATGA;TGGGTGTTGCTATGTAACGG	-0.21;-0.13;0.06;0.15	15758;24074;49656;59309	5.60E-01;4.63E-01;4.22E-01;3.86E-01	18133;27786;53368;61684	4.98E-01;3.95E-01;3.90E-01;3.76E-01
H4C4	-0.298252	1.09569	4	AAATACGCTTGACGCCGCCG;TGGCGCCAAGCGTCACCGTA;GCGAGCCAGGCGGCGGATAG;GGCGGAAAGGGTCTAGGTAA	-0.39;-0.2;-0.19;0.16	4510;16319;18039;60405	1.41E+00;7.80E-01;7.11E-01;4.32E-01	17037;59403;61123;72932	7.18E-01;3.83E-01;3.79E-01;1.04E-01
BMP1	-0.1908	0.91992	4	AGCAGGCTGTGGATCTCAGA;GTAGCCATTGGGGTATTCAG;CTGTGCCTACGACTATCTGG;TCTCACGAACGATGGAAACG	-0.24;-0.14;-0.11;0.04	12771;23028;26123;47549	9.93E-01;8.47E-01;5.82E-01;4.15E-01	29893;51319;54414;64671	5.23E-01;4.47E-01;3.84E-01;3.13E-01
GPR4	-0.119398	0.761498	4	GGCCGTGGATCCAGTTGTCG;CTCATGCTGCTGTCGTACCG;ACATCTTTGTCATCGGCGTG;GGTCTCGGAAGAGCTCGTCA	-0.18;-0.06;-0.05;0.05	18388;33834;34091;48748	8.04E-01;7.19E-01;4.40E-01;3.76E-01	28694;43351;43608;59054	5.06E-01;4.71E-01;4.38E-01;4.32E-01
DR1	-0.292615	1.01764	4	ACTCTTCTTCAGGAATGCCA;CAACGATGCTCGAGAGCTGG;AGTAGCATTAAAAAGAAGAA;AGAGACTCTTCCTAATGTCC	-0.65;0.06;0.08;0.55	580;49932;52301;75767	1.53E+00;5.02E-01;3.98E-01;3.80E-02	1675;25140;27510;76862	1.09E+00;9.37E-01;5.40E-01;1.30E-02
GOLGA8T	0.407446	1.27852	10	GTTAGAGCAGTCCATGCGGG;CACCAGAAGTGGCTTTCTCA;CAGCCAAGACTCACATCCCT;CCAAGACTCACATCCCTAGG;TCTCATTACAGAAAAGTCCA;ACTCCGTACGTGCTTTGCTG;ATCTGAGAGAACGTTTCATG;GGATTCAGGAGCAGGAAGAG;GCAGCAAAGCACGTACGGAG;GCTGCAATGAATGTTGCAGG	-0.41;-0.18;-0.06;-0.01;0.0;0.1;0.12;0.3;0.47;1.04	4000;18119;32701;40400;41823;54877;57076;69859;74825;77280	7.30E-01;7.23E-01;7.17E-01;7.12E-01;6.23E-01;6.06E-01;5.89E-01;5.34E-01;4.94E-01;9.04E-03	162;2617;7583;20366;22565;35669;37042;44741;59324;73442	1.69E+00;1.41E+00;1.26E+00;1.02E+00;1.01E+00;1.00E+00;7.93E-01;7.70E-01;6.73E-01;2.30E-01
PCGF6	0.288403	1.13355	4	CCTCACCCCTGCACCCGCAG;GGGAGGCCGGCAGGACTCGG;GGTCTAGAAGTACCTAAACC;GGTATGAAGACATTCTGTGA	-0.04;-0.02;-0.01;0.58	36355;39379;40864;76047	5.57E-01;5.52E-01;4.26E-01;3.16E-02	1395;36578;38063;41087	1.17E+00;1.10E+00;6.17E-01;4.29E-01
GOLGA8Q	-0.174671	0.637154	8	CCTGAGACAGCCACTTCCGG;GCAGCAAAGCACATACAGAG;ATCTGAGAGAACGTTCCATG;CAGCAAAGCACATACAGAGT;TGAACATATAGAAGGAGAGA;GTGTAAAGGAGAGTTAGAGA;GAAAGCCGAAAGGGAGCTAG;CACCGGAAGTGGCTGTCTCA	-0.31;-0.18;-0.11;-0.09;0.02;0.09;0.18;0.18	8102;18742;26206;28933;44728;53462;62066;62518	7.44E-01;6.78E-01;5.67E-01;5.61E-01;5.37E-01;5.07E-01;4.72E-01;4.13E-01	14924;15376;23981;32714;48509;51236;58700;69340	6.05E-01;5.84E-01;5.70E-01;5.55E-01;5.50E-01;5.34E-01;4.63E-01;3.84E-01
GOLGA8R	-0.280472	1.03466	10	GATGAGTAAAATGTCGCAGG;CCTGAGACAGCCACTTCCGG;GCAGCAAAGCACATACAGAG;GTTGGGTAGAGCAGCTGGAG;ATCTGAGAGAACGTTCCATG;CAGCAAAGCACATACAGAGT;GAGGATGAGTAAAATGTCGC;TGAACATATAGAAGGAGAGA;GTGTAAAGGAGAGTTAGAGA;CACCGGAAGTGGCTGTCTCA	-0.66;-0.31;-0.18;-0.13;-0.11;-0.09;0.01;0.02;0.09;0.18	485;8102;18742;23699;26206;28933;42569;44728;53462;62518	1.23E+00;1.06E+00;1.00E+00;9.58E-01;9.30E-01;8.48E-01;7.79E-01;6.91E-01;6.87E-01;6.12E-01	14924;23981;32714;34875;48509;51236;53742;58700;69340;76957	7.52E-01;7.12E-01;6.53E-01;6.36E-01;6.23E-01;5.74E-01;5.52E-01;5.42E-01;4.12E-01;2.72E-02
TERF2	0.22487	0.838587	4	AAAGTTCTGGATAACAGGAT;CGCGCGGCGATCGGACACGA;TCTGTCTGAAGTCCCCGTAC;GGGTTATGCAGTGTCTGTCG	-0.06;-0.05;0.15;0.3	32763;35331;59521;70032	4.88E-01;4.33E-01;3.76E-01;1.75E-01	7410;17921;42111;44679	9.55E-01;7.22E-01;5.48E-01;5.32E-01
GOLGA8O	-0.317067	0.954654	9	GATGAGTAAAATGTCGCAGG;CCTGAGACAGCCACTTCCGG;GCAGCAAAGCACATACAGAG;ATCTGAGAGAACGTTCCATG;CAGCAAAGCACATACAGAGT;GAGGATGAGTAAAATGTCGC;TGAACATATAGAAGGAGAGA;GAAAGCCGAAAGGGAGCTAG;CACCGGAAGTGGCTGTCTCA	-0.66;-0.31;-0.18;-0.11;-0.09;0.01;0.02;0.18;0.18	485;8102;18742;26206;28933;42569;44728;62066;62518	1.27E+00;8.61E-01;8.50E-01;8.37E-01;7.40E-01;6.79E-01;6.74E-01;6.46E-01;5.17E-01	14924;15376;32714;34875;48509;51236;58700;69340;76957	6.29E-01;6.26E-01;5.85E-01;5.64E-01;5.21E-01;5.18E-01;5.05E-01;4.10E-01;2.45E-02
GOLGA8N	-0.316992	1.08275	10	GATGAGTAAAATGTCGCAGG;ACTGCAATGAATGTTGCAGA;CCTGAGACAGCCACTTCCGG;GCAGCAAAGCACATACAGAG;ATCTGAGAGAACGTTCCATG;CAGCAAAGCACATACAGAGT;GAGGATGAGTAAAATGTCGC;TGAACATATAGAAGGAGAGA;GAAAGCCGAAAGGGAGCTAG;CACCGGAAGTGGCTGTCTCA	-0.66;-0.32;-0.31;-0.18;-0.11;-0.09;0.01;0.02;0.18;0.18	485;7849;8102;18742;26206;28933;42569;44728;62066;62518	1.23E+00;1.20E+00;1.06E+00;1.00E+00;9.30E-01;8.64E-01;8.48E-01;7.79E-01;7.06E-01;5.67E-01	14924;15376;32714;34875;48509;51236;58700;69340;69593;76957	7.52E-01;7.12E-01;6.92E-01;6.36E-01;6.23E-01;6.12E-01;5.52E-01;5.20E-01;4.12E-01;2.72E-02
GOLGA8H	0.462729	1.53202	8	GTTAGAGCAGTCCATGCGGG;CACCAGAAGTGGCTTTCTCA;TCTCATTACAGAAAAGTCCA;ACTCCGTACGTGCTTTGCTG;ATCTGAGAGAACGTTTCATG;GGATTCAGGAGCAGGAAGAG;GCAGCAAAGCACGTACGGAG;TATGCGTCGGGTAGAGAAGC	-0.41;-0.18;0.0;0.1;0.12;0.3;0.47;0.96	4000;18119;41823;54877;57076;69859;74825;77227	8.95E-01;8.40E-01;7.41E-01;6.73E-01;6.55E-01;5.45E-01;5.09E-01;9.61E-03	215;2617;7583;20366;22565;35669;59324;73442	1.66E+00;1.58E+00;1.50E+00;1.38E+00;1.11E+00;1.01E+00;5.38E-01;1.84E-01
GOLGA8K	0.548854	2.30487	12	GTTAGAGCAGTCCATGCGGG;CACCAGAAGTGGCTTTCTCA;CAGCCAAGACTCACATCCCT;CCAAGACTCACATCCCTAGG;TCTCATTACAGAAAAGTCCA;ACTCCGTACGTGCTTTGCTG;ATCTGAGAGAACGTTTCATG;GGATTCAGGAGCAGGAAGAG;CCCTCAGGAGCACCTGGAAG;GCAGCAAAGCACGTACGGAG;TATGCGTCGGGTAGAGAAGC;GCTGCAATGAATGTTGCAGG	-0.41;-0.18;-0.06;-0.01;0.0;0.1;0.12;0.3;0.4;0.47;0.96;1.04	4000;18119;32701;40400;41823;54877;57076;69859;73466;74825;77227;77280	1.73E+00;1.70E+00;1.49E+00;1.27E+00;1.15E+00;9.98E-01;9.29E-01;9.25E-01;8.00E-01;6.00E-01;4.61E-01;1.08E-02	162;215;2617;3976;7583;20366;22565;35669;37042;44741;59324;73442	3.31E+00;2.65E+00;2.46E+00;2.21E+00;1.61E+00;1.60E+00;1.39E+00;1.31E+00;1.31E+00;1.07E+00;8.25E-01;2.76E-01
GOLGA8J	0.539263	1.84307	11	GTTAGAGCAGTCCATGCGGG;CACCAGAAGTGGCTTTCTCA;ACAGAGCGTCTTCAAGGAGC;CAGCCAAGACTCACATCCCT;CCAAGACTCACATCCCTAGG;TCTCATTACAGAAAAGTCCA;ACTCCGTACGTGCTTTGCTG;ATCTGAGAGAACGTTTCATG;GCAGCAAAGCACGTACGGAG;TATGCGTCGGGTAGAGAAGC;GCTGCAATGAATGTTGCAGG	-0.41;-0.18;-0.09;-0.06;-0.01;0.0;0.1;0.12;0.47;0.96;1.04	4000;18119;29192;32701;40400;41823;54877;57076;74825;77227;77280	1.53E+00;1.34E+00;6.97E-01;6.71E-01;6.70E-01;6.47E-01;6.27E-01;5.83E-01;5.63E-01;4.76E-01;9.94E-03	162;215;2617;20366;22565;35669;37042;44741;48250;59324;73442	3.39E+00;2.32E+00;1.65E+00;9.56E-01;9.11E-01;8.54E-01;8.12E-01;7.47E-01;7.29E-01;6.96E-01;2.53E-01
FOXM1	-0.503631	1.64953	4	CTTTGAAAGACATCTATACG;CCTGGTCCAATGTCAAGTAG;ACCAGGTATGAGCTGACCCG;ATAGCCTATCCAACATCCAG	-0.57;-0.44;-0.1;0.03	1154;3092;28431;45361	2.05E+00;1.24E+00;9.29E-01;9.02E-01	32081;49011;74350;76288	8.50E-01;4.90E-01;4.78E-01;2.61E-02
GOLGA8G	nan	nan	1	GAAAGCCGAAAGGGAGCTAG	0.18	62066	0.0961	15376	0.702
DNAJC19	0.581915	1.6099	4	AGTGGTGGCTATTATAGAGG;CAGCATTAATACTAGGTGTA;TCATGGCTTGCAAAACGTAA;TTCTTCTTTCAGGCCTTCAG	-0.47;0.11;0.14;1.02	2501;55442;59158;77263	9.32E-01;6.05E-01;3.76E-01;4.00E-03	179;18284;22000;74941	2.04E+00;1.18E+00;7.10E-01;5.70E-02
GOLGA8A	-0.280452	1.03568	8	AAGGACACGTGACACAGGTG;GACTCACAGCCTCAGATGAG;AAGCAGCAGTCCTGAACTCG;AGAAGAAGCATGATACGCAT;GCAGGTTTGCACATTGAAGG;TGAACCGTGGGCAAAAGGAG;CGGGAGCAGATACTGCTGAA;TGCATCAGTCTCCTGAACCG	-0.43;-0.29;-0.26;-0.14;-0.03;0.04;0.04;0.1	3270;9263;11579;23265;37599;46652;47642;54666	1.21E+00;1.08E+00;9.89E-01;8.65E-01;7.29E-01;6.87E-01;6.75E-01;6.02E-01	22776;29800;30790;39843;54177;65863;68179;74172	6.87E-01;6.48E-01;6.25E-01;5.94E-01;5.65E-01;5.54E-01;4.06E-01;1.50E-01
GOLGA8B	-0.280452	1.03568	8	AAGGACACGTGACACAGGTG;GACTCACAGCCTCAGATGAG;AAGCAGCAGTCCTGAACTCG;AGAAGAAGCATGATACGCAT;GCAGGTTTGCACATTGAAGG;TGAACCGTGGGCAAAAGGAG;CGGGAGCAGATACTGCTGAA;TGCATCAGTCTCCTGAACCG	-0.43;-0.29;-0.26;-0.14;-0.03;0.04;0.04;0.1	3270;9263;11579;23265;37599;46652;47642;54666	1.21E+00;1.08E+00;9.89E-01;8.65E-01;7.29E-01;6.87E-01;6.75E-01;6.02E-01	22776;29800;30790;39843;54177;65863;68179;74172	6.87E-01;6.48E-01;6.25E-01;5.94E-01;5.65E-01;5.54E-01;4.06E-01;1.50E-01
CT45A9	0.351728	1.53333	18	GTTTCACCAGAGCTTATGAC;TCCTTGTTTCCTTGCCAACA;GATAGGATGATGCAGAAACC;CTTCGTATCAGAAAAGGCAG;CTGGTAACGTTTCCTCCCAC;AGAGGATGGCCCTGTTGGCA;CATCAAGGAAGCAGCAAGGT;GTATCAGAAAAGGCAGAGGA;TGCTATTCCACCCAGCCAAT;TATAAAACGTCAATTAGTGA;TATCAGCATTAATTTCTTGT;ATTAATTTCTTGTTGGCTTT;CGAAGGACTGTCACATTCCC;GCATGTCCTGTCATAAGCTC;AGGCTGTTTCTCTGCATTCT;CCTTGCTGCTTCCTTGATGA;AAAATCTTCGAAATGCTTGA;GTCATCTCCAGAGAAACTGC	-0.47;-0.37;-0.34;-0.31;-0.3;-0.25;-0.23;-0.19;-0.16;-0.09;-0.06;-0.03;-0.02;0.03;0.21;0.27;1.17;1.69	2496;5329;6620;8467;8680;12122;13952;17228;20348;29416;34051;37985;38967;45910;64393;68223;77349;77408	1.73E+00;1.68E+00;1.67E+00;1.66E+00;1.49E+00;1.46E+00;1.45E+00;1.25E+00;1.22E+00;1.20E+00;1.18E+00;1.06E+00;8.75E-01;6.35E-01;6.11E-01;5.45E-01;4.78E-01;3.33E-03	34;93;9218;13049;31532;38465;39457;43391;48026;57094;60214;63490;65320;68762;68975;70822;72113;74946	3.67E+00;2.11E+00;1.33E+00;1.27E+00;1.23E+00;1.13E+00;1.06E+00;1.04E+00;9.70E-01;9.64E-01;9.50E-01;9.40E-01;7.30E-01;7.26E-01;6.87E-01;5.72E-01;4.33E-01;2.56E-01
CT45A8	0.351728	1.53333	18	GTTTCACCAGAGCTTATGAC;TCCTTGTTTCCTTGCCAACA;GATAGGATGATGCAGAAACC;CTTCGTATCAGAAAAGGCAG;CTGGTAACGTTTCCTCCCAC;AGAGGATGGCCCTGTTGGCA;CATCAAGGAAGCAGCAAGGT;GTATCAGAAAAGGCAGAGGA;TGCTATTCCACCCAGCCAAT;TATAAAACGTCAATTAGTGA;TATCAGCATTAATTTCTTGT;ATTAATTTCTTGTTGGCTTT;CGAAGGACTGTCACATTCCC;GCATGTCCTGTCATAAGCTC;AGGCTGTTTCTCTGCATTCT;CCTTGCTGCTTCCTTGATGA;AAAATCTTCGAAATGCTTGA;GTCATCTCCAGAGAAACTGC	-0.47;-0.37;-0.34;-0.31;-0.3;-0.25;-0.23;-0.19;-0.16;-0.09;-0.06;-0.03;-0.02;0.03;0.21;0.27;1.17;1.69	2496;5329;6620;8467;8680;12122;13952;17228;20348;29416;34051;37985;38967;45910;64393;68223;77349;77408	1.73E+00;1.68E+00;1.67E+00;1.66E+00;1.49E+00;1.46E+00;1.45E+00;1.25E+00;1.22E+00;1.20E+00;1.18E+00;1.06E+00;8.75E-01;6.35E-01;6.11E-01;5.45E-01;4.78E-01;3.33E-03	34;93;9218;13049;31532;38465;39457;43391;48026;57094;60214;63490;65320;68762;68975;70822;72113;74946	3.67E+00;2.11E+00;1.33E+00;1.27E+00;1.23E+00;1.13E+00;1.06E+00;1.04E+00;9.70E-01;9.64E-01;9.50E-01;9.40E-01;7.30E-01;7.26E-01;6.87E-01;5.72E-01;4.33E-01;2.56E-01
LOC101929165	nan	nan	1	TGTAGTCCCAGCTACTTGGG	0	41847	0.267	35638	0.337
ZNF519	-0.231852	1.03857	5	TCAGTGAAATATAAAGAACG;GAAAGTATAGGTGAAGGTGA;GGAGCAGCTGACAGAAACTG;CAAGGCAGGCAGATCACCTG;CCTTTCAAGTGTAAGGAATG	-0.24;-0.22;-0.18;0.0;0.06	12814;14458;18201;41797;49822	1.12E+00;9.58E-01;7.27E-01;7.09E-01;3.97E-01	27620;35589;59241;62984;64628	6.07E-01;5.15E-01;4.77E-01;3.93E-01;3.89E-01
CT45A1	0.393154	1.4746	19	GTTTCACCAGAGCTTATGAC;TCCTTGTTTCCTTGCCAACA;GATAGGATGATGCAGAAACC;CTTCGTATCAGAAAAGGCAG;CTGGTAACGTTTCCTCCCAC;AGAGGATGGCCCTGTTGGCA;CATCAAGGAAGCAGCAAGGT;GTATCAGAAAAGGCAGAGGA;TGCTATTCCACCCAGCCAAT;CTTACTCTTTGCTTTGGACA;CGAAGGACTGTCACATTCCC;GGCTTACTTACTCTTTGCTT;GCATGTCCTGTCATAAGCTC;TATCAGCATTAATTTCTCGT;ATTAATTTCTCGTTGGCTTT;AGGCTGTTTCTCTGCATTCT;CCTTGCTGCTTCCTTGATGA;AAAATCTTCGAAATGCTTGA;GTCATCTCCAGAGAAACTGC	-0.47;-0.37;-0.34;-0.31;-0.3;-0.25;-0.23;-0.19;-0.16;-0.14;-0.02;0.02;0.03;0.08;0.1;0.21;0.27;1.17;1.69	2496;5329;6620;8467;8680;12122;13952;17228;20348;23396;38967;44865;45910;52720;54114;64393;68223;77349;77408	1.66E+00;1.64E+00;1.58E+00;1.55E+00;1.54E+00;1.41E+00;1.36E+00;1.01E+00;8.60E-01;8.39E-01;8.33E-01;8.31E-01;7.75E-01;7.52E-01;6.18E-01;6.16E-01;5.51E-01;4.69E-01;3.52E-03	34;93;9218;13049;23328;24722;31532;32577;38465;54046;57094;60214;63490;65320;68762;68975;70822;72113;74946	3.62E+00;2.08E+00;1.28E+00;1.22E+00;1.18E+00;1.15E+00;9.97E-01;9.88E-01;7.54E-01;7.51E-01;7.38E-01;7.19E-01;7.13E-01;7.07E-01;7.02E-01;6.67E-01;5.63E-01;4.41E-01;2.70E-01
MAGED4	-0.297053	1.14628	8	GGTGGTCGCTAGCCACCGGG;CAGGCACAGTACGTGCCTTG;TCCCCATCAAGCGCGCAGGT;CCAAGCTTCCGAAGGCTCTG;GCCTTCGCATCTTATCGGTG;TGAACGAGCAACGTACACCC;GGAGGAGAGAGAGACTCCCG;CTCTCCTGAGACCTGCGGCG	-0.41;-0.35;-0.32;-0.11;-0.05;-0.04;0.03;0.21	3912;6199;7761;26924;34695;35995;46403;64371	1.48E+00;1.09E+00;1.05E+00;9.64E-01;7.70E-01;7.32E-01;6.42E-01;5.51E-01	13071;31039;41447;42747;50518;69681;71243;73530	8.26E-01;7.30E-01;6.82E-01;5.82E-01;5.56E-01;4.47E-01;4.32E-01;1.80E-01
CT45A3	0.439565	1.62166	17	GTTTCACCAGAGCTTATGAC;TCCTTGTTTCCTTGCCAACA;GATAGGATGATGCAGAAACC;CTTCGTATCAGAAAAGGCAG;CTGGTAACGTTTCCTCCCAC;AGAGGATGGCCCTGTTGGCA;CATCAAGGAAGCAGCAAGGT;GTATCAGAAAAGGCAGAGGA;TGCTATTCCACCCAGCCAAT;CGAAGGACTGTCACATTCCC;GCATGTCCTGTCATAAGCTC;TATCAGCATTAATTTCTCGT;ATTAATTTCTCGTTGGCTTT;AGGCTGTTTCTCTGCATTCT;CCTTGCTGCTTCCTTGATGA;AAAATCTTCGAAATGCTTGA;GTCATCTCCAGAGAAACTGC	-0.47;-0.37;-0.34;-0.31;-0.3;-0.25;-0.23;-0.19;-0.16;-0.02;0.03;0.08;0.1;0.21;0.27;1.17;1.69	2496;5329;6620;8467;8680;12122;13952;17228;20348;38967;45910;52720;54114;64393;68223;77349;77408	1.90E+00;1.82E+00;1.78E+00;1.70E+00;1.58E+00;1.55E+00;1.12E+00;9.15E-01;8.20E-01;7.46E-01;7.31E-01;6.92E-01;6.56E-01;6.10E-01;5.41E-01;4.89E-01;3.15E-03	34;93;9218;13049;23328;24722;31532;38465;57094;60214;63490;65320;68762;68975;70822;72113;74946	3.72E+00;2.13E+00;1.45E+00;1.37E+00;1.32E+00;1.12E+00;1.10E+00;7.59E-01;7.55E-01;7.29E-01;7.20E-01;7.13E-01;7.11E-01;6.82E-01;5.85E-01;4.27E-01;2.42E-01
CT45A2	0.351728	1.53333	18	GTTTCACCAGAGCTTATGAC;TCCTTGTTTCCTTGCCAACA;GATAGGATGATGCAGAAACC;CTTCGTATCAGAAAAGGCAG;CTGGTAACGTTTCCTCCCAC;AGAGGATGGCCCTGTTGGCA;CATCAAGGAAGCAGCAAGGT;GTATCAGAAAAGGCAGAGGA;TGCTATTCCACCCAGCCAAT;TATAAAACGTCAATTAGTGA;TATCAGCATTAATTTCTTGT;ATTAATTTCTTGTTGGCTTT;CGAAGGACTGTCACATTCCC;GCATGTCCTGTCATAAGCTC;AGGCTGTTTCTCTGCATTCT;CCTTGCTGCTTCCTTGATGA;AAAATCTTCGAAATGCTTGA;GTCATCTCCAGAGAAACTGC	-0.47;-0.37;-0.34;-0.31;-0.3;-0.25;-0.23;-0.19;-0.16;-0.09;-0.06;-0.03;-0.02;0.03;0.21;0.27;1.17;1.69	2496;5329;6620;8467;8680;12122;13952;17228;20348;29416;34051;37985;38967;45910;64393;68223;77349;77408	1.73E+00;1.68E+00;1.67E+00;1.66E+00;1.49E+00;1.46E+00;1.45E+00;1.25E+00;1.22E+00;1.20E+00;1.18E+00;1.06E+00;8.75E-01;6.35E-01;6.11E-01;5.45E-01;4.78E-01;3.33E-03	34;93;9218;13049;31532;38465;39457;43391;48026;57094;60214;63490;65320;68762;68975;70822;72113;74946	3.67E+00;2.11E+00;1.33E+00;1.27E+00;1.23E+00;1.13E+00;1.06E+00;1.04E+00;9.70E-01;9.64E-01;9.50E-01;9.40E-01;7.30E-01;7.26E-01;6.87E-01;5.72E-01;4.33E-01;2.56E-01
CT45A5	0.377845	1.40797	18	GTTTCACCAGAGCTTATGAC;TCCTTGTTTCCTTGCCAACA;CTTCGTATCAGAAAAGGCAG;CTGGTAACGTTTCCTCCCAC;AGAGGATGGCCCTGTTGGCA;CATCAAGGAAGCAGCAAGGT;GTATCAGAAAAGGCAGAGGA;TGCTATTCCACCCAGCCAAT;GATGGGATGATGCAGAAACC;TTCACTGGTTTCAGCAAAGA;CGAAGGACTGTCACATTCCC;GCATGTCCTGTCATAAGCTC;TATCAGCATTAATTTCTCGT;ATTAATTTCTCGTTGGCTTT;AGGCTGTTTCTCTGCATTCT;CCTTGCTGCTTCCTTGATGA;AAAATCTTCGAAATGCTTGA;GTCATCTCCAGAGAAACTGC	-0.47;-0.37;-0.31;-0.3;-0.25;-0.23;-0.19;-0.16;-0.16;-0.12;-0.02;0.03;0.08;0.1;0.21;0.27;1.17;1.69	2496;5329;8467;8680;12122;13952;17228;20348;20766;25973;38967;45910;52720;54114;64393;68223;77349;77408	1.68E+00;1.68E+00;1.52E+00;1.33E+00;1.27E+00;1.23E+00;1.06E+00;1.04E+00;9.05E-01;7.97E-01;7.78E-01;7.26E-01;7.18E-01;6.35E-01;6.11E-01;5.45E-01;4.78E-01;3.33E-03	34;93;9218;13049;23328;24722;31532;38465;51469;56676;57094;60214;63490;65320;68762;68975;72113;74946	3.67E+00;2.11E+00;1.29E+00;1.18E+00;1.02E+00;9.59E-01;9.10E-01;7.72E-01;7.71E-01;7.30E-01;7.27E-01;7.14E-01;7.11E-01;6.96E-01;6.87E-01;5.42E-01;4.33E-01;2.56E-01
RASSF4	0.328685	0.84741	4	AAGGGACTCTGATCATCGAG;GCTGTGATGTTCCCGTTCTG;CCCAGCGCATCCGGCGACAC;AACCTACAACTGCTACCATG	-0.15;-0.15;0.11;0.55	21542;21936;55347;75769	6.07E-01;3.80E-01;3.78E-01;3.79E-02	1673;22095;55506;55900	1.09E+00;6.03E-01;5.66E-01;3.80E-01
CT45A7	0.377845	1.40797	18	GTTTCACCAGAGCTTATGAC;TCCTTGTTTCCTTGCCAACA;CTTCGTATCAGAAAAGGCAG;CTGGTAACGTTTCCTCCCAC;AGAGGATGGCCCTGTTGGCA;CATCAAGGAAGCAGCAAGGT;GTATCAGAAAAGGCAGAGGA;TGCTATTCCACCCAGCCAAT;GATGGGATGATGCAGAAACC;TTCACTGGTTTCAGCAAAGA;CGAAGGACTGTCACATTCCC;GCATGTCCTGTCATAAGCTC;TATCAGCATTAATTTCTCGT;ATTAATTTCTCGTTGGCTTT;AGGCTGTTTCTCTGCATTCT;CCTTGCTGCTTCCTTGATGA;AAAATCTTCGAAATGCTTGA;GTCATCTCCAGAGAAACTGC	-0.47;-0.37;-0.31;-0.3;-0.25;-0.23;-0.19;-0.16;-0.16;-0.12;-0.02;0.03;0.08;0.1;0.21;0.27;1.17;1.69	2496;5329;8467;8680;12122;13952;17228;20348;20766;25973;38967;45910;52720;54114;64393;68223;77349;77408	1.68E+00;1.68E+00;1.52E+00;1.33E+00;1.27E+00;1.23E+00;1.06E+00;1.04E+00;9.05E-01;7.97E-01;7.78E-01;7.26E-01;7.18E-01;6.35E-01;6.11E-01;5.45E-01;4.78E-01;3.33E-03	34;93;9218;13049;23328;24722;31532;38465;51469;56676;57094;60214;63490;65320;68762;68975;72113;74946	3.67E+00;2.11E+00;1.29E+00;1.18E+00;1.02E+00;9.59E-01;9.10E-01;7.72E-01;7.71E-01;7.30E-01;7.27E-01;7.14E-01;7.11E-01;6.96E-01;6.87E-01;5.42E-01;4.33E-01;2.56E-01
CT45A6	0.377845	1.40797	18	GTTTCACCAGAGCTTATGAC;TCCTTGTTTCCTTGCCAACA;CTTCGTATCAGAAAAGGCAG;CTGGTAACGTTTCCTCCCAC;AGAGGATGGCCCTGTTGGCA;CATCAAGGAAGCAGCAAGGT;GTATCAGAAAAGGCAGAGGA;TGCTATTCCACCCAGCCAAT;GATGGGATGATGCAGAAACC;TTCACTGGTTTCAGCAAAGA;CGAAGGACTGTCACATTCCC;GCATGTCCTGTCATAAGCTC;TATCAGCATTAATTTCTCGT;ATTAATTTCTCGTTGGCTTT;AGGCTGTTTCTCTGCATTCT;CCTTGCTGCTTCCTTGATGA;AAAATCTTCGAAATGCTTGA;GTCATCTCCAGAGAAACTGC	-0.47;-0.37;-0.31;-0.3;-0.25;-0.23;-0.19;-0.16;-0.16;-0.12;-0.02;0.03;0.08;0.1;0.21;0.27;1.17;1.69	2496;5329;8467;8680;12122;13952;17228;20348;20766;25973;38967;45910;52720;54114;64393;68223;77349;77408	1.68E+00;1.68E+00;1.52E+00;1.33E+00;1.27E+00;1.23E+00;1.06E+00;1.04E+00;9.05E-01;7.97E-01;7.78E-01;7.26E-01;7.18E-01;6.35E-01;6.11E-01;5.45E-01;4.78E-01;3.33E-03	34;93;9218;13049;23328;24722;31532;38465;51469;56676;57094;60214;63490;65320;68762;68975;72113;74946	3.67E+00;2.11E+00;1.29E+00;1.18E+00;1.02E+00;9.59E-01;9.10E-01;7.72E-01;7.71E-01;7.30E-01;7.27E-01;7.14E-01;7.11E-01;6.96E-01;6.87E-01;5.42E-01;4.33E-01;2.56E-01
FABP1	-0.152995	0.583589	4	TCCAAAACGAATTCACGGTG;TCAAGTTCACCATCACCGCT;CAGAAGGGGAAGGATATCAA;GTGTCGGAAATCGTGCAGAA	-0.19;-0.11;-0.03;0.3	17350;26272;36835;70115	6.46E-01;5.21E-01;3.78E-01;1.73E-01	7327;40607;51170;60092	5.51E-01;4.41E-01;4.28E-01;4.07E-01
VMO1	0.15963	0.496381	4	AGTGGCTTTCTCGCTTCGCG;CGTCCTAGGCAATACGCACG;GGTCATCGAAGTGACCAGCG;GAGCCGCTGTGGTGTCGCGG	-0.27;-0.06;0.06;0.26	10928;33501;49244;68158	4.47E-01;4.42E-01;4.27E-01;2.22E-01	9284;28198;43941;66514	5.00E-01;4.93E-01;4.86E-01;2.64E-01
MCOLN2	-0.299318	0.743284	4	ATAACAGTCTGGTAACTCAC;AGCTAAAGGACATTACCCTG;TAACCTTAGAGCAAGAACAA;TTAGGTCGCTGATAATCACC	-0.47;-0.13;0.11;0.2	2473;24563;55962;64208	9.36E-01;5.51E-01;3.78E-01;3.26E-01	13234;21482;52879;74969	6.18E-01;4.09E-01;3.94E-01;5.64E-02
TMPRSS11A	0.299603	0.867199	4	CAAATACTAGGAAGTGAACC;AGTTCCCCTCTACTGAACAA;TGGAGTCATTGCACCCAAGG;AGCAATGAGCTCATCAACAG	-0.4;-0.02;0.04;0.56	4453;39353;47076;75873	7.15E-01;4.53E-01;4.26E-01;3.55E-02	1569;30366;38089;72989	1.12E+00;6.16E-01;4.67E-01;1.03E-01
MAP7	-0.359473	1.07422	4	CGGTCATCAACACGTAACAC;AGAAGCACTGGCATTCACAG;AGCTGTTGTACGGCGCACAA;GAGGATCATTCATGGCACAG	-0.37;-0.35;0.1;0.37	5434;6089;54146;72594	1.50E+00;6.47E-01;3.86E-01;1.12E-01	4848;23296;71353;72008	6.86E-01;6.09E-01;5.76E-01;1.26E-01
TARS1	0.325453	1.11714	4	CCTTTGATAGATCTCTGCCG;TTATGTTTGATCATCGGCCA;TAAAGTAAATAATGTTGTGT;GGCCCGAGGTCATCCAGAGT	-0.38;0.07;0.28;0.37	4945;50673;69228;72527	6.79E-01;5.18E-01;5.13E-01;1.14E-01	4915;8214;26769;72497	1.27E+00;9.66E-01;6.81E-01;1.15E-01
RSAD2	-0.17199	1.08741	4	TCTGGCTGCTAGCTACCAAG;CCAAGGAAAGAAGAACCATG;AGTGAAGTGATAGTTGACGC;TGTCATTAATCGTTTCAACG	-0.17;-0.17;-0.14;0.01	19175;19754;22630;42954	1.15E+00;1.02E+00;6.64E-01;3.75E-01	34488;54812;57688;58267	5.91E-01;5.17E-01;4.94E-01;3.75E-01
RSAD1	-0.111075	0.876667	4	TCTAGCCAGTCCCCACACGG;ACTCGGCCTGCGATGCTCTG;TCGCAGCTGAGATGTACCAG;CTGCCAGTAAGTCCAATTGT	-0.11;-0.11;-0.03;-0.01	26305;26861;37822;40394	1.13E+00;6.23E-01;5.12E-01;4.08E-01	37048;39620;50581;51137	7.21E-01;5.66E-01;4.26E-01;4.13E-01
CHD1	0.277441	2.24076	4	ATGCCCAATTTAGACCTCCA;AAGCAGCCATCCTATATTGG;TTCCGATGACTCATCAAGTG;TTAATTCGCCTAAGAGAACG	0.17;0.2;0.27;0.28	61403;63820;68509;69245	1.55E+00;8.99E-01;4.96E-01;1.94E-01	8197;8933;13622;16039	2.74E+00;1.75E+00;1.20E+00;5.19E-01
NFS1	0.448114	1.45816	4	TCACAGTCATGACTGACACC;CTAGTAAAAATGATCTCACG;GCTTGCACATCCATATAGAG;CCAGCCATAAGCATGTGTCC	-0.28;0.09;0.4;0.49	10223;53056;73475;75096	7.57E-01;5.54E-01;4.62E-01;5.34E-02	2346;3967;24386;67219	1.85E+00;1.07E+00;9.57E-01;2.46E-01
CHD3	-0.311757	0.89435	4	TTTCCACTCACTGTGCATCG;ACCATATGACCAGTCCACGT;TTTGAGGCCTTGAATTCACG;CTCACCATTAAACCGATCGA	-0.4;-0.23;-0.1;0.07	4461;13938;28356;50599	9.05E-01;8.84E-01;7.39E-01;7.15E-01	26843;49086;63504;72981	4.91E-01;4.13E-01;4.01E-01;1.03E-01
CHD2	-0.344572	1.17102	4	GTCTTACATCCACAGCACAT;AAGGCAGACTCGTCGAAGAG;AAGGGACGACTATAAGAAAG;TGAGCTGGTAGATAAGTCGG	-0.51;-0.18;-0.16;0.01	1774;18971;20309;43798	1.27E+00;1.07E+00;9.90E-01;6.88E-01	33644;57133;58471;75668	6.49E-01;5.03E-01;3.75E-01;4.02E-02
CHD5	-0.201095	0.660472	4	GTCCAGGCATACGAGATGGT;CCGAGGCCCGAGTCACGAAG;CCAGAGCCGTAGTCAAAGGG;TCTACGTGGTCACCTACACG	-0.21;-0.2;0.02;0.11	15966;16968;44815;55921	7.55E-01;5.66E-01;4.86E-01;3.85E-01	21521;32627;60474;61476	4.48E-01;4.01E-01;3.80E-01;3.78E-01
ZNF160	-0.273104	0.877472	4	CAGACTTGAACGAACACTGA;GATGACACAGGAAATTACAA;GTTGAGAAGTCTACCAACAA;AGAACGCCGGAATGTGTCAA	-0.33;-0.22;0.02;0.03	7412;14598;45217;46068	9.02E-01;8.53E-01;5.48E-01;4.80E-01	31374;32225;62844;70030	4.67E-01;4.51E-01;3.95E-01;1.75E-01
CHD7	0.34845	1.16168	4	TAATGGTGTGGGTTCGACGT;TGGGCAGCTATATGGCACGT;GTAGGATTCCCATCAAACAG;GGATCTGATCACACCCACAG	-0.1;-0.09;-0.07;0.77	27524;29743;32003;76898	7.81E-01;4.74E-01;4.19E-01;1.22E-02	544;45439;47699;49918	1.56E+00;7.63E-01;4.53E-01;4.45E-01
CHD6	0.436647	1.23153	4	CCCGGAAGCACTCCGCTCGG;CCGAAAGGGCGGCACCAATG;GATGGGTTCAACGTAGATGG;AACAGCTCCAAGTCGAACGG	-0.22;-0.02;0.29;0.58	15109;39210;69523;76050	5.29E-01;4.26E-01;3.90E-01;3.15E-02	1392;7919;38232;62333	1.30E+00;1.17E+00;6.13E-01;3.77E-01
CHD9	0.112478	0.990307	4	AATGTTGACTCATCAAAGTG;TTAGATGCATTAGTCATCTG;TAGCCATTGGAACGGTCACA;GGGAGAGAGAATTTCGTACG	-0.05;0.07;0.09;0.13	34082;50844;53536;58164	5.16E-01;5.10E-01;4.97E-01;3.89E-01	19278;23906;26598;43360	1.01E+00;9.73E-01;5.63E-01;3.75E-01
CHD8	0.390199	1.68919	4	ATGAGAAATATAATACCATG;CATACCTCGAGTCTTAAATG;CTTTAATCCAGACTACGTAG;CTGTCTTCTACACTACCGTG	0.06;0.16;0.35;0.43	49503;60621;72105;73969	9.21E-01;7.61E-01;6.53E-01;7.97E-02	3473;5337;16821;27939	1.77E+00;1.61E+00;1.49E+00;8.06E-01
PCDH8	0.559921	1.45435	4	CGCCGAGTACAACTTGACGC;CGAGGGACCTAACGGCGACG;CTCCTGGTCATATCCGACGG;GTTCGCATCCAAGCTAGCGA	-0.31;-0.3;0.26;0.86	8304;8854;67982;77091	1.21E+00;5.15E-01;4.81E-01;7.87E-03	351;9460;68588;69138	1.75E+00;1.16E+00;4.98E-01;1.97E-01
SGCA	0.121654	1.22027	4	TCGTAGCAAGACAGAAGTGG;GCTTTGATACCACTCGGCAG;CCCAGGGTATACATTAAGGT;CTGGAGCCCACGATCTTCTG	0.03;0.05;0.12;0.13	45414;49134;56510;57207	7.80E-01;5.26E-01;4.91E-01;3.77E-01	20235;20932;28308;32028	1.53E+00;9.07E-01;6.32E-01;3.75E-01
TSPY18P	0.0841065	0.522109	2	CAGGATGGAGGCTGTACAGG;GACCCCAGAGTCTGCACTGG	-0.05;0.08	34988;52795	3.33E-01;3.05E-01	24647;42454	5.22E-01;3.63E-01
CAP1	-0.117826	0.708457	4	TCGGTTTGTATAAAACATGG;AAGATCAGTAAAGAGATTGG;TGTTCGCGCAGATTAATCAG;GGAGTTCCATACCACCGGAC	-0.18;-0.05;-0.05;0.07	18279;34402;35372;50783	7.33E-01;6.84E-01;4.37E-01;3.76E-01	26659;42070;43040;59163	5.16E-01;4.68E-01;4.32E-01;4.11E-01
CAP2	-0.163463	0.625333	4	CATCAAGGAACACCACACCA;TCAGTACCAACAACCCCACG;GAACAGTAGGATCCTTGCTG;TTATTTGCCCAACTTAACCA	-0.2;-0.13;-0.05;0.27	16916;24168;35052;68422	6.92E-01;5.58E-01;3.80E-01;2.15E-01	9020;42390;53274;60526	4.93E-01;4.34E-01;4.28E-01;3.91E-01
NO_SITE_167	0.15153	0.581814	4	GGGTGGTCATTCTCTACTTG;GGTACTGGAAGTCCGAAACC;GGTACCTGAACAACGGCACC;GGTAGACGGGGCATCTCAGC	-0.19;-0.04;0.11;0.19	17901;36495;55587;63454	4.29E-01;3.79E-01;3.77E-01;3.46E-01	13988;21855;40947;59541	6.09E-01;5.55E-01;4.57E-01;4.01E-01
NPC2	0.168315	0.881036	4	CAACCCTGCCAGCTGAGCAA;TATTCAGTCTAAAAGCAGCA;CCGGTGCAGTTCAAGGACTG;GAGCCTGATGGTTGTAAGAG	-0.13;0.07;0.16;0.18	24810;51536;60614;61992	5.27E-01;3.95E-01;3.87E-01;3.80E-01	15450;16828;25906;52632	1.00E+00;7.61E-01;6.71E-01;3.88E-01
NPC1	0.0779972	0.775548	4	GAAGGTCTCACTAGGCATCG;ACGCCATGTATGTCATCATG;AAAGAGTTACAATACTACGT;CAAACTTGTATCATTCAGAG	-0.08;0.0;0.04;0.12	30301;42254;46824;56627	5.44E-01;4.56E-01;4.52E-01;4.33E-01	20815;30618;35188;47141	8.62E-01;6.89E-01;4.65E-01;3.76E-01
SKIV2L	-0.172455	1.41906	4	CACACGTGCCCAGTTGCCCG;GACTCCATGCGCAAACACGA;TGGCCCAGAAACACATGACA;TCACTATATCAACGATGTCG	-0.17;-0.17;-0.12;-0.11	19240;19595;25967;26866	1.84E+00;9.99E-01;6.69E-01;3.75E-01	50576;51474;57847;58202	9.62E-01;5.26E-01;4.96E-01;3.75E-01
LOC100652758	0.11569	1.07436	4	GTCTCGCTCATCTCGGACCC;TGGGGCTCCACTGACGCCGA;CGGGCTAGCCCCGCGCAGGG;CTGCGGGAGTGGAGCCCTGG	0.0;0.03;0.09;0.14	42194;45455;53191;59087	6.87E-01;4.70E-01;4.53E-01;3.92E-01	18355;24251;31987;35248	1.37E+00;7.81E-01;5.57E-01;3.76E-01
GPR31	-0.372923	1.09483	4	CTGCATTGCAGAACACGATG;GGTTGACCTTAAGCCGAGGG;GTAGAAACTGTGGCACCTGG;GCTTGGCATCTGGGCCGTGT	-0.53;-0.21;-0.12;0.0	1494;15456;26012;42271	1.14E+00;1.05E+00;9.97E-01;8.15E-01	35171;51430;61985;75948	5.30E-01;5.25E-01;3.88E-01;3.38E-02
TNFSF12-TNFSF13	-0.269186	0.810003	8	TTTACAGTTCATCCACGACC;CGGGGAGTTTATAGTCACCC;CTATAAACTCCCCGATCTGG;GGTGTGGACGGGACAGTGAG;ACCTAAAGGCCGGAAAACAC;ATCGCAGCCCATTATGAAGG;CGAACTAGTCGGTTCAGGAA;TTCTGCGAGGCCGAACTAGT	-0.47;-0.31;-0.19;-0.1;-0.06;0.05;0.06;0.39	2462;8286;17506;27396;33221;48260;49817;73117	8.86E-01;8.20E-01;7.89E-01;7.46E-01;7.18E-01;6.93E-01;6.33E-01;2.00E-01	4325;27625;29182;44221;50046;59936;69156;74980	5.99E-01;5.98E-01;5.54E-01;5.50E-01;5.25E-01;5.12E-01;4.12E-01;1.12E-01
TTC5	-0.367328	1.17725	4	GACTCCTGACTATAGCCCTA;CAGCAGATGGAAGAAGTAGT;GAACAGCCAACTTAGCCTGT;TTTCGAGACACATAGTGTTG	-0.54;-0.19;-0.12;-0.02	1397;17311;24847;39058	1.19E+00;1.17E+00;1.05E+00;7.43E-01	38384;52595;60131;76045	5.95E-01;5.45E-01;3.78E-01;3.16E-02
TTC4	0.0884083	0.525702	4	GCAGCAGCACAGTACTATCT;GGAACTGAAACACTTTGCCG;GGCTAAAGCAGACAAGCTGA;GCGCTCTCGACATAAATAGG	-0.15;-0.07;-0.0;0.18	21837;31977;41382;62274	5.46E-01;4.53E-01;3.79E-01;3.79E-01	15168;36060;45465;55605	5.75E-01;4.76E-01;4.30E-01;3.90E-01
HP11014	nan	nan	1	TGTAGTCCCAGCTACTTGGG	0	41847	0.267	35638	0.337
PRKCB	-0.259747	0.750394	4	CTTGCTGGATGTGATACATG;CAGAGGGCCAAGATCAGTCA;TGACGTGGAGTGCACTATGG;CCACAGTGGTCACAAAACGT	-0.26;-0.25;0.02;0.27	11068;11783;43943;68329	1.00E+00;5.00E-01;4.44E-01;2.17E-01	9113;33499;65659;66374	4.90E-01;4.42E-01;4.31E-01;2.68E-01
TTC1	-0.172112	0.562809	4	AGAGAGCACTAGACTAAAGG;CTGCAGTGCCTCATTTGAGG;TTCCCAGAGTAAGCTGCTCA;GCAGGATGGGCACATTTCGA	-0.27;-0.08;-0.04;0.3	10824;31340;35999;70100	6.68E-01;4.58E-01;4.49E-01;1.73E-01	7342;41443;46102;66618	5.51E-01;4.67E-01;4.30E-01;2.62E-01
IL4R	-0.29343	0.876824	4	AAGGGATGAAGATCCTCACA;CCTGGATTATTATAGCCACG;GGGTTGCCTGCGATGACGAG;CAGTGCGGATAACTATACAC	-0.43;-0.16;-0.03;0.02	3399;21010;37940;45089	9.40E-01;8.14E-01;6.30E-01;6.20E-01	32353;39502;56432;74043	4.82E-01;4.26E-01;3.77E-01;7.79E-02
TTC3	0.207604	1.15897	4	CTGATGCGTATAAAACCCTA;TCTTCTAATTCTCCTAAACC;TGTCAATCACAACAAAACGA;AATCACGAAATGGCCAACGG	-0.3;0.14;0.21;0.21	8944;58991;64468;64608	7.04E-01;4.95E-01;4.13E-01;3.15E-01	12834;12974;18451;68498	1.39E+00;9.33E-01;4.15E-01;2.13E-01
PIKFYVE	-0.388355	1.04913	4	GGGCTGGCATCATAACAACC;AGTGCTCACTAGCTCATGTG;GAAATGGGCATATTGCCACA;CCGAATATGATGTACCATGG	-0.52;-0.25;0.19;0.34	1603;11977;63020;71779	1.11E+00;9.89E-01;3.96E-01;1.32E-01	5663;14422;65465;75839	8.61E-01;6.33E-01;4.27E-01;3.63E-02
PRKCE	-0.359702	1.1309	4	GCACCGCTTGTGGACCACGC;GCCTTGTCATTTGACAACCG;ATGTGATCATCGATCTCTCA;CCACGTTGGTCTCACATCGA	-0.4;-0.32;-0.05;0.03	4443;7509;34590;45482	1.34E+00;9.25E-01;7.16E-01;7.05E-01	31960;42852;69933;72999	5.44E-01;4.76E-01;4.36E-01;1.03E-01
C3orf52	-0.237214	0.96042	5	TGGAGCTCTCGGTGCTCGAG;AGAACACTCAAGAGATGCCT;GAGCTCCTGTAATAAGAATG;TGATCACTGTAATGACACCT;TCTGCCTTTCTAGGCTAACA	-0.27;-0.21;-0.08;-0.04;0.05	10934;15826;30610;35693;48730	1.01E+00;9.15E-01;6.77E-01;6.46E-01;4.16E-01	28712;41749;46832;61616;66508	5.46E-01;5.37E-01;4.62E-01;3.88E-01;3.30E-01
TTC9	0.227972	1.67394	4	GCACGAGTTCAAAAGCCAAG;GTTGTAACAGTCGATCTCGA;CCCGACCTGGCCCCTCGCTG;AGCCATAGGCAAATACCACC	0.05;0.18;0.21;0.25	48234;62736;64601;67186	8.74E-01;8.48E-01;4.15E-01;2.47E-01	10256;12841;14706;29207	1.69E+00;1.65E+00;9.40E-01;4.61E-01
TTC8	-0.209183	1.18849	4	CTTGTACTGAGAATGTTCTG;GTTGCTTCCAATGCATGCGA;GGCCGGTACCTGGTCATAAG;CAGCCTGACAAATCTTCCGG	-0.25;-0.17;-0.16;-0.01	12367;19561;21104;40015	1.23E+00;1.15E+00;6.70E-01;4.21E-01	37427;56338;57881;65075	6.27E-01;5.74E-01;3.75E-01;3.02E-01
C3orf56	0.245129	1.07582	4	AGGTGGGTGGGAATTTCATG;AGGAGTAGATGACAGGCCAG;CTGCCTTGGTGCCTTCAGTG;GATACGGACTTCCTATGAGG	-0.32;0.11;0.22;0.27	7578;55204;65329;68533	6.00E-01;5.42E-01;4.25E-01;2.12E-01	8909;12113;22238;69864	1.17E+00;9.81E-01;4.96E-01;1.79E-01
DAG1	0.173083	1.17425	4	CAGATGATACCACCTCACCA;ACGGTCACCATCCGGACTCG;GTGGTGCGAATACGAGTAGG;TCTTCTAGGTATCAGCGGCA	0.02;0.05;0.17;0.18	44495;47947;61493;61983	7.52E-01;4.77E-01;3.87E-01;3.85E-01	15459;15949;29495;32947	1.48E+00;8.64E-01;7.95E-01;3.88E-01
DYNC1LI2	0.321745	1.30725	4	GATGGAGACTTGTACCACAA;ATGTGCTGACTCATAACCTG;ACCCTCATGACTAAACTACA;CGCCGGCGACCTGACCAGTG	-0.15;0.16;0.25;0.39	21460;60824;67258;73271	7.68E-01;4.63E-01;3.78E-01;9.62E-02	4171;10184;16618;55982	1.51E+00;1.11E+00;7.39E-01;5.64E-01
ELP6	-0.219355	1.25137	4	CTTCAGCCACTACAGTATCG;TCTGTGATGCCAAGACAGAT;CTTTAGTTCCCAGCACACGG;ATTGTTTGAGTTTGTACGGG	-0.25;-0.19;-0.19;-0.0	12529;17232;17867;41587	1.42E+00;1.08E+00;7.46E-01;4.19E-01	35855;59575;60210;64913	7.24E-01;5.42E-01;3.78E-01;3.07E-01
TARS3	0.164405	1.18068	4	TGTGGACACAAACCTGTACA;TCACAAACGGGACTTCACGG;GAAAACAACGCCTTACCAAG;AGATCACAGGAAGATCGGGA	-0.02;0.11;0.12;0.21	38424;55202;56809;64532	6.00E-01;5.95E-01;3.76E-01;3.17E-01	12910;20633;22240;39018	1.19E+00;1.17E+00;6.40E-01;4.14E-01
EFHC2	0.0712502	0.557873	4	AGGGTGTCGAGGGATTCGTA;GAAGAGTAATCCGATGACGC;TGACTTTATAAAGAACCAAG;AGGAAATTTCCACCTTACAA	-0.12;-0.12;-0.01;0.15	25300;26008;40854;59522	5.57E-01;5.25E-01;4.57E-01;3.99E-01	17920;36588;51434;52142	6.87E-01;4.29E-01;4.05E-01;3.76E-01
EFHC1	-0.332664	2.26884	4	CATTGGAAAGACCTAAATCG;CGCTTGCTCACATCAATACG;CTATCTTATGGATGATACGG;GGGGTGACATACTTACGAAG	-0.36;-0.31;-0.28;-0.18	5898;8254;10168;19084	2.43E+00;2.10E+00;1.26E+00;6.19E-01	58358;67274;69188;71544	1.35E+00;1.11E+00;5.17E-01;1.38E-01
CAPG	-0.274697	0.8902	4	GGTGGAGATTGTCACTGATG;AGAACATCCGTGCCACCGAG;TTCATGAGCTACTTCCCACG;TCCTACCTAGTGCTGCACAA	-0.59;0.04;0.13;0.17	973;46853;57745;61832	1.32E+00;4.65E-01;3.91E-01;3.75E-01	15610;19697;30589;76469	8.26E-01;6.66E-01;3.87E-01;2.19E-02
TPRKB	0.296491	0.926817	4	ATTTATCAGTGATCCATCGA;GCAGTTCACCTCTACAAACT;GGACCTATTTCCCGAATGCA;TGATCCATTTCAGATACTTG	-0.12;0.04;0.22;0.37	24952;47719;65611;72592	4.74E-01;4.30E-01;3.97E-01;1.12E-01	4850;11831;29723;52490	9.98E-01;8.56E-01;6.85E-01;6.76E-01
ELP5	0.341247	0.989261	4	AGGATCTGTCCTCTTGCACA;GGGCCTCCGACACAGGATGT;ATGCAGGACCTGGCAGAGTG;CACACTCACTTTCCCCACTG	-0.18;-0.05;0.27;0.41	18454;34266;68477;73686	4.95E-01;4.38E-01;3.75E-01;8.63E-02	3756;8965;43176;58988	1.20E+00;7.77E-01;5.13E-01;4.73E-01
ETHE1	0.285178	1.41789	4	CCAGGCTGACTTACACATTG;AGTGAATACCCACTGCCACG;CAGGACTGGGTCGATCAGAA;CCCACACCCACGGATCAACA	-0.11;0.21;0.23;0.34	27129;64534;66041;71628	9.37E-01;4.37E-01;4.15E-01;1.36E-01	5814;11401;12908;50313	1.81E+00;1.02E+00;7.49E-01;6.24E-01
PRDM16	-0.336403	0.869227	4	AGGACGTCAACACCACCACG;CACCAGATGTCCCACGACAG;CCTTGCACTTGATCTGCGTG;CTGGCTCAAGTACATCCGTG	-0.45;-0.22;-0.06;0.23	2920;14291;33139;65890	8.72E-01;8.67E-01;7.46E-01;2.81E-01	11552;44303;63151;74522	4.44E-01;4.35E-01;3.98E-01;6.67E-02
MPG	0.0729674	0.570681	4	GAACATGCCTCGGTTGCGGG;AGAACTCCGAGGCCGCATCG;AGGGCCACCTTACCCGACTG;GCTGCGTCGGACGAGCTGTG	-0.2;0.0;0.03;0.11	16250;42046;46102;56154	5.58E-01;4.67E-01;4.32E-01;3.83E-01	21288;31339;35396;61192	6.83E-01;4.58E-01;4.09E-01;3.78E-01
ABCG2	0.0545794	0.665939	4	GAATTACATCAACTTTCCGG;GGAAGGCTCTATGATCTCTG;TAACTTAGGATGTCTAAGCA;AAAAAACGAACGGATTAACA	-0.26;0.04;0.05;0.06	11137;47391;48833;49488	7.78E-01;4.71E-01;4.42E-01;4.31E-01	27954;28609;30051;66305	8.45E-01;4.87E-01;4.24E-01;2.70E-01
PRDM15	0.573846	1.44086	4	AGTGGCAGAGATCATTACCG;ACTCAGCTTCTCTAAACGCG;AAGCACAGCAGGAACGAGGT;CCTTGCCCTGCTTAACACAA	-0.23;0.05;0.22;0.93	13692;48572;65339;77196	4.84E-01;4.25E-01;4.04E-01;5.50E-03	246;12103;28870;63750	1.90E+00;9.82E-01;8.86E-01;3.38E-01
PLSCR2	0.417592	1.47636	4	TCTGTATCCGAAATTGCTGT;AATTAAAAATCAGAAAAGAG;TAGGTTATGTTACTCAGACC;CTTAAGTATTCCAATCCTGG	-0.01;0.16;0.32;0.51	40948;60610;71021;75343	7.60E-01;6.55E-01;5.92E-01;4.77E-02	2099;6421;16832;36494	1.49E+00;1.46E+00;1.31E+00;1.00E+00
ABCG5	0.0500566	0.617697	4	GGTGCTATCCAGGACCGCGT;ACACCTGAAAACGTTACCAA;TGATTGGCAACTACAGCTTG;GGCTCGCAGGAACCGAATTG	-0.1;-0.09;-0.03;0.13	28200;30047;38049;57343	6.17E-01;5.22E-01;4.71E-01;4.27E-01	20099;39393;47395;49242	7.87E-01;4.49E-01;4.26E-01;3.75E-01
PRDM10	-0.168425	0.651419	4	GCTCCGAGCTTATAAATCGG;CCACACTTACACAAGTCGTG;AGAGGATGCATAATCCTGAG;CAAGCATTTAAAAGGCCGGA	-0.22;-0.12;-0.01;0.07	15101;25279;40686;50502	7.43E-01;5.60E-01;5.37E-01;3.91E-01	26940;36756;52163;62341	4.28E-01;4.14E-01;3.99E-01;3.77E-01
PLSCR1	0.339828	1.23383	4	GCTGTCGGTGGATACTGAGG;TATACTGGCTGATTATACAC;TTAAGAACAGCTTTGGACAG;ACATAACCTATTGGTACACC	0.03;0.05;0.2;0.48	45646;48161;64249;74843	7.87E-01;4.79E-01;4.10E-01;5.93E-02	2599;13193;29281;31798	1.55E+00;9.21E-01;9.17E-01;8.71E-01
ABCG8	-0.228697	0.97936	4	CTCAAACCAAGGGACCTGAG;GAGTCCTACGAAGATGCCTG;CAGTGCGCTGACACCCGCGT;CACCCCCATCTACTTAGGGG	-0.25;-0.21;-0.15;0.15	12073;15930;22382;59583	1.16E+00;7.95E-01;4.55E-01;4.26E-01	17859;55060;61512;65369	5.96E-01;3.85E-01;3.77E-01;2.94E-01
MPO	0.379193	1.38354	4	GTTGACGCCAGTGACGAAGG;AAGTAAGAGGGTGTGCATGG;TCATTGTAGGAACGGTACGT;AGTAGGATAGGAGTTCCATG	-0.04;0.08;0.36;0.4	36609;51785;72413;73281	6.73E-01;5.57E-01;5.31E-01;9.59E-02	4161;5029;25657;40833	1.66E+00;1.11E+00;1.01E+00;7.40E-01
HNF4G	0.124357	0.840038	4	CAGCTCATCTAGAACACGAT;ACAGTTGACACCGTTGTCTG;TCGGCAATGTGTTGTTGACA;ATGTGTACCTGATCATCCAA	-0.05;-0.02;0.12;0.13	34877;39055;56831;57428	5.24E-01;5.19E-01;4.26E-01;3.76E-01	20014;20611;38386;42565	1.04E+00;6.40E-01;6.10E-01;3.75E-01
AVP	0.204577	0.660714	4	GTCGTTGCAGCAAACGCCGA;GCAGTTCTGGAAGTAGCACG;TCGTCCGCGCAGCAGATGCT;CAAGAGGGCCATGTCCGACC	-0.16;-0.12;-0.0;0.41	20834;24970;41297;73687	5.48E-01;5.43E-01;3.76E-01;8.63E-02	3755;36145;52472;56608	7.77E-01;5.44E-01;4.30E-01;3.97E-01
INSYN2A	0.110085	0.695374	4	ACATGACAGTGCCCGCACGC;GCGGTTTAAGGATATCTGCG;GAGGGCAGGTGCGTAAACGG;TCTGCCCGGCAGATGACGAG	-0.26;0.03;0.11;0.11	11064;45464;55605;55770	5.70E-01;4.53E-01;4.44E-01;3.79E-01	21672;21837;31978;66378	7.82E-01;6.09E-01;3.79E-01;2.68E-01
INSYN2B	-0.474712	1.63116	4	TGAAACAACCTCACCACCGC;TGGGGAAGACTCAAGCAACC;CAGCCACACACCAGGCACAG;CTGGACGTGTGTCATCCAAA	-0.85;-0.1;-0.06;0.02	92;27946;32882;45140	2.32E+00;9.38E-01;7.54E-01;4.96E-01	32302;44560;49496;77350	4.81E-01;4.46E-01;4.24E-01;2.04E-03
MPI	0.102308	0.531978	4	TGAAACACCCCTGTCCATCC;GTTCCAACAGCGAAGTGGCG;GGCTGCCGGAAACAACATGG;AGGATCTTGGCATCCCCTCG	-0.33;-0.03;0.05;0.15	7364;37386;49109;59664	5.50E-01;4.53E-01;4.28E-01;4.27E-01	17778;28333;40056;70078	5.73E-01;4.91E-01;3.77E-01;1.74E-01
PRKCZ	-0.231112	0.689642	4	CCTGCTTCCAGACGACAAGT;CAGCATTAAAGACGACTCGG;CCCCACCCCCAGGTTCTACG;CCAGAATCTATCTACCGCCG	-0.47;0.01;0.05;0.19	2442;43336;48797;63513	9.41E-01;4.38E-01;4.32E-01;3.44E-01	13929;28645;34106;75000	7.18E-01;4.87E-01;4.01E-01;5.56E-02
SPC25	-0.360302	0.949188	4	AGTACTGACTGCAAATATCC;GACTTGTATAAAGATCGACT;GGGACTAAGAGATACCTACA;TTGGAATAAATTCAAAAGTA	-0.6;-0.12;0.08;0.39	874;25239;52627;73164	1.36E+00;5.38E-01;3.95E-01;9.87E-02	4278;24815;52203;76568	7.30E-01;5.46E-01;3.99E-01;1.97E-02
TARS2	-0.324365	1.88948	4	TCTGACATTCGATTCCCCAG;TGCCCATCGTGGTTTCTCCG;CTTCTGTACAACAGATCAGG;AGTGATATCTTAATAGTCCG	-0.37;-0.28;-0.21;-0.15	5328;10138;15682;21802	2.20E+00;1.58E+00;1.11E+00;6.53E-01	55640;61760;67304;72114	1.19E+00;8.06E-01;4.64E-01;1.24E-01
POLRMT	0.532765	1.36396	4	ACAAGCCGAGAGGAACGATG;CTAGAGCGCGAGGTGTACGA;TCTCCAGTATCTTTGCCCAG;CGCCGGGACCATCGAAAGGT	-0.57;-0.09;0.23;0.83	1075;29670;66130;77048	1.27E+00;4.75E-01;4.39E-01;8.84E-03	394;11312;47772;76366	1.70E+00;1.03E+00;4.44E-01;2.43E-02
MS4A6E	-0.109787	0.542185	4	GTCCAACTTACACTGCAATG;ATTTGATGGGAGCATTATGA;ACAGGAGAATGAAACCCACC;TAGCCTGAAGAAACGTCTAC	-0.18;-0.04;-0.04;0.18	18480;36383;36482;62669	6.55E-01;4.29E-01;3.75E-01;3.68E-01	14773;40960;41059;58962	5.53E-01;4.74E-01;4.29E-01;3.93E-01
CYCSP45	nan	nan	1	TGCCACACCGTTGAAAAGGG	-0.01	40973	0.276	36469	0.327
SPC24	-0.433769	1.90633	4	GGAGGAGGACACCCGTCTGA;CCAGAGCCTTCTCAATGCGA;CGGCTGCTGGAAACGCAAGA;GCTGGGCGCCAACCGCGCGG	-0.46;-0.41;-0.26;0.13	2684;4048;11241;58058	1.98E+00;1.83E+00;9.04E-01;5.00E-01	19384;66201;73394;74758	1.03E+00;7.50E-01;3.75E-01;6.13E-02
MPZ	0.152782	0.947285	4	GGGACAACCCTACATTGACG;AAAAACCCTCCAGACATAGT;CATCGTGGTTTACACCGACA;CCTAGTGCCAACTAGGTACG	-0.02;-0.0;0.05;0.26	39308;41302;48125;67858	6.15E-01;4.40E-01;4.30E-01;2.29E-01	9584;29317;36140;38134	1.23E+00;6.64E-01;4.79E-01;4.77E-01
SGSM2	-0.248693	1.91869	4	CTGCGGCAAGTTTACTACGG;GGTGACATGATCGAGATGCA;GAAACACGTATGGGTACGCA;GATGATCCGGAACACATAGT	-0.3;-0.2;-0.18;-0.18	8774;16867;18540;18815	2.46E+00;1.38E+00;7.59E-01;5.00E-01	58627;58902;60575;68668	1.36E+00;7.01E-01;3.80E-01;2.09E-01
MCPH1	0.542971	1.49505	4	CCAGGAGATCTATCATGCCG;TCACGCAACTCGAAGTTGCA;TTATCGAGGTGAGTGAAAGA;AAATGGCTAAAGAGCTACAA	-0.15;0.08;0.14;0.95	21539;52740;58729;77216	5.48E-01;3.78E-01;3.75E-01;5.05E-03	226;18713;24702;55903	1.94E+00;1.05E+00;6.96E-01;5.66E-01
GRPEL1	0.248878	0.922851	4	ACACTGAGAACTTACGGCAG;AGGCATTCAAGCCTTCTGCA;GTGGCTGTGCACAACAACCG;CACCTGAAGAACCTCTATGA	-0.07;-0.04;0.02;0.47	32203;36678;45228;74811	4.80E-01;4.79E-01;4.28E-01;6.00E-02	2631;32214;40764;45238	9.34E-01;9.12E-01;5.59E-01;4.51E-01
GRPEL2	0.399191	1.34226	4	GAGGCGAACCCAGAGATGTG;TGCTTACTTGCTCTCCCACG;TGAGGACCAAAAGCTCACTC;AAGGCTCGTTCAGCAAGAGG	-0.22;0.15;0.17;0.63	14328;59488;61238;76351	7.21E-01;3.97E-01;3.83E-01;2.46E-02	1091;16204;17954;63114	1.42E+00;1.27E+00;7.84E-01;3.55E-01
PLRG1	0.450928	1.12617	4	TCCAGATAATGTGTGTACAC;TATGAATCCGTTGCATTCTG;GGGGCGTGATAGTAAGCACA;AGCTGCACAGTCCTTAGCGG	-0.29;-0.18;0.01;0.89	9422;18317;43923;77139	7.08E-01;5.00E-01;4.82E-01;6.79E-03	303;33519;59125;68021	1.81E+00;4.42E-01;3.76E-01;2.25E-01
CIAO2A	0.195664	0.593284	4	GGACGCTGAGCAGAGTCCTG;AGAGTCGCCAAAGAGCAATG;TAGATTTGATTAGAACTATC;AGTGGTCTCGGAAAGTTGTG	-0.26;-0.02;0.07;0.32	11104;38475;50878;70979	4.43E-01;4.26E-01;4.10E-01;1.51E-01	6463;26564;38967;66338	5.97E-01;5.90E-01;5.16E-01;2.69E-01
CIAO2B	0.204605	1.03881	4	TTGATGGAGCGAATCAGATG;TAGCGACCCCGAGAGTACAG;GATGGACAGACCAATAAGGG;GGAGCATCCACTGACGCTAG	-0.03;0.06;0.1;0.31	37148;50078;54862;70296	5.68E-01;5.04E-01;3.82E-01;1.68E-01	7146;22580;27364;40294	1.13E+00;9.43E-01;5.92E-01;5.59E-01
RPL21P84	nan	nan	1	GCACCCGATATATGTTCTCT	-0.03	37426	0.316	40016	0.287
ILKAP	0.292546	0.762958	4	CACATACCCGACTATCTCCG;GAATCGCCACTGCTAGCGGG;CAGACCAAAGATCACCGAAG;TACCACATGAGACTCACATG	-0.15;-0.09;0.11;0.48	21762;29428;55608;74844	4.77E-01;3.79E-01;3.79E-01;5.93E-02	2598;21834;48014;55680	9.17E-01;6.09E-01;5.73E-01;4.41E-01
SLC36A2	0.109703	0.834261	4	CCCCTCGCTGTGAAGAACGC;CAAGCCCTTTATGGACTATG;GTAGAGTCGCGAGTCCATGG;ATCGTCACTTCCCTATACAT	-0.06;0.0;0.07;0.15	33187;42539;51236;59481	4.95E-01;4.58E-01;4.34E-01;4.07E-01	17961;26206;34903;44255	9.72E-01;6.96E-01;5.22E-01;3.76E-01
H2AC17	0.305489	0.792115	4	GGAGCCCAGCTCTAGAGGAG;GCTGGGCTCCAATTTCCTGT;CGGCGCGCCGGTTTACCTGG;ACGTGGCAAGCAGGGCGGCA	-0.15;-0.08;0.11;0.5	21285;30259;55481;75220	4.68E-01;3.80E-01;3.78E-01;5.06E-02	2222;21961;47183;56157	9.78E-01;6.06E-01;5.58E-01;4.52E-01
CYSRT1	-0.329763	1.06521	4	AGGGCGCCAAGGGTAACCAG;CCTGGGGCAGCAGTTAGAGG;CCACCTCTTGCAGCCGACCG;GACCATGGACCCCCAAGAGA	-0.46;-0.2;-0.16;0.41	2657;16697;21244;73644	1.22E+00;9.08E-01;7.65E-01;8.73E-02	3798;56198;60745;74785	7.73E-01;6.24E-01;3.81E-01;6.06E-02
OR1S2	0.164318	0.569655	4	TCAGGAAAAGCACAAAGAGG;TGAACTATACAACTTTCATG;CAGCAAAGGATAGGTAGGCA;AGCTCTCATAAGAGATGGAT	-0.21;-0.08;0.13;0.2	15911;31139;58074;63554	4.60E-01;3.85E-01;3.75E-01;3.43E-01	13888;19368;46303;61531	6.76E-01;4.64E-01;4.02E-01;4.00E-01
ASPHD1	-0.158066	0.898916	4	CCGGCCTCCGAGCATCCCAC;GGCCTGGGCGCTGAATACCT;GGGACTACCCCTCCGCCTCG;CGGAAGGCCTAGTGAGCCGG	-0.24;-0.08;-0.05;-0.0	13069;31089;34198;41543	1.08E+00;7.16E-01;4.60E-01;4.11E-01	35899;43244;46353;64373	5.43E-01;4.63E-01;4.38E-01;3.21E-01
H2AC13	0.254689	0.922893	8	GCCTACGGGAAACTGAAGCC;GCCGGGCTTCAGTTTCCCGT;TGCGGAGCAGGCGATGCACT;GGCAACTATGCGGAGCGGGT;CCTGGAGCTGGCTGGCAACG;GCTCCGCAAAGGCAACTATG;GTGCATCGCCTGCTCCGCAA;TGCGAGTCTTCTTGTTGTCG	-0.23;-0.19;-0.1;-0.06;0.07;0.26;0.34;0.35	13583;17273;28324;33057;51359;67812;71639;71890	7.10E-01;6.01E-01;5.61E-01;5.51E-01;5.14E-01;4.59E-01;4.39E-01;2.58E-01	5552;5803;9630;26083;44385;49118;60169;63858	1.26E+00;1.01E+00;7.59E-01;6.70E-01;6.13E-01;5.70E-01;5.16E-01;4.68E-01
H2AC12	0.193532	0.632444	4	GAAGCCCAGCCCGAGAAGAG;GAGGTGACGCGGGATGATAC;GCAAGGGTAATTATGCCGAG;TCTGGACGTGGCAAGCAAGG	-0.14;-0.01;0.09;0.3	23562;40125;53434;69887	4.27E-01;3.90E-01;3.87E-01;1.78E-01	7555;24008;37317;53880	6.35E-01;6.30E-01;5.61E-01;5.42E-01
H2AC11	-0.201966	0.50233	4	AGCACCGCTGCCAGATACAC;GCAAAGGCAACTATGCCGAG;GGAGATGACGCGGGATGATG;GGCCAAGACTCGCTCTTCTA	-0.29;-0.12;0.08;0.19	9504;26005;52144;63012	5.25E-01;4.80E-01;3.99E-01;3.58E-01	14430;25298;51437;67938	5.37E-01;4.05E-01;3.96E-01;2.27E-01
GADL1	-0.180839	0.621328	4	GGTCATAAATCGGGCCACCA;GGGGATGGAATATTTAACCC;GTGGCTCAGCTTTGATGTCG;AGTTCCAATAGTTTATGGGG	-0.22;-0.14;-0.04;0.23	14969;22442;36782;66060	6.48E-01;5.95E-01;3.92E-01;2.76E-01	11382;40660;55000;62473	4.38E-01;4.28E-01;3.82E-01;3.73E-01
MUC5B-AS1	nan	nan	1	CCTGGTCGATGCTTACCTCG	0.01	43014	0.255	34428	0.352
TRABD2B	0.143225	0.588988	4	CGCTCGCTCACCGATCCGGG;AAGTTGAGCCCGTTGTTGAG;AAGCGCCAGTAAAGCTCGTG;TGGTAAACTCGCTCACAGAG	-0.15;-0.1;0.11;0.18	21624;27981;55607;62085	4.95E-01;3.84E-01;3.79E-01;3.79E-01	15357;21835;49461;55818	6.09E-01;5.69E-01;4.24E-01;3.89E-01
KRTAP5-10	-0.280069	0.971848	6	GCTGGCACACAGCAGCACAC;ACAGGAGCCACAGCTGGAGC;GCCACCTTTGGAGCCCCCAC;ACAAGAACCACAGCCCCCCT;GGAGCCACAACCCCCACAGC;ACAAGAGCCACAGTCCCCCT	-0.65;-0.14;-0.05;0.04;0.08;0.09	549;23467;34306;47278;52751;53231	1.39E+00;9.77E-01;5.52E-01;5.22E-01;5.00E-01;4.88E-01	24211;24691;30164;43136;53975;76893	5.70E-01;5.48E-01;5.41E-01;5.24E-01;4.84E-01;1.85E-02
KRTAP5-11	-0.281216	0.827857	6	GCTGGCACACAGCAGCACAC;ACAGGAGCCACAGCTGGAGC;ACAGGCTTGCAGCAGCAAAT;ACAAGAACCACACCCACCCT;GCAGCAGGGCTTACAGCAGT;GAATGACCCACAGCCTGAGG	-0.65;-0.14;-0.06;0.03;0.08;0.45	549;23467;33827;45347;51973;74355	1.39E+00;5.71E-01;5.26E-01;5.19E-01;4.88E-01;1.06E-01	3087;25469;32095;43615;53975;76893	7.10E-01;5.44E-01;5.41E-01;5.24E-01;4.83E-01;1.85E-02
QRSL1	0.198916	0.643808	4	ACTACTGTAGCATTATAAGG;GTACTGTGGTAGAGTCCCTG;TAATGCAGGACAGTCACTTG;ACATCCATCGAATTCACCAG	-0.31;-0.08;-0.04;0.44	8143;30275;35765;74234	6.74E-01;5.21E-01;4.68E-01;7.35E-02	3208;41677;47167;69299	8.36E-01;4.52E-01;4.31E-01;1.93E-01
FCER1G	0.123771	0.955161	4	TACCTGCTTGTTCAACCAAA;ATTCCAGATCCAAGTGCGAA;CCTCCTCTACTGTCGACTGA;TCCAGGATATAGCAGAGCTG	-0.06;0.06;0.1;0.15	32982;50171;54193;59712	5.05E-01;4.92E-01;4.52E-01;3.86E-01	17730;23246;27271;44460	9.64E-01;9.46E-01;5.77E-01;3.77E-01
BTG4	-0.136279	0.719936	4	ATCCCTTTGAAGTATGCTGT;ACATACTAGCTCTCACCTGA;GTCTGATGAGGCTCTACTAA;TTGAAACATACAGAAGTCAC	-0.15;-0.12;-0.1;0.35	21870;25080;28522;71877	8.99E-01;5.41E-01;3.79E-01;1.30E-01	5565;48920;52362;55572	6.39E-01;5.76E-01;4.88E-01;3.97E-01
BTG3	-0.320846	0.976735	4	AATGGAAGTGAAACCCAGTT;TATCCAGAAAAACCATCGAA;GGATCCTGAATGATAATCAG;ACCGACAGCACACCTCACAT	-0.42;-0.22;-0.04;-0.01	3611;14680;36688;41005	1.10E+00;8.49E-01;7.91E-01;6.50E-01	36437;40754;62761;73831	5.54E-01;4.28E-01;3.94E-01;8.29E-02
BTG2	0.119701	0.61864	4	GAGGCTTAAGGTCTTCAGCG;TTTCCCGAAAAGCCGTCCAA;CTCATAGGGGTCCACCCACA;GAAGGGAACCGACATGCTCC	-0.12;-0.04;0.06;0.18	25084;36614;50249;61988	4.29E-01;4.16E-01;3.97E-01;3.87E-01	15454;27193;40828;52358	6.80E-01;5.57E-01;5.07E-01;3.88E-01
BTG1	0.463919	1.15065	4	GATCTCGCCTATCATGGTGG;TTCTGTAGGACACTTCATAG;CTCCAAGTTTCTCCGCACCA;AATGGATCCTCTGATTGGAC	-0.29;-0.04;0.15;0.78	9325;36423;59273;76932	4.84E-01;4.29E-01;3.76E-01;1.15E-02	510;18169;41019;68117	1.59E+00;7.13E-01;5.54E-01;2.23E-01
FAHD1	-0.161552	0.787964	4	GCTGCGGCCATGGACTACGT;CTCGTCCTGCACGTCCCGGG;TGCAGGTTGCGAGTGTACGC;GGGAAAGAACATCGTCTGCG	-0.23;-0.1;-0.09;0.07	14192;28357;29875;51009	8.51E-01;7.25E-01;4.91E-01;3.99E-01	26433;47567;49085;63250	4.73E-01;4.28E-01;4.09E-01;3.52E-01
SLA2	-0.168582	0.529918	4	CATGGGAGACTTTGGCCACG;CGAGCTGTCGCTGAGACTCG;TCCGGTCCCAGGATGCAGGG;AGGATCCACTGCCTTGACAA	-0.29;-0.05;-0.01;0.25	9461;34972;39772;67285	5.79E-01;4.81E-01;4.34E-01;2.44E-01	10157;37670;42470;67981	5.26E-01;4.63E-01;4.27E-01;2.26E-01
KITLG	-0.168972	0.720429	4	TTTCTTTCACGCACTCCACA;ATCTGAAACTAGTGATTGTG;TCATTGTTGGATAAGCGAGA;TCTTCAGGAGTAAAGAGCCT	-0.2;-0.13;-0.09;0.21	16283;23598;29288;64820	8.71E-01;5.70E-01;3.83E-01;3.09E-01	12623;48154;53844;61159	4.79E-01;4.18E-01;4.10E-01;3.88E-01
C4orf36	0.126596	0.527596	4	GGAACTTACATTCTGCAGAA;TTTCAGCTATCAAACTCGAA;GCAAGCAATGCAATATCCCA;GAGCAGTCCATCTTTAATGG	-0.21;-0.07;0.1;0.16	15646;31991;54285;60214	4.53E-01;4.37E-01;3.87E-01;3.85E-01	17228;23157;45451;61796	5.79E-01;4.76E-01;3.92E-01;3.79E-01
METAP1	-0.549697	2.18697	4	TGTCCCACTTGCATCAAGCT;TTATCGCAATGGTTATCATG;ACTCAGACCACATTATCCAC;GCTGCCGGCATGATTAAACC	-0.66;-0.44;-0.31;0.09	502;3131;8484;53645	2.33E+00;2.04E+00;1.59E+00;6.38E-01	23797;68958;74311;76940	1.24E+00;8.45E-01;3.89E-01;1.13E-02
HIGD1AP1	nan	nan	1	CCTTCATATGAGGAAGATCA	0.19	62968	0.0899	14474	0.728
C4orf33	-0.354753	1.46789	4	TTGGTGGAAAATAACTCCAA;GAAAACCTTTCAATGAACTG;GTATTTATCAGGCTGAATCC;AAAGCACTAAATGCTGTCCG	-0.4;-0.31;-0.22;0.06	4264;8322;14418;50352	1.68E+00;1.26E+00;7.48E-01;7.31E-01	27090;63024;69120;73178	8.61E-01;5.15E-01;4.15E-01;9.84E-02
SRD5A3	0.303905	0.915891	4	TTTGCTCAGAATTCTCGGGG;CACGACGTGAATCATGACAT;TCAGCACAGTTAGGCCAACA;GAGCCTTTGATGTCCCCAAG	-0.2;-0.04;0.27;0.33	16781;35683;68704;71386	5.02E-01;4.31E-01;3.80E-01;1.41E-01	6056;8738;41759;60661	1.22E+00;6.11E-01;5.39E-01;4.24E-01
SRD5A2	0.180865	1.06047	4	GTGCTGAATACCCTGATGGG;CCAGCTATACTCATTCTCAG;GGAGGGCTTCGCGACGTACA;CCCAGAAGTACCGTCCCAGG	-0.04;0.08;0.15;0.21	35928;52384;60041;64517	5.44E-01;5.41E-01;3.78E-01;3.17E-01	12926;17401;25058;41514	1.08E+00;1.04E+00;7.40E-01;4.13E-01
SRD5A1	0.377659	0.953318	4	GCCATTGTACACGCCAACAG;GACGTTACCGATGCCCGTAG;CGTCAGACGAACTCAGTGTA;CACTCACCTATTAGAAAACG	-0.23;-0.07;0.08;0.68	14031;32226;52204;76585	4.51E-01;4.00E-01;3.99E-01;1.93E-02	857;25238;45216;63411	1.37E+00;5.38E-01;4.80E-01;3.47E-01
ARMT1	0.221837	0.78666	4	AATACCACAGATCTTAACTA;CAACAAATTTCTCAACCAAG;ACATCAAAGTAATCGATTGG;AAAGTGATGGAAAATCAAGA	-0.26;0.03;0.04;0.41	11522;46302;46843;73562	4.60E-01;4.56E-01;4.35E-01;8.93E-02	3880;30599;31140;65920	8.08E-01;7.65E-01;4.65E-01;2.80E-01
HELLS	-0.242036	0.867543	4	AATGTTATATCATGGAACCC;TGCAATTGTACGGTTCACAA;TATGAAGTGCCGTCTAATCA;TTCCACACAGAGATTAGTAG	-0.25;-0.24;-0.08;0.09	12479;13097;31127;52961	9.26E-01;8.09E-01;6.60E-01;4.20E-01	24481;46315;64345;64963	4.60E-01;4.11E-01;3.93E-01;3.05E-01
AKAP17A	-0.566812	2.9955	4	ACATGAACGAGACCCTGCCG;GTGATGCCTCAATTAAGAAG;GCTCTTGGAAATACGCAGCG;GTACTCGCGGTACTGCACAT	-0.61;-0.52;-0.34;-0.27	795;1614;6816;11025	3.39E+00;2.60E+00;2.60E+00;1.40E+00	66417;70626;75828;76647	2.00E+00;1.41E+00;1.11E+00;1.79E-02
ABI3	0.128316	0.880002	4	TCAGGCCACAGACAAGCGGA;GCGATGACCTTCTGGCCGGG;CCTGTCTCGAAAGAGCATCA;CGGGCACACTCTGCGCATGT	-0.42;0.09;0.13;0.13	3711;53833;57414;57669	7.81E-01;5.70E-01;5.12E-01;3.75E-01	19773;20028;23609;73731	1.10E+00;6.56E-01;3.75E-01;8.53E-02
LLGL2	-0.131014	0.665373	4	CCGGCGGAATGACTGACGCA;GGATACCTACCCCTGCCTAG;GGTACTGGAACTGAATGACG;CCATCTCGAACACACGCCGG	-0.17;-0.09;-0.09;0.19	19271;29610;29739;63122	8.55E-01;4.75E-01;3.75E-01;3.55E-01	14320;47703;47832;58171	4.97E-01;4.74E-01;4.43E-01;3.97E-01
PDILT	0.1466	0.594915	4	ACGTTTGGAGTCATAACGAT;AAGAAGCCAACGATGACCAA;AGTGGACATTACCATAGAGA;GTGACTCATGATGTGCAACT	-0.16;-0.08;0.13;0.16	20228;30764;57677;60878	4.63E-01;4.18E-01;3.75E-01;3.75E-01	16564;19765;46678;57214	6.64E-01;5.26E-01;4.58E-01;3.81E-01
ZFP36L1	-0.243264	0.611244	4	GCTGTCTCGCGAGCTCAGAG;AGGGGCAAAAGCCGATGGTG;AAACGGTGCCTGTAAGTACG;GGGTGACTGAGTGCCTCCGA	-0.41;-0.07;0.04;0.22	3850;31745;47469;65492	7.68E-01;4.55E-01;4.48E-01;2.91E-01	11950;29973;45697;73592	4.72E-01;4.71E-01;4.28E-01;8.86E-02
LRRC25	0.0960581	0.528969	4	GCGGAGGACACGGTGCACGA;GAGACTCTGGCGATGCCGAG;CCCCATCCACACGAGACAAG;GCCACTGAAATTCAGGCACG	-0.31;-0.03;0.04;0.15	8425;37901;47694;59503	5.11E-01;4.58E-01;4.45E-01;4.26E-01	17939;29748;39541;69017	5.84E-01;4.74E-01;3.76E-01;2.00E-01
SPRY4	-0.417343	1.1785	4	AGTGCTTGTCCAGCTCGGGT;CCCTGACCACCGGCCCAAAG;GCAGGAAGGCAACGTCCGGG;CCAACGGCTCTTAGACCACA	-0.53;-0.3;0.11;0.14	1500;8741;55247;58885	1.22E+00;1.14E+00;4.76E-01;3.81E-01	18557;22195;68701;75942	6.01E-01;5.01E-01;3.75E-01;3.40E-02
C10orf99	-0.150798	0.489778	4	CCCAACTCAACAAACCTGAA;AGAGGCGTCCTGCCAAGGCC;AGTTGGGGCTAGGGACTCGG;GGCAGGACGCCTCTTCCCTG	-0.19;-0.11;0.03;0.28	17246;26975;45883;69192	5.10E-01;4.70E-01;3.78E-01;1.96E-01	8250;31559;50467;60196	5.17E-01;4.56E-01;4.38E-01;4.14E-01
GGA3	0.16372	0.619663	4	AGGCACGCTCATCGACCTTG;TTTGTAAGAGTTGATGACCC;GGAGATTTCATAACGAAGTG;TCCTATCCACAGGAATTGGT	-0.15;-0.01;-0.01;0.33	22040;39781;40772;71424	5.58E-01;4.27E-01;3.80E-01;1.41E-01	6018;36669;37661;55402	6.26E-01;6.13E-01;5.82E-01;4.28E-01
GGA2	0.160245	0.861396	4	TCTTTCAGGTCGTGTATGAG;AGCCACAGACCCAAGCATGT;TCTAAAGAGCAACCACCCCG;AGATGTGCATGAACCACTGT	-0.09;0.06;0.13;0.19	28835;49320;57876;63043	4.94E-01;4.34E-01;3.75E-01;3.57E-01	14399;19566;28122;48607	9.14E-01;8.09E-01;6.70E-01;3.97E-01
C15orf48	0.391789	1.09385	4	GTAGGGTCCACAGTTTCCCA;GAGACCTACTTACATCACAT;AGAATACACAGCGAAAGATG;CTTGGTGGTGTTCATGACTG	-0.09;0.02;0.26;0.52	29801;44212;67978;75476	4.81E-01;4.46E-01;4.44E-01;4.46E-02	1966;9464;33230;47641	1.16E+00;1.03E+00;8.44E-01;7.44E-01
ERICH6	-0.275551	0.846618	4	TAGAGAAGCACTACAAACAT;ATGGATGGTGGTCCGATGCT;TAGTGAGGTCGACAGACTCA;ATGTTTCCTCTGAACCAAAA	-0.43;-0.12;-0.09;0.17	3316;25592;29322;61085	8.70E-01;8.23E-01;5.32E-01;4.12E-01	16357;48120;51850;74126	4.79E-01;4.01E-01;3.82E-01;7.60E-02
TSNAXIP1	0.162975	0.496369	4	ACTGGAAAACTACCTACGCA;CCATCAAGAATGCGTATGAG;GAGCCAGGGTTAACTTCACA;TCCTGGAAGAGATTGGTTCG	-0.21;-0.13;0.07;0.26	15661;24652;51100;67689	5.49E-01;4.08E-01;3.86E-01;2.34E-01	9753;26342;52790;61781	5.20E-01;4.73E-01;3.94E-01;3.92E-01
ATP6V0D2	0.142264	0.595803	4	TAATGGCGTTTCGATCAGAA;ATTTCTGTGAAACGGCCCAA;GCTACGCAATAAACTATACA;TAGGTGAGAAATGTGCTGAG	-0.16;-0.01;0.09;0.19	21171;39766;53637;63404	4.27E-01;3.89E-01;3.77E-01;3.47E-01	14038;23805;37676;56271	6.26E-01;5.65E-01;5.55E-01;4.00E-01
C15orf40	0.205485	0.742267	6	CGGGCAACACCCAATACTCG;ATAGCCATCCATGCAAAACC;TAGATTCACAGAAAATGACA;GAAGGCTGGTGCGACGACCA;CCTGTGGCAGTTGATCCTAA;CAATTGGAGGAGACTCAGGA	-0.14;-0.11;-0.03;0.08;0.16;0.38	23495;26268;38070;52029;60322;72927	5.25E-01;5.06E-01;4.83E-01;4.83E-01;4.20E-01;1.57E-01	4515;17120;25413;39372;51174;53947	9.42E-01;6.69E-01;6.16E-01;5.91E-01;5.87E-01;5.69E-01
C10orf95	-0.168414	1.24858	3	GAAGCGGTGGTATTCCCGTG;AGCTGGCCGCCGCCCAAACA;GGGTCGTGGCGTAGGCCGGA	-0.17;-0.16;-0.09	19823;20266;29702	1.25E+00;8.19E-01;3.71E-01	47740;57176;57619	5.65E-01;3.85E-01;3.69E-01
SERPINA1	-0.208257	0.653089	4	GTGCTGCTGATGAAATACCT;GAAACAGATCAACGATTACG;GGCTGTAGCGATGCTCACTG;CGAGGAAGAGGACTTCCACG	-0.23;-0.19;-0.01;0.33	14197;17489;40226;71078	7.37E-01;5.70E-01;3.99E-01;1.49E-01	6363;37216;59953;63245	5.95E-01;4.27E-01;3.78E-01;3.52E-01
FHOD3	-0.346284	0.885098	4	ACAGGAATTCTCTGCAGCGT;GTGACAGCCTGAATTAGGAG;GAAAAACTATACAACTCCAG;GTCGGCTGTTTGGACAATCG	-0.51;-0.18;0.09;0.2	1810;18266;53387;64244	1.06E+00;7.10E-01;3.90E-01;3.25E-01	13198;24055;59176;75632	5.60E-01;4.10E-01;3.76E-01;4.11E-02
ADH7	-0.266869	1.04486	4	AAGACGACGCAAGTGGAACC;TACATTTACCGAGTACACAG;CCTACTCGCTCCTAATGCAA;CTTGGGACTGATACACTCAG	-0.27;-0.26;-0.1;0.0	10442;11424;28644;41903	1.07E+00;1.02E+00;8.94E-01;4.57E-01	35539;48798;66018;67000	5.36E-01;4.87E-01;4.37E-01;2.52E-01
ADH6	-0.155345	0.554928	4	AAAACCCAACTGATGTCTGA;TGCTGCAATCAATACTGCCA;TAAGCACAGTGAAACCAGGT;CCTTCATGGCCCAAGATGGT	-0.22;-0.09;0.03;0.1	15066;28791;46247;54047	6.25E-01;4.85E-01;4.64E-01;3.91E-01	23395;31195;48651;62376	4.59E-01;4.33E-01;3.86E-01;3.76E-01
ADH5	-0.281444	1.52595	4	TGGGTTTACTAAAATCCTGA;GCTGGAATTGTGGAAAGTGT;TGCTTCCCGGATCATTGGTG;TCAGGGTATAGGCATCGGTG	-0.32;-0.25;-0.22;-0.05	7942;12343;14476;35012	1.67E+00;1.38E+00;9.68E-01;5.28E-01	42430;62966;65099;69500	8.58E-01;6.94E-01;4.22E-01;1.88E-01
ADH4	-0.655477	3.7046	4	TCAACCTCTTCAATGCAAAG;TACATTCTCTCAGTACACTG;AAATTTAGAATCGATAACAG;TTCCCACACAAATTTGTGAG	-0.75;-0.56;-0.5;-0.25	239;1171;1894;12524	4.24E+00;3.17E+00;2.88E+00;1.91E+00	64918;75548;76271;77203	2.47E+00;1.85E+00;1.24E+00;5.35E-03
PKD2	0.370067	1.26001	4	ATGCCAACTGAGCATACGCT;CCGGGTGTAGTAGTACACAT;TCTGGATGTTGTGATCGTTG;AAGTTGCAATGATTCCCCAG	-0.28;0.14;0.15;0.59	10167;58327;59875;76081	6.83E-01;4.63E-01;3.77E-01;3.08E-02	1361;17567;19115;67276	1.34E+00;1.18E+00;7.34E-01;2.44E-01
PKD1	-0.148909	0.825969	4	GTTGGTGCCATCCCTAACCA;CGTGAACTACAACGTAACCG;GCGGCCCTCCAAGTACACGT;GCACGTCATCGAGTACTCGT	-0.2;-0.1;-0.05;0.02	16517;28438;34941;44653	9.57E-01;6.95E-01;4.89E-01;3.82E-01	32789;42501;49004;60925	4.89E-01;4.34E-01;4.29E-01;4.17E-01
GJC2	-0.224638	0.616777	4	GAGGCGTGCACTAAGGCGGT;GTAGCCCAGGTACATGACCG;GTCGCGCCCTACTGAAAAGA;GAGCCACACCTTGCCCACGA	-0.36;-0.09;-0.0;0.1	5595;29955;41671;54927	6.37E-01;5.97E-01;5.41E-01;4.72E-01	22515;35771;47487;71847	4.48E-01;4.31E-01;3.82E-01;1.30E-01
GJC3	0.214574	1.25985	4	GGGCAACACAGATGTCCCAG;GATTGCAGGTTATACTACCA;AAACCCATATAGAGGGCGCT;CAGGTGGTACTGCAACCCCA	-0.03;0.14;0.18;0.25	37177;58967;61888;67586	7.03E-01;5.69E-01;3.87E-01;2.36E-01	9856;15554;18475;40265	1.38E+00;1.14E+00;8.11E-01;4.71E-01
GJC1	-0.398073	1.43315	4	GAACACCCAGAAGCGTACAT;AATGCGCTGGAAACAACACC;CATCTTCCCGAATCCGTCGT;TGCTGCACACATAAAACGGG	-0.48;-0.32;-0.21;0.01	2349;7786;15946;43478	1.56E+00;1.31E+00;1.00E+00;9.56E-01	33964;61496;69656;75093	7.95E-01;5.34E-01;5.08E-01;5.35E-02
ZNF138	-0.260106	1.05317	5	GATGAGTGTAAGGGACACCA;AAAGTGACACTGAGCAGATA;AGTGCCTGGACACTGCACAG;ACATAAGAAAATTCATACTG;TATTCTCACCCAAGAAAACC	-0.3;-0.22;-0.12;-0.03;0.01	9048;14243;25331;37550;43354	1.26E+00;8.47E-01;8.00E-01;7.36E-01;4.49E-01	34088;39892;52111;63199;68394	6.65E-01;5.19E-01;4.87E-01;3.89E-01;2.70E-01
USP17L14P	-0.232123	1.18465	44	AACTTTACACACTTCTGCCA;AGCCCAGCCCCCACCGCAGC;TGTTTGTCTCCAGAGGGCGC;TGCCAACTACATGCTGTCCC;TTGGCTGCTGGCTTCCATAG;TGAATTTCTCATGTTCACTG;CCTTGTTCCAGTCGACATGG;TTGGCGCAGAAGACACAGAC;AGTGAACATGAGAAATTCAT;CTACCTGCTTGTGCCCGGGA;CCCTTACCTGGACATCGCCC;TCAAACGTGTCATCGTCACA;GCATAGAGGACATAGACAAG;CCAGCAGCCAATGCCTGTGA;CCTGTGAGGGCTGGATGACG;GCCAGCAGCCAATGCCTGTG;AAGAGATTCTCCGATGTCAC;ATTGTGGTGTTTGTCTCCAG;TTGTGGTGTTTGTCTCCAGA;…	-0.6;-0.48;-0.47;-0.38;-0.35;-0.29;-0.25;-0.23;-0.21;-0.2;-0.2;-0.2;-0.18;-0.18;-0.15;-0.12;-0.12;-0.11;-0.11;-0.11;-0.09;-0.07;-0.06;-0.05;-0.04;-0.02;-0.02;-0.01;0.04;0.05;0.06;0.07;0.08;0.08;0.12;0.14;0.17;0.18;0.19;0.29;0.39;0.42;0.42;0.51	889;2358;2449;4837;6213;9569;11787;13444;16072;16293;16745;16794;18148;18942;21912;24859;25523;26148;26151;27081;29550;32640;33532;34922;36208;38435;39311;40445;47155;48225;49857;50918;52280;52497;56294;58799;61644;62464;63239;69557;73102;73813;73919;75300	1.41E+00;1.37E+00;1.34E+00;1.31E+00;1.28E+00;1.28E+00;1.27E+00;1.26E+00;1.26E+00;1.23E+00;1.16E+00;1.16E+00;1.13E+00;1.12E+00;1.09E+00;1.08E+00;1.07E+00;1.07E+00;1.05E+00;1.05E+00;1.04E+00;1.04E+00;1.04E+00;1.00E+00;1.00E+00;9.84E-01;9.80E-01;9.50E-01;9.23E-01;9.15E-01;8.63E-01;8.59E-01;8.31E-01;8.16E-01;8.05E-01;7.93E-01;7.76E-01;7.01E-01;6.59E-01;6.21E-01;5.68E-01;5.58E-01;5.36E-01;5.12E-01	2142;3523;3629;4340;7885;14203;14978;15798;18643;21148;24945;25162;26524;27585;29217;30287;36997;38131;39007;41234;42520;43910;44802;47892;50360;51291;51294;51919;52582;55530;58500;59294;60649;60697;61149;61370;63998;65655;67873;71229;72605;74993;75084;76553	1.23E+00;1.19E+00;1.18E+00;1.15E+00;1.13E+00;1.13E+00;1.12E+00;1.12E+00;1.10E+00;1.10E+00;1.04E+00;1.01E+00;1.01E+00;9.95E-01;9.79E-01;9.55E-01;9.54E-01;9.53E-01;9.52E-01;9.49E-01;9.49E-01;9.36E-01;9.21E-01;9.17E-01;9.15E-01;9.02E-01;8.75E-01;8.65E-01;8.54E-01;8.51E-01;8.41E-01;8.33E-01;8.04E-01;7.81E-01;7.44E-01;7.38E-01;7.20E-01;7.03E-01;6.39E-01;6.10E-01;5.57E-01;4.50E-01;4.38E-01;2.20E-01
PRKACG	0.291133	0.782354	4	GTGAGGCACCAGGAGACCGG;GAGCGAGTGTAGGTACTGGA;TTCTCCCGCCTACAGCGCGT;CCAGCTCGGATCAGTTCGAA	-0.29;-0.12;0.02;0.56	9625;25594;44894;75867	5.32E-01;4.85E-01;4.76E-01;3.57E-02	1575;32547;51848;67817	1.12E+00;4.48E-01;4.01E-01;2.31E-01
SQOR	-0.32803	0.845557	4	CCCCCTTCAGCTGCACACCG;GATGGAATCACACTTGCCGT;AAGGGGAGGCTTACCTCACT;TCACACAGATGACGACGAGA	-0.43;-0.23;0.04;0.32	3355;14178;46614;71040	8.72E-01;8.19E-01;4.59E-01;1.50E-01	6402;30828;63264;74087	5.93E-01;4.63E-01;3.99E-01;7.69E-02
PRKACA	0.42861	2.294	4	GAAGATCCTCGACAAACAGA;AGGAGAACTCGAGTTTGACG;TTCATAGATAAGAACCCCCA;TTTGAACGAATCAAGACCCT	0.15;0.24;0.42;0.44	59350;66919;73753;74253	1.41E+00;1.08E+00;7.84E-01;7.30E-02	3189;3689;10523;18092	2.53E+00;2.06E+00;1.91E+00;8.38E-01
PSMB9	0.238703	1.37684	4	TCCCAGGGTTCCATATACCT;GTAGATGCGCTCGTGCAGCG;CCAGACCCATTACCCCGGTG;TATCAGCTATAAATATCGAG	0.05;0.09;0.2;0.28	48151;52989;64087;68775	8.71E-01;5.53E-01;4.08E-01;2.06E-01	8667;13355;24453;29291	1.69E+00;1.06E+00;9.13E-01;5.04E-01
PRKACB	-0.107043	0.598435	4	TGTGAAAACATTTCACCCCC;AGATGAGGTCTAGTGAATGG;GAAGATCTTAGATAAGCAGA;AAGCATACTCCAGTCGAACA	-0.12;-0.1;-0.05;0.22	25874;28397;34523;65518	7.07E-01;4.90E-01;4.04E-01;2.90E-01	11924;42919;49045;51568	7.06E-01;4.36E-01;4.29E-01;4.28E-01
PSMB7	0.453293	1.17827	4	GAAAACGTTACACTCACCCA;AACTGGCACGACCATCGCTG;GCAGATACAAGAGCAACTGA;ACCAGGTATCAAGGTTACAT	-0.2;-0.02;0.05;0.86	16773;38961;48219;77092	4.38E-01;4.26E-01;3.80E-01;7.85E-03	350;29223;38466;60669	1.75E+00;6.08E-01;4.80E-01;4.24E-01
PSMB6	-0.0991531	0.96731	4	AGTCACTCGATTGGCGATGT;CCTACCAGCTCGGTTTCCAC;GGAGATGTGTTACCGATACC;AAAGCCGAGAAGTTTCCACT	-0.15;-0.05;-0.04;-0.03	22321;34379;36009;37337	1.27E+00;6.67E-01;4.37E-01;3.81E-01	40105;41431;43063;55121	6.34E-01;5.91E-01;5.15E-01;4.30E-01
ZNF132	-0.133645	0.586798	4	AGTGAGTTCTCAGATGGTTG;GCATCAGAAAGTTCACACAC;AGACAGGGCATTACCAAGTG;GCTAACTCCTGTGACATGTG	-0.15;-0.11;0.05;0.09	21317;26405;48626;53116	6.55E-01;5.19E-01;4.34E-01;3.78E-01	24326;28816;51037;56125	5.59E-01;4.85E-01;4.08E-01;3.92E-01
PSMB4	0.421637	1.95381	4	CGCCCTCGAACTTAACGCCG;GAAATCAGCGTAGTCGCCAG;AGCATAGCCTCCGATGACCA;GAAACGAGCCAAGGAGCCGT	-0.14;0.3;0.32;0.53	22654;69961;70693;75552	1.34E+00;5.77E-01;3.83E-01;4.29E-02	1890;6749;7482;54788	2.49E+00;1.42E+00;1.04E+00;6.01E-01
PSMB3	0.293122	0.781341	4	TGTATGAGTTGAAGGAAGGT;CTATAACGGAGGGGCCGTCA;CTCACCGTTTCTCATACAAG;AAAGGTCTTCGGGTCCAACC	-0.49;-0.1;0.16;0.43	2124;28623;60417;74001	9.96E-01;4.87E-01;3.79E-01;7.89E-02	3441;17025;48819;75318	8.09E-01;7.53E-01;4.31E-01;4.83E-02
ZNF135	-0.279241	1.1054	4	CAGCACTTATCGAACACCAC;TCACCTGGGTACACGCCTTG;GATTCCTGTGGGATGGTCTG;AAGACAAAGCCCCCACACAT	-0.4;-0.15;-0.11;-0.03	4171;21366;26891;37723	1.25E+00;9.61E-01;7.39E-01;6.21E-01	39719;50551;56076;73272	6.25E-01;5.11E-01;3.78E-01;9.61E-02
ZNF136	-0.1463	0.554742	4	TCTTTCATGTAGTCGAAGGG;TTTCACAGAGTTTCACTCCA;AAAGATCACTACAAACACCG;AAGGAGTGGTGAGAACTGAA	-0.17;-0.12;-0.01;0.3	19430;25316;40079;69893	5.73E-01;5.37E-01;3.75E-01;1.78E-01	7549;37363;52126;58012	5.43E-01;5.02E-01;4.27E-01;3.99E-01
PYCARD	-0.162493	0.705658	4	AGCTTCTACCTGGAGACCTA;GGCTACGGGCGCATCCCGCG;GCTGGAGAACCTGACCGCCG;GCACTTTATAGACCAGCACC	-0.18;-0.15;-0.06;0.08	18949;22052;33648;52364	7.32E-01;6.80E-01;6.04E-01;3.75E-01	25078;43794;55390;58493	4.87E-01;4.41E-01;3.97E-01;3.80E-01
HDHD5	0.136073	0.663623	4	ATCGATGGAGTGCTTGTGCG;ACTCGGAGAAGAGCTTCATG;AAGACCAAAAGGATACCCCT;CCTCTCTTACCTTCAATGCG	-0.24;0.01;0.11;0.16	12569;43245;55696;60742	4.38E-01;4.22E-01;4.18E-01;3.79E-01	16700;21746;34198;64873	7.16E-01;6.11E-01;3.81E-01;3.08E-01
INACTIVE_4T_52	nan	nan	1	TTTGGCAGTACCTTTTATTA	0.14	58962	0.118	18480	0.622
INACTIVE_4T_53	nan	nan	1	TTTTACCTTGTTCACATGGA	0.28	69015	0.05	8427	0.963
LMBR1L	-0.30894	0.955288	4	CAAGGAATACCACATACCCG;AGCCATTGTGGACAAGAACA;GGGCCGGGTCTATGAGACAG;GAGCCACACACCATGGATGA	-0.38;-0.23;-0.12;0.08	4863;13471;25857;52460	1.00E+00;9.07E-01;6.84E-01;6.77E-01	24982;51585;63971;72579	5.28E-01;4.06E-01;3.97E-01;1.13E-01
TMA7	-0.250366	0.70969	4	TTGAAAGCCTTATCTTCCTG;GGAACACTTACCTTCGCGGC;CCTCACCTCGTCCATCTCCT;AGAGGAGCAGAAGAAACTCG	-0.34;-0.16;-0.07;0.28	6534;20872;31840;69134	7.86E-01;6.33E-01;5.87E-01;1.97E-01	8308;45602;56570;70908	5.15E-01;4.54E-01;3.77E-01;1.53E-01
HDHD3	0.172542	0.566656	4	CAAAGTCGAAGTGTTCACGC;TATAAAGCTGTTCAGCGATG;CCAGTCTCAGACCCCGTGTG;GCTCCGCCACCCCTTAGGGG	-0.33;-0.1;0.15;0.2	7331;27811;59200;63944	5.51E-01;4.98E-01;3.76E-01;3.33E-01	13498;18242;49631;70111	7.11E-01;4.22E-01;4.06E-01;1.73E-01
HDHD2	-0.194852	0.57266	4	AACAAGTGATCCTAATGCTG;AAATTCTGAATCAAGCATTC;ACAAAGCCAGGTATTACAAG;CAGCCAGAAGTTTACTAGAG	-0.33;-0.06;0.1;0.1	7369;32838;54400;54965	5.96E-01;5.50E-01;4.46E-01;3.85E-01	22477;23042;44604;70073	5.82E-01;4.89E-01;3.82E-01;1.74E-01
MANEA	0.366893	1.60556	4	ATCAACGAACTATTCATTTG;ATAGCCAAGAATTATCCACA;ACATGTAGATAATTGTTCAG;CCAATCTGTTAACCACCTCA	-0.32;0.22;0.3;0.43	7620;65135;69974;74125	9.70E-01;5.46E-01;5.40E-01;7.60E-02	3317;7468;12307;69822	1.87E+00;1.34E+00;8.23E-01;1.80E-01
TTLL6	-0.24659	1.25597	4	CTTTCCAAAGTCGGGCACTG;TCACCAGTACATAAATCCGT;GGAGGACCACAGCTACAACG;GATGAGTGAAATCTGCCGGA	-0.25;-0.24;-0.11;-0.07	11777;13079;26927;31693	1.55E+00;9.60E-01;9.27E-01;4.31E-01	45747;50515;64363;65665	7.91E-01;5.11E-01;4.11E-01;2.87E-01
PFKFB4	0.175551	0.853228	4	GGAACCGCCGGACGTCACGG;TCATGAGGTAATATACGATG;GTCCTCATCTAGCGACTCGT;TGTCGCGGTTGACATAGTCA	-0.08;-0.05;0.17;0.18	31227;34471;61860;62014	4.65E-01;4.36E-01;3.87E-01;3.86E-01	15428;15582;42971;46215	8.97E-01;8.10E-01;5.17E-01;3.88E-01
SLC6A13	-0.313042	1.37369	4	GGTGGTCCTGTTAATTCGAG;CTATCTCTGCTACAAAAATG;GGCCAGTACACTAGCCAGGG;CGTCTACTACATCATTGTGT	-0.39;-0.24;-0.23;0.01	4809;12831;13752;43233	1.73E+00;1.01E+00;9.41E-01;6.88E-01	34209;63690;64611;72633	8.93E-01;5.12E-01;4.15E-01;1.11E-01
TDGF1	-0.373443	1.52779	4	ATTTCTAAAGTCTTTGAACT;AAGGCCAGGTATCCCCGAGA;CTGTGCTGTATCCCCATGGG;GCCATGATCCAAATCACACT	-0.38;-0.37;-0.19;0.28	4947;5499;17128;68835	1.58E+00;1.47E+00;6.79E-01;2.05E-01	8607;60314;71943;72495	7.50E-01;6.43E-01;5.06E-01;1.15E-01
TBC1D31	0.258778	0.628032	5	AGGCCGAGTTTGCCGACCAA;ATGCAATGTACCGTCCATGT;AGGCGACTGCTTAATTGCTG;AGCTACTCAGAGTATTACAG;TATTGTGGACTATCAAACAC	-0.31;-0.13;-0.07;0.18;0.34	8167;24617;31543;62184;71591	6.25E-01;4.94E-01;4.72E-01;3.88E-01;1.71E-01	5851;15258;45899;52825;69275	6.97E-01;5.59E-01;4.63E-01;4.62E-01;2.42E-01
RMI1	-0.395383	1.11487	4	GGTATTTGAGGAACTACCTG;AGGCTGACTTACATCAACCA;GATGGAATCGTACAAATACA;TCATCAGAAGGACCTAATGC	-0.48;-0.31;0.03;0.22	2299;8246;45862;65027	1.27E+00;9.65E-01;4.70E-01;3.04E-01	12415;31580;69196;75143	5.17E-01;4.56E-01;4.21E-01;5.23E-02
RMI2	0.237111	1.85857	4	GCTGCGGACTCGTTCTCAGG;AGGGTAGTGATGGCGGACCG;GCATTACCTGGGACTAGACA;AGCGGGGACTTCTCGGTCCG	0.13;0.13;0.15;0.33	57887;58033;59466;71108	1.32E+00;6.74E-01;3.76E-01;1.48E-01	6334;17976;19409;19555	2.39E+00;1.33E+00;7.20E-01;5.96E-01
CORO7	-0.169518	0.769062	8	AGGACGCCAGGATCCGACTG;GAGGCAGCTGTACTGTTACG;GACACAGCCATCGTGCCCAT;GGTTGAATCCAGTAGACACA;AGGAGAGGACAAGCGACGCG;GCAGCTGTACTGTTACGAGG;TGCGTCCCAGACCTTCACAG;AAAGGGCGAGAAGTCCAAGT	-0.27;-0.24;-0.09;-0.08;-0.07;-0.02;0.15;0.21	10492;13187;29777;30609;32386;38476;59702;64926	9.72E-01;8.51E-01;6.41E-01;6.12E-01;5.77E-01;5.51E-01;5.28E-01;4.08E-01	12516;17740;38966;45056;46833;47665;64255;66950	6.66E-01;6.48E-01;6.10E-01;5.53E-01;5.11E-01;5.06E-01;4.33E-01;4.24E-01
CILP	0.166757	0.573706	4	GGGCATTGTGAGTACAATGG;GGTCCACCTTGACTCGACCC;TAGGCAAGAACCTCTCACTC;CTACACGCTACCCACCAAGG	-0.22;-0.06;0.12;0.21	14452;33706;56958;64756	4.41E-01;3.96E-01;3.76E-01;3.11E-01	12686;20484;43736;62990	6.44E-01;5.04E-01;4.17E-01;3.59E-01
SETP7	nan	nan	1	AGATTTCCATTTGATTTCGG	-0.49	2130	1.56	75312	0.0121
SETP6	nan	nan	1	AGATTTCCATTTGATTTCGG	-0.49	2130	1.56	75312	0.0121
NO_SITE_82	0.428298	1.10221	4	CCGCTGTCTCACTAATCTCA;CCGCTATTGAAACCGCCCAC;CCGGCAAGAAACTATACTTG;CCGGGAGATTAACGTTAATT	-0.12;-0.03;0.12;0.73	26028;37494;57054;76804	4.27E-01;4.05E-01;3.76E-01;1.43E-02	638;20388;39948;51414	1.49E+00;7.12E-01;6.46E-01;5.75E-01
KCNK9	0.0666753	1.30583	4	GCAGAAGAAGCCGCTCTACG;AAGCGCATTAAGAAGTGCTG;CACGGCGTAGAACATGCAGA;CACGTAGTCCCCGAACCCAA	0.05;0.05;0.07;0.07	48607;48827;50620;50733	8.87E-01;7.35E-01;4.87E-01;4.12E-01	26709;26822;28615;28835	1.72E+00;8.95E-01;5.12E-01;4.11E-01
SETP3	nan	nan	1	ACTTAATGAACAAGCCAGTG	-0.41	4049	1.28	73393	0.0233
SETP2	nan	nan	1	ACTTAATGAACAAGCCAGTG	-0.41	4049	1.28	73393	0.0233
KCNK4	-0.723814	2.88914	4	ATAGTGACGCTTACCACCGT;GCCAGTAGGATCCCAAACAG;GACAGCACTCTTACTAGCTC;ATATAGCAGAACACGAACGT	-0.76;-0.69;-0.18;0.34	211;395;18564;71566	3.81E+00;1.97E+00;1.38E+00;1.37E-01	5876;58878;77047;77231	1.70E+00;7.01E-01;6.21E-01;4.72E-03
KCNK5	0.112009	0.548027	4	CTGATCCACGTCAGGCAGAG;CCCAGAAGACTTACCAATGG;AAGGCCATGAAGACAAGCGG;GAGGGGTGGAACTACATCGA	-0.25;-0.01;0.01;0.21	12525;40972;43717;64734	5.04E-01;4.29E-01;4.19E-01;3.11E-01	12708;33725;36471;64917	6.56E-01;4.41E-01;4.16E-01;3.06E-01
TRAT1	0.279169	1.49578	4	GAATCACAACATACCTGGTG;ACAATGCTAGAAGTCCCCAG;TATGTGGAAAAGCAACGACA;CTTAACGCTGTGATCAAGTG	-0.0;0.19;0.27;0.29	41322;62891;68593;69330	8.55E-01;6.64E-01;4.98E-01;1.92E-01	8112;8849;14551;36120	1.67E+00;1.32E+00;1.21E+00;5.22E-01
MLH3	-0.144655	0.616562	4	TTTCACCAGTAAATGCCACT;AATGTTTCTTGGGCACGTGT;AGCGTGTGACTTCCGATGAG;GTGATTCAGATGACTTCTCA	-0.28;-0.01;0.05;0.06	10324;39888;48480;49609	7.74E-01;4.59E-01;4.35E-01;4.27E-01	27833;28962;37554;67118	6.29E-01;4.83E-01;4.23E-01;2.49E-01
KCNK1	0.683612	1.73191	4	GGAAGTAGAGGACCGGCCTG;CAAACCCAAGGAGCACGGCA;ACCGTGCCCTTGTCAGATGG;GGCCAGCAACTACGGCGTGT	-0.13;0.06;0.3;1.07	24453;49935;69861;77299	5.41E-01;5.02E-01;3.93E-01;3.19E-03	143;7581;27507;52989	2.13E+00;1.33E+00;9.37E-01;6.59E-01
CRY2	-0.115359	0.838041	4	CCATCGGTTGATCCCGACTG;ATGCCATCATGACCCAACTG;GCACGCCGTAGGTCTCGTCG;AAGCGCTTGTATGTAAGGGG	-0.14;-0.09;-0.08;0.04	23215;29063;30433;47628	8.44E-01;8.32E-01;4.82E-01;3.85E-01	29814;47009;48379;54227	6.19E-01;4.67E-01;4.46E-01;4.37E-01
FAM155A	-0.222914	0.561078	4	CCACAAATATTTACAGTCGG;AACCGTTCATCGATTCCGAG;AAATCCGACAAGTTCCAGAG;AACCGAGGCAAAGACGACCG	-0.33;-0.11;-0.0;0.11	7094;26120;41213;56070	5.61E-01;5.61E-01;5.50E-01;5.23E-01	21372;36229;51322;70348	4.30E-01;4.06E-01;3.78E-01;1.67E-01
STBD1	-0.208482	0.781601	4	CCTAGAGTTACTGGTCTCAG;GGAATCGCAGCTCCCCCAAG;CTAAACCAGGGAATGGACAA;TCAGGACCGGGTTGACCACG	-0.29;-0.12;-0.1;0.09	9183;24989;27726;53746	9.29E-01;6.35E-01;5.43E-01;4.88E-01	23696;49716;52453;68259	4.99E-01;3.97E-01;3.88E-01;2.19E-01
ZNF517	-0.268777	0.706355	4	AGCAAAGCTCCATCCTGCTG;CCACACCGCAGGCACCGGTA;GCACCACCCCACCCGCATGG;TGTACTTCACAAGGATAGAG	-0.32;-0.22;-0.02;0.27	7592;15098;39618;68466	8.30E-01;5.82E-01;5.41E-01;2.14E-01	8976;37823;62344;69850	4.94E-01;4.26E-01;3.91E-01;1.79E-01
LOC101928236	nan	nan	1	GTGAAACGAATGCTCCATGT	-0.13	23798	0.512	53644	0.159
TRIML2	-0.215171	0.81038	4	TCTTACCTTGAGCAATGCCA;AGAACTATGAGATTGAGACA;ACATCACAGAACAGCCGTGT;CATGGTGTGTGGGATACAAG	-0.29;-0.14;-0.02;0.01	9404;22919;39252;42792	1.03E+00;5.90E-01;5.84E-01;4.82E-01	34650;38190;54523;68038	5.20E-01;4.26E-01;3.84E-01;2.25E-01
RPL22P10	nan	nan	1	TGGTCACCACCCCTCCACCA	-0.12	25156	0.488	52286	0.171
GLTP	-0.18402	0.805573	4	AGCAGAGTGGCCCAAAGTAG;CATTCCGGCTCACCGAAGAA;AGACATAAGCGGCAACATCA;CATCCGTGTCAACGCCACCA	-0.21;-0.16;0.02;0.02	15979;20496;44020;44367	9.68E-01;6.43E-01;4.99E-01;3.84E-01	33075;33422;56946;61463	4.93E-01;4.42E-01;4.01E-01;3.76E-01
NACC2	-0.211239	1.47914	4	CACCTCGTACCACAACGAGG;GCGAGCTCACCTTGAACATG;ACCCCGTAGTAGGAGACACG;TATGCTTCACCCCTGCACAC	-0.29;-0.13;-0.12;-0.12	9415;23842;24921;25726	1.91E+00;1.04E+00;5.65E-01;4.82E-01	51716;52521;53600;68027	1.01E+00;5.44E-01;3.89E-01;2.25E-01
VPS13D	-0.498722	2.17478	4	AGAGAACGGTTCACTACCAG;AAGGGGCGATCAACAAACCG;AGATCCACGACAACTAACAC;ACATCCGAGAGAATACTCGA	-0.52;-0.48;-0.27;0.35	1703;2326;10571;72126	2.29E+00;2.06E+00;1.08E+00;1.24E-01	5316;66871;75116;75739	1.08E+00;9.60E-01;6.54E-01;3.86E-02
ACOT12	0.237445	0.918299	4	GTAGATATGTTTAAGTTCCG;AGCATTCAGCACAAGCATGG;GATGATTTCAGACGCTATCG;CCACCCCATGCAAACCATCA	-0.17;0.08;0.17;0.31	19224;52521;61447;70255	5.44E-01;3.84E-01;3.75E-01;1.69E-01	7187;15995;24921;58218	1.04E+00;7.93E-01;5.57E-01;4.96E-01
ACOT13	-0.0969528	0.593114	4	GGTGATAAAGGCCATGACCA;AGTAGATAACATATCAACAA;GTTCATATCGACACTGACTC;ACGTGGCTGTCAAACCGCCG	-0.18;-0.01;0.03;0.07	18487;40049;45402;51481	7.09E-01;4.77E-01;4.27E-01;3.75E-01	25961;32040;37393;58955	6.33E-01;4.74E-01;4.52E-01;4.05E-01
VPS13A	-0.29562	0.776148	4	TCAATAATATACAGTAGACC;AATGGAAGACCTGTTAACGC;TATGGATTATATCCGAACCA;ATTAGTAGTAACTCCACTAG	-0.43;-0.16;-0.06;0.09	3486;20190;33094;53701	8.05E-01;7.48E-01;6.52E-01;6.36E-01	23741;44349;57252;73956	4.45E-01;3.88E-01;3.75E-01;8.00E-02
SH3KBP1	-0.161319	0.617697	4	GAAAGTTGGCGACATCATAG;GGGAGGGACAGATCAACGGC;TGGGTCCGCTGACACACACC;GTAACTTCACGAAGTTATCG	-0.2;-0.12;-0.02;0.09	16278;25481;38818;53715	6.36E-01;6.00E-01;5.34E-01;3.83E-01	23727;38624;51961;61164	4.26E-01;4.10E-01;4.01E-01;3.88E-01
VPS13C	-0.395685	1.12464	4	TAAATTTGAAACCAATCCGG;AGAAAGGTTGCACTGAAACG;GAGAACATTTGACTTAACTG;TTCATACCAATGGTCGACGA	-0.47;-0.32;-0.06;0.59	2395;7872;32986;76080	1.30E+00;9.49E-01;7.51E-01;3.08E-02	1362;44456;69570;75047	1.18E+00;5.31E-01;4.45E-01;5.46E-02
VPS13B	-0.10109	0.73978	4	TGCAACCCATAGGTTCCACT;GAAACCTCATCTCGCTACAG;GCTGATGGGTCGAACCAACA;TTGACCCAATCTTATATACG	-0.12;-0.08;0.01;0.02	24872;31100;43108;44432	9.65E-01;5.14E-01;4.60E-01;3.96E-01	33010;34334;46342;52570	6.73E-01;4.92E-01;4.63E-01;4.37E-01
LOC101929185	nan	nan	1	TGTAGTCCCAGCTACTTGGG	0	41847	0.267	35638	0.337
BEX5	0.304562	0.789312	4	GCCTGGAGGAAATGTTAAAG;TGATATGGAACGGTTCATGG;CACATCCTCTCCAAAACCCG;ATTCACCACCTCCTAAAGCG	-0.18;-0.08;0.1;0.51	18848;30078;54705;75288	4.70E-01;3.83E-01;3.75E-01;4.90E-02	2154;22737;47364;58594	9.90E-01;5.88E-01;4.84E-01;4.49E-01
BEX4	-0.177443	0.981373	4	AATGCCCAACAAGAAAACGA;CTAGCGGCAAACAATCTCAA;CCTGGAGGAAATATCAGGCG;GAAGAATCCCGCCATTTGGG	-0.23;-0.12;-0.09;-0.0	13757;24929;28818;41715	1.07E+00;8.88E-01;5.44E-01;4.03E-01	35727;48623;52513;63685	5.40E-01;4.85E-01;3.96E-01;3.40E-01
BEX3	0.349289	1.37429	4	GCAGCCTATGCAGAATGGAG;CAGATCAATGATGGGATGGG;TATGGCCCATCGAAAATTAG;CAGCCTGCAGGAAATCGACG	0.03;0.07;0.11;0.58	46237;51304;56062;76059	8.06E-01;5.23E-01;3.78E-01;3.13E-02	1383;21380;26138;31205	1.58E+00;1.17E+00;9.92E-01;6.20E-01
BEX2	0.276284	0.873608	4	CAGTATTCACTAACATTCAA;AGCGTTAAACAATCTCATCG;ATAGATGGGACATAATGCAT;TGCCTAGAGGAAACCGTAGG	-0.12;-0.04;0.24;0.31	25026;35449;66727;70580	4.51E-01;4.32E-01;3.97E-01;1.61E-01	6862;10715;41993;52416	1.07E+00;6.78E-01;5.71E-01;5.35E-01
PPAN-P2RY11	0.165642	0.771944	12	CTCTGGGATCCCTTCAAGGA;ACGCAGCCCAGGCATGACTG;TCAGAAAGTGTGTGACCCCG;GCTTCACATGCATACCATGG;AGTCGGGGTTGTAGTCGATG;CTGCCGACGACAAACTCAGT;AGGCGTGCTTGGGTCGCAGG;AGGCCTGCATCAAGTGTCTG;TGGTATGCATGTGAAGCTCA;AGAAAGTGTGTGACCCCGAG;TGGCTCAGTGAGCAAGACGG;CCCCAAGCACTGGCGCTATG	-0.31;-0.27;-0.18;-0.1;-0.08;-0.06;-0.05;0.09;0.19;0.24;0.24;0.28	7968;11030;18168;27468;30846;33397;34339;53993;63425;66481;66888;69006	8.46E-01;6.96E-01;6.65E-01;6.45E-01;6.34E-01;6.28E-01;6.01E-01;5.92E-01;5.41E-01;5.41E-01;4.86E-01;4.27E-01	8437;10554;10961;14017;23449;43103;44045;46596;49974;59274;66412;69474	9.68E-01;8.01E-01;7.92E-01;7.20E-01;6.80E-01;6.69E-01;6.43E-01;6.01E-01;5.66E-01;5.48E-01;5.01E-01;4.35E-01
UBAP2	-0.246737	0.764433	4	TTCGCAACACAACAATCAGA;ACATCAAACTTGCTAAGCGG;CTGACTCTGATGAACTCACA;CCGCCATACACTCACCGGGT	-0.52;0.02;0.14;0.39	1722;44946;58547;73209	1.08E+00;4.49E-01;3.75E-01;9.76E-02	4233;18896;32496;75720	7.66E-01;7.33E-01;6.90E-01;3.90E-02
ZNF726	-0.227905	0.910231	5	GGCCATAGAATTCTCTCTGG;CAAATGTCTTGAGCAAAATG;TCGGACACCTTACTACACAT;CAGGGCAAAGCTTCTCAATG;ATACATAAGAGGATGCACAT	-0.26;-0.19;-0.14;-0.04;0.1	11059;17538;22504;35767;54121	9.12E-01;9.08E-01;7.78E-01;6.25E-01;4.14E-01	23321;41675;54938;59904;66383	5.45E-01;5.21E-01;4.45E-01;3.92E-01;3.35E-01
NUP160	-0.503571	1.65479	4	TTTGAATCCACACACAAACA;AGGATCATAAACTACGAATG;CATTCTAGAAAGAGACAACC;TACACTCCTATACATCCGGG	-0.57;-0.44;-0.16;0.16	1118;3178;20244;60721	2.03E+00;1.28E+00;1.26E+00;4.23E-01	16721;57199;74264;76324	8.39E-01;6.50E-01;3.81E-01;2.52E-02
SH3BGR	-0.258723	0.596617	2	TCAATGAGGAGCAGTACTGT;TACATCTTCTGGGTCCATAG	-0.26;0.19	11514;63008	5.97E-01;1.79E-01	14434;65928	5.18E-01;1.40E-01
POTENTIALLY_ACTIVE_11	nan	nan	1	AGCAGGGCGGCCCCGCAGAG	-0.1	28004	0.442	49438	0.195
TMEM160	0.379324	0.963049	4	GGCAGCGCCTCGTACGCCGT;AGTGTCCGAGCTGGATCGTG;GAAAAGCGCACGAGACAGGT;GGTCGCTACTGCCGCCTCAG	-0.45;-0.18;0.05;0.71	2921;18461;48252;76729	8.71E-01;7.04E-01;4.38E-01;1.60E-02	713;29190;58981;74521	1.45E+00;4.80E-01;3.75E-01;6.68E-02
TMEM163	0.142587	0.784972	4	AGAGGCGCTGTACCTCATAA;CCTGTGGCGTTACAGCAACG;TCTGTCATCCATATGTATAG;GGCTTCGTGAGGTTTCAGGC	-0.06;-0.03;0.11;0.18	32968;37966;55494;62049	4.91E-01;4.26E-01;3.85E-01;3.80E-01	15393;21948;39476;44474	9.63E-01;6.06E-01;5.85E-01;3.88E-01
TMEM165	-0.181049	0.478702	4	CGGCCCGCTCACCTCGACCC;CTTAAAGATGAGCCCTGATG;CATAGTATGTATAGACCCTG;CAGATGAAGACCTTAGCCAC	-0.25;-0.11;0.05;0.19	12133;26477;48097;63164	5.17E-01;4.40E-01;4.25E-01;3.54E-01	14278;29345;50966;65309	4.78E-01;4.09E-01;3.98E-01;2.96E-01
TMEM164	-0.393514	1.8046	4	CATCCTGAGGCAGACGAAGG;ACGACGATAGCTCCCCGACA;AGTAAATCTCCAATTCAAAG;CCTGTGCCTGACCTTCGGGG	-0.42;-0.37;-0.27;0.52	3672;5460;10885;75386	2.02E+00;1.59E+00;7.85E-01;4.67E-02	2056;66557;71982;73770	1.06E+00;1.01E+00;6.45E-01;8.44E-02
PXT1	-0.388935	1.2621	4	GGAGGAAATAATTCACAAGT;GCCATGCAGCTGAGACACAT;CCAGCCATGTCAAGGAACCC;CACATTGTTGCAAATCACTG	-0.56;-0.21;-0.17;0.0	1172;15245;20090;42363	1.29E+00;1.24E+00;1.05E+00;8.24E-01	35079;57352;62197;76270	6.55E-01;5.28E-01;3.89E-01;2.65E-02
EVI2A	-0.152255	0.547027	4	TTACCTAGCTAGTATAGGTA;CCCACGGACATGGAACACAC;GGACTGTTGCTGACGACAGA;AAGCAAACTATACCCGTCTG	-0.18;-0.12;0.07;0.11	18224;25338;50998;56179	5.58E-01;5.36E-01;4.09E-01;3.76E-01	21263;26444;52104;59218	5.18E-01;4.66E-01;3.99E-01;3.77E-01
TMEM168	0.225033	0.674941	4	CTTAGGTCTATACGTAAGAT;TAACTCCTGTACATGTTCTG;TTAGTAAAGTGGGCCGATGA;AATTATCAAGAAAACATAGG	-0.13;0.01;0.11;0.34	23674;43250;55639;71630	4.38E-01;3.88E-01;3.79E-01;1.36E-01	5812;21803;34192;53768	7.16E-01;6.34E-01;6.24E-01;6.10E-01
EVI2B	-0.443579	1.54496	4	GTATAGACAAATGACTTTGG;GAGGTATAGACAGCTGGTGT;CAACTGTCAAAAATTCACCT;TGTTATCCATACAAATGTCA	-0.69;-0.2;-0.18;0.16	396;16593;18309;60169	1.70E+00;1.39E+00;7.69E-01;4.38E-01	17273;59133;60849;77046	7.09E-01;3.81E-01;3.78E-01;8.88E-03
FOXN1	0.336398	1.04002	4	GAGCAGTACATATGCTGCAA;GCCCTGGTGACGCAATGCGG;ACACTATCAGTACCAGCGAA;TCAGGAAGTTCCTCCCGCAA	-0.34;-0.2;0.31;0.36	6723;16172;70679;72237	7.86E-01;5.78E-01;5.76E-01;1.21E-01	5205;6763;61270;70718	1.42E+00;6.61E-01;3.83E-01;1.58E-01
FOXN2	-0.324646	0.826887	4	TGACTCACTGTCCACTAGAG;CATAAACACTGACCTTGCCA;TCTCCCTCTATGTCATACAA;AGAAGACTAAAGGAGTATGG	-0.44;-0.21;0.07;0.15	3201;15404;51054;59297	8.37E-01;8.17E-01;4.64E-01;4.08E-01	18145;26390;62038;74241	5.19E-01;3.88E-01;3.76E-01;7.33E-02
REPIN1	-0.4432	1.40298	4	AGCCCTATCTGACTTCGCAC;GAGGCCCGGCCCTTCATATG;GAGGCAACAAGGCACGTCAG;AGATTCACAAGCGATCCGAG	-0.47;-0.41;-0.08;0.07	2410;3913;30188;51334	1.86E+00;9.46E-01;8.40E-01;7.14E-01	26108;47254;73529;75032	7.62E-01;4.69E-01;4.06E-01;5.49E-02
SUGT1P1	nan	nan	1	AATAGGCTCAGAATCTGAGG	0.35	71804	0.0328	5638	1.14
NICN1	0.0965947	0.984291	4	CGGAGCTACGCCTGATTCTG;CCTCGAAGGGAGCGACGCTG;TGTGTGCTGAGGTGTACTGA;AATGCCTGACCCACACAGTG	-0.01;0.01;0.06;0.14	40140;42654;49243;58491	6.35E-01;4.88E-01;4.35E-01;4.27E-01	18952;28199;34788;37302	1.27E+00;7.00E-01;4.93E-01;3.75E-01
MIR302CHG	nan	nan	1	GCTTACCTGAAGTCAGAACA	-0.29	9278	0.922	68164	0.0554
COX4I2	-0.159125	0.550167	4	TGGCATGGGGTAGTAGCGCT;GCTGACCCACGCCGAAAAGG;TCCATTGTGTCTGCAGCCCG;TGAACCGTCGCTCCAATGAG	-0.28;-0.04;-0.0;0.12	10300;35802;41396;56288	5.54E-01;5.46E-01;4.60E-01;4.31E-01	21154;36046;41640;67142	5.41E-01;4.30E-01;3.77E-01;2.48E-01
COL14A1	0.200816	0.601181	4	GGGCATCCCAAAGGTTATCG;TAACAGTGCTCGATTAACCT;GTTGTTATAGAATCCCTCCA;AATTCTATAGCCTTTCACCG	-0.17;-0.14;0.14;0.26	19381;23437;58925;67881	5.73E-01;3.75E-01;3.75E-01;2.29E-01	9561;18517;54005;58061	7.02E-01;5.00E-01;4.78E-01;3.87E-01
PLBD2	-0.198339	0.61541	4	AGTTCACCATCAAACCCTTG;TAACAACCAGTGGATGATCG;GGAGTGGGTACGCAACATCG;AGCCGACTTCATACTCGAAG	-0.24;-0.16;-0.02;0.22	12927;21100;38665;65709	6.28E-01;6.03E-01;4.13E-01;2.85E-01	11733;38777;56342;64515	4.32E-01;4.26E-01;3.77E-01;3.17E-01
GRIN2B	-0.289172	0.774132	4	TCTGTGCTGAAATGAAATCG;TGACTGGCTATGGCTACACG;AGACACCCATAAAGCAATGT;CATAGACGGATGACTCCCGT	-0.32;-0.26;0.02;0.45	7565;11691;44668;74400	1.01E+00;5.42E-01;4.88E-01;6.96E-02	3042;32774;65751;69877	8.56E-01;4.47E-01;4.32E-01;1.79E-01
ASXL1	0.341781	1.29829	4	ATCTGACGTACACTTTCCAG;GAATCAGTGCGTATACAGCG;GGTCAAATGAAGCGCAACAG;TTTCACGTATCAAACCACCC	-0.04;-0.02;0.34;0.35	35675;39176;71520;71845	6.18E-01;5.39E-01;4.26E-01;1.30E-01	5597;5922;38266;41767	1.52E+00;1.07E+00;6.37E-01;6.12E-01
GNA14	0.234249	0.974672	4	GTTTCTACACAACAGGATGG;GCATCCAGGAGTGTTACGAC;ACAGCTTCGTCGGGACAAGA;TGCTCTGAGTGAATATGACC	-0.07;-0.07;0.23;0.24	31835;32353;66125;66570	4.74E-01;4.50E-01;4.39E-01;2.63E-01	10872;11317;45089;45607	1.03E+00;9.20E-01;4.82E-01;4.48E-01
GNA15	-0.182924	1.00161	4	CTGGTCGTATTCACTCAGTG;ACACGGCTGAATCGAGCAGG;GTTGATCTCCTGGTCCACCC;CTGTAGGATCGTGGACGTCG	-0.23;-0.14;-0.13;0.03	14206;22900;23807;45893	1.09E+00;9.09E-01;5.85E-01;3.98E-01	31549;53635;54542;63236	5.65E-01;4.70E-01;3.84E-01;3.52E-01
GNA12	0.517712	1.86145	4	TGGCCTTCGAGAACAAGGCG;GTTGATGCACGAGATAAGCT;GAGGGATTCTGGCATCAGGG;CGGCCGCGAGTTCGACCAGA	0.07;0.14;0.41;0.62	50515;58633;73659;76317	9.60E-01;7.74E-01;6.93E-01;2.54E-02	1125;3783;18809;26927	1.89E+00;1.84E+00;1.36E+00;1.25E+00
PRLHR	-0.360244	1.01033	4	AACGTGACGAACTTCCTCAT;CACGTGATAGGTGTGCACGG;GGTGCACCAGCACGACGTAG;GCGGGAGTTGTGACCGCCGG	-0.46;-0.26;-0.05;0.01	2649;11470;35086;43530	1.02E+00;1.00E+00;9.09E-01;6.92E-01	33912;42356;65972;74793	5.07E-01;4.36E-01;4.34E-01;6.04E-02
GRIN2D	0.168131	0.663554	4	CACCGAATTATTGAACACCA;CTGCCACAATGACAAAATCG;ACCTATGCAGACTCTCGCCG;GAGCCTGCAGACCCTATCAG	-0.23;0.01;0.11;0.23	14033;43374;55539;65881	4.39E-01;4.00E-01;3.80E-01;2.81E-01	11561;21903;34068;63409	7.20E-01;6.08E-01;4.35E-01;3.47E-01
GNA11	0.152548	1.18195	4	ACTGACGTACTGATGCTCGA;GGACTTGGTCGTATTCGCTG;GGTGGCGATGCGGTCAACGT;CTACAAGTACGAGCAGAACA	0.02;0.05;0.14;0.17	44270;48708;58630;61087	7.45E-01;4.86E-01;4.12E-01;3.75E-01	16355;18812;28734;33172	1.47E+00;8.91E-01;6.93E-01;3.82E-01
SH2B2	0.278793	1.44684	4	CTTGTGCGCAAAGTCCACGG;ACCGAGCTCTCCTGTACCCG;CCTCAATGATGGCTGACAGT;TGGTGGACATTCAACGCGAG	0.06;0.1;0.19;0.37	49265;54535;62949;72591	9.12E-01;5.84E-01;3.96E-01;1.12E-01	4851;14493;22906;28177	1.76E+00;1.14E+00;8.57E-01;6.85E-01
FAHD2A	-0.266336	0.732774	4	CACAGATGCTATGGCCCACG;TCATCGTCTTCGGGAGTGTG;AGTCACACGACCAGATAAGG;GAGACACTGACCTGGCTCTG	-0.35;-0.18;-0.07;0.12	6118;18436;32652;56715	7.61E-01;7.05E-01;6.08E-01;5.41E-01	20727;44790;59006;71324	4.48E-01;3.76E-01;3.75E-01;1.43E-01
MYO10	-0.207798	0.699051	4	TGTACCTGTTGAACATTGAG;GATCATAGATAACACCACCA;TAGGTGCAATATGATGTCCG;CCCATACATGAACGACACGG	-0.32;-0.1;-0.09;0.2	7927;28021;29331;64075	8.70E-01;5.28E-01;4.95E-01;3.29E-01	13367;48111;49421;69515	4.79E-01;4.25E-01;4.08E-01;1.88E-01
CFAP20DC	-0.216203	0.617243	4	CCTGATTGATCAGGAGACTG;ACAGATCAGTTCATTAACAG;TTTCCATGAGGTGCTGATCG;ATGAAGATATCCAGCGAGGT	-0.32;-0.12;-0.05;0.26	7905;25883;34583;67864	7.05E-01;5.29E-01;5.27E-01;2.29E-01	9578;42859;51559;69537	4.78E-01;4.36E-01;4.04E-01;1.87E-01
TAP1	-0.305202	0.791686	4	CATCATGTCTCGGGTAACAG;AGTTCGAAGCTTTGCCAACG;GCCATGCGAGAGAAGCTCCG;GGCTCCAAGAGCGAAAACGC	-0.37;-0.24;0.08;0.09	5245;13126;51877;53147	9.25E-01;6.59E-01;6.54E-01;4.01E-01	24295;25565;64316;72197	5.32E-01;4.11E-01;3.92E-01;1.22E-01
TAP2	-0.256839	1.10194	4	ATCCCCATATATGTATACCA;GTTGATTCGAGACATGGTGT;CATGCCCTTCACAATAGCAG;ACAACAAAGTCTTGATGTGG	-0.34;-0.18;-0.14;-0.0	6742;19063;23156;41620	1.13E+00;1.08E+00;6.85E-01;5.77E-01	35822;54286;58379;70700	5.79E-01;5.42E-01;3.75E-01;1.58E-01
PRKAR1B	0.281207	1.08459	4	GAGGAAACGCAAGATGTACG;GAGTGCCGAGGTGTACACCG;GGTGTACGTGAACGGAGAGT;GCTTCTCGAAGTGCTCCCGG	-0.29;0.1;0.23;0.34	9716;54937;65845;71453	5.93E-01;4.74E-01;4.34E-01;1.40E-01	5989;11597;22505;67726	1.16E+00;1.01E+00;6.14E-01;2.33E-01
MFGE8	0.232638	0.812835	4	AGGCATTGACCATGCCTGCG;ACGTGCCTTAAGGGCTACGC;TGATGTTAATAAAAAACACA;CCTCGCATAAACCACCGTTG	-0.08;-0.02;0.16;0.31	30504;39295;60488;70287	4.55E-01;4.26E-01;3.80E-01;1.68E-01	7155;16954;38147;46938	8.70E-01;7.56E-01;6.15E-01;5.59E-01
SH2B1	0.0919842	0.53041	4	GGTCCTCAGATGATCGAGAA;AGGCGACACTTCTGCCACTG;CCTCCCACCCCCAATATGCG;ACTGACCAGTCCCCTACCAA	-0.3;-0.04;0.07;0.12	8523;36135;50677;56420	5.50E-01;5.08E-01;4.30E-01;4.12E-01	21022;26765;41307;68919	5.48E-01;5.13E-01;3.77E-01;2.03E-01
RXFP4	0.244916	0.910457	4	CCGACTCGGCTGCCCAAAAG;CTGTCAAATTCCTAGCCCTG;CTGGGCCCGAATAGCCACCC;GAGCGTTGCTCGCTACTGGG	-0.08;-0.08;0.21;0.28	30266;30776;64960;68796	4.63E-01;4.52E-01;4.20E-01;2.06E-01	8646;12482;46666;47176	9.60E-01;8.61E-01;5.04E-01;4.59E-01
KLK5	0.232269	0.692814	4	AGGGCACGGTGTTAGAGGGG;CTGGGTGTGCATATCGCAGT;TGAGCATGAGGTCGTTAGAG;GCCCAACCAGCTCTACTGCG	-0.21;-0.2;0.2;0.27	16008;16486;63732;68340	7.73E-01;4.04E-01;3.84E-01;2.17E-01	9102;13710;60956;61434	8.95E-01;4.91E-01;4.02E-01;3.82E-01
IL6ST	0.371789	1.56391	4	GATCTGATGTAACCTTCCCA;TCTTAAATAGGTGCGATGCA;TGAGTTGCATTGTGAACGAG;AAACGAAGCTGTCTTAGAGT	0.06;0.14;0.24;0.51	49629;58409;66402;75298	9.25E-01;6.86E-01;4.44E-01;4.88E-02	2144;11040;19033;27813	1.78E+00;1.35E+00;1.05E+00;9.92E-01
FRRS1L	0.066423	0.772362	4	GCCTGCGTCCATGATGACAA;CTCCTACGGCACCTTCGCGG;AAAATCAAAGTGGACGACTG;CCTCAGCTACCGGATGATAG	-0.07;-0.01;0.0;0.13	31668;39983;42191;57765	5.31E-01;5.09E-01;4.71E-01;4.27E-01	19677;35251;37459;45774	9.13E-01;6.31E-01;4.33E-01;3.75E-01
LOC100289656	-0.468478	1.03789	3	TGAGGACGATGTACTCCATG;GGAGTACATCGTCCTCAACG;AGGCCCACGTAGAACATAGA	-0.47;0.13;0.28	2528;57269;68926	1.04E+00;3.69E-01;1.52E-01	8516;20173;74914	8.22E-01;5.83E-01;4.32E-02
SBF2	0.335495	0.876082	4	TGGGATAAAGCTGTTCGTGG;TCTTCCAACATACAACAGGC;ACACGGTATAGATCAAACCC;CTGTATTAATTCCTGAACCC	-0.34;-0.22;0.15;0.52	6842;14828;60014;75409	8.42E-01;5.72E-01;3.78E-01;4.62E-02	2033;17428;62614;70600	1.01E+00;7.39E-01;3.93E-01;1.61E-01
L3MBTL2-AS1	nan	nan	1	CCGGAGTTATAACAGCAGTG	-0.1	28672	0.432	48770	0.201
NOL4	-0.357856	1.01127	4	GAGGACCTCTCACTAAACAG;ATGAGAAGCTATCTTTACGA;TGACCCGTAAAAAATACGAA;CTACAACATGCCAATTACCA	-0.61;-0.1;0.04;0.1	781;27516;46713;54350	1.41E+00;6.15E-01;5.02E-01;4.58E-01	23092;30729;49927;76661	4.64E-01;4.19E-01;3.85E-01;1.76E-02
SHLD2P3	-0.312646	1.35035	3	TGAACCAAAGGCAAGTTACG;GCTATCTCCATGCCATGTGA;GCAAATTGTTGGATATGGTG	-0.31;-0.28;-0.08	8075;10132;30562	1.35E+00;1.21E+00;6.00E-01	46880;67310;69367	5.48E-01;5.28E-01;1.43E-01
DBN1	-0.486452	1.42625	4	GCCAAACACACACTAACCAC;TCGCCCTTCAACCATCGACC;AGCGTGGAAGACATAGACGC;TGAACATCAAGTCCTCTGCA	-0.84;-0.14;0.1;0.15	102;23465;54386;59222	2.28E+00;5.72E-01;4.66E-01;3.85E-01	18220;23055;53977;77340	5.81E-01;3.87E-01;3.76E-01;2.27E-03
NOL7	-0.464828	1.31028	4	GGCGAAAGTCAGCTCCTCCG;GGAGCTGTTCATCGAACAGA;CAGGGATAAAACGCTCCTGA;TCGCCAGGAAAGGTGAAAGA	-0.75;-0.18;0.19;0.21	240;18276;63460;64427	1.91E+00;7.10E-01;4.01E-01;3.20E-01	13015;13982;59166;77202	8.82E-01;4.12E-01;3.76E-01;5.37E-03
TPPP	0.280451	1.36109	4	TGGCTGCCCGGTCCTTCGAG;GAACGTGACCGTCACTGACG;CCGGCGCTTTGCCGTGCACG;AGGCTGTCGCTGGAATCGGA	0.01;0.13;0.22;0.34	43390;57499;65169;71734	7.20E-01;6.59E-01;4.23E-01;1.33E-01	5708;12273;19943;34052	1.43E+00;1.29E+00;9.72E-01;6.30E-01
ACTG1	-0.350863	1.06759	4	CTTCTACAACGAGCTGCGCG;ATGGAAGGAAACACGGCTCG;CAACAGAGAGAAGATGACTC;AGCTGTAGCCTCGCTCAGTG	-0.37;-0.34;-0.06;0.16	5509;6826;33928;60681	1.41E+00;7.24E-01;6.42E-01;4.24E-01	16761;43514;70616;71933	5.73E-01;4.39E-01;3.80E-01;1.28E-01
ERG28	-0.235344	1.57832	4	TGTGAATGTCAATGGCACAG;GGAAATGCCCCAGGGCAAGG;GCTCTGCAGCGTGTTCCCCA;TACACTGGCAAGCCAAACCT	-0.31;-0.16;-0.14;-0.13	8465;20201;22752;24325	2.01E+00;1.14E+00;6.52E-01;5.10E-01	53117;54690;57241;68977	1.07E+00;5.88E-01;3.75E-01;2.01E-01
OGDH	0.414806	1.14294	4	GACTAGTTCGAACTATGTGG;GATCATGCAGTTCACAAATG;GTTGGCCACTCATAGATACG;TTCCTGTCCCCCGATGAAAG	-0.1;-0.01;0.26;0.57	27712;40624;67723;75973	4.74E-01;4.28E-01;4.21E-01;3.32E-02	1469;9719;36818;49730	1.14E+00;1.14E+00;7.69E-01;6.47E-01
NOL6	-0.394456	1.17969	4	TACCCCCCGCTATAACACAT;GATTGATGCCTTCCTACGGG;GCAACGTACCGCCGCTACCA;GGAAACGCCGAAGCTCCGAG	-0.43;-0.36;0.18;0.22	3366;5792;62714;65635	1.54E+00;8.18E-01;3.94E-01;2.87E-01	11807;14728;71650;74076	8.47E-01;6.25E-01;4.30E-01;7.72E-02
ADD1	-0.240834	0.714072	4	GTAATGCCAATAGGCCTGTG;ATTATCGAGCATCCGCATGA;GACTAGCAGATCTCTTTGGG;CCTCTTGCCAATCTCCCCGG	-0.29;-0.19;-0.05;0.07	9127;17864;34623;51623	7.24E-01;7.05E-01;7.04E-01;4.90E-01	25819;42819;59578;68315	4.36E-01;4.03E-01;3.77E-01;2.18E-01
CDC73	0.293935	0.765394	4	GGTCTTCAGCGATCTACTCA;ACATAACTGCCCTTAAACAG;AAGACCAACTATGTTGTTTG;GACACTATGGGAACCTACCA	-0.26;-0.21;0.09;0.49	11535;15737;53854;75121	8.03E-01;4.35E-01;3.87E-01;5.28E-02	2321;23588;61705;65907	9.61E-01;5.70E-01;3.86E-01;2.80E-01
R3HDM1	-0.178165	0.491266	4	CCCTGCACCAGAGATATCAC;TGGAGACTGAAGAACCACAG;TGCCAACAGACTCCAAGACG;CTGACAGTTGGATAGACGAC	-0.29;-0.07;0.02;0.17	9316;32629;44079;61195	4.98E-01;4.85E-01;4.48E-01;4.09E-01	16247;33363;44813;68126	4.86E-01;4.43E-01;3.83E-01;2.23E-01
C19orf12	0.180145	1.36116	5	CAAGGCAGGCAGATCACCTG;GCCCACCAAACCCCCGACGA;GCTGCTGTGCTCCCTTTCTG;GACAAGTGGACAGTTTAAGC;TACCAACGGCGAGTCCCGGT	0.0;0.02;0.02;0.09;0.27	41797;44672;45077;53972;68256	9.17E-01;5.98E-01;4.63E-01;4.47E-01;2.74E-01	9186;23469;32365;32770;35589	1.69E+00;1.03E+00;6.07E-01;5.07E-01;4.46E-01
SEMG1	0.18277	1.07607	4	AAATCACAACGACATCTAGG;TTGGTGCGCAGGACAGAGTG;GGAAATTGGGAAAATTCACT;AGGGTAGTTATACACCATAA	-0.15;0.15;0.15;0.21	22361;59553;59791;64938	7.23E-01;3.81E-01;3.77E-01;3.06E-01	12504;17651;17889;55081	1.42E+00;7.31E-01;5.92E-01;4.19E-01
SEMG2	0.202214	0.645651	4	ATCCAGAAAGGTGTATCCAA;GGAAATTGGGAAGATCCGCT;ATAGTTATACATCATAAAGG;ACATGGCAAGTCTCAAAACC	-0.19;-0.03;0.14;0.26	17352;38043;58993;67990	4.26E-01;3.78E-01;3.75E-01;2.26E-01	9452;18449;39399;60090	7.04E-01;5.87E-01;4.81E-01;4.41E-01
RPL15P7	0.0665828	0.453602	2	CTGGGCTACAAGGCCAAGCA;GCGCGCTTTATCAGGCCGGG	-0.07;0.07	31504;50671	3.68E-01;3.16E-01	26771;45938	4.54E-01;3.44E-01
ZNF418	-0.237575	0.615185	4	TTGGTGTGGATCAGAAGATG;TGTGAGTCTCCCTTTCAGTG;TCATCTATCTTCATTCAGAG;CACCTTAGGAACCATCAGCG	-0.3;-0.17;-0.0;0.14	8733;19216;41187;58413	6.80E-01;5.50E-01;5.02E-01;4.90E-01	19029;36255;58226;68709	4.29E-01;3.75E-01;3.75E-01;2.08E-01
LINC02203	-0.291002	0.67425	2	CATTCATTCTATCATACAGG;GAAGTCTATGAGCATTTCAG	-0.29;0.05	9319;48571	6.74E-01;4.05E-01	28871;68123	3.30E-01;1.11E-01
WEE2	-0.157392	0.817002	4	TTACATCCACAACTCTAGCA;AGCTCATGCACGTTGCTAAG;AATAGTAACGTACCACATGG;AATATTGACCAGAGCCAATG	-0.23;-0.09;-0.02;0.01	14184;29465;38955;42627	1.04E+00;5.97E-01;4.77E-01;3.99E-01	34815;38487;47977;63258	5.23E-01;4.41E-01;4.26E-01;3.51E-01
LMBRD1	0.466271	2.95926	4	CACATCAGCACTTCTACCAG;GCATATTCAGTGGATTACTC;TAATGTCAGCAGACAGATTG;AGGTAACGCAGACATGCCAT	0.2;0.35;0.46;0.48	63871;72015;74544;74840	1.75E+00;1.59E+00;8.75E-01;5.93E-02	2602;2898;5427;13571	3.03E+00;2.89E+00;2.11E+00;9.16E-01
DAZL	0.337098	0.813609	5	CATGGTAAAAAGCTGAAGCT;CTTCTGGTAAAATATAGCCT;CTGAGTTATAGGATTCATCG;CAGTCACAGATAAATTTCCA;TGATTAAAAACCAAAGGACG	-0.35;-0.16;0.07;0.22;0.45	6390;20231;51585;65559;74436	5.60E-01;5.34E-01;4.82E-01;4.04E-01;8.59E-02	3006;11883;25857;57211;71052	8.45E-01;7.82E-01;7.81E-01;4.10E-01;1.87E-01
DAZ3	-0.174782	0.871775	16	TCTGCTTATCCACATTCACC;CATGGTAAAAAGCTGAAGCT;CATCCAGTGATGACCTGACC;GTGACCTGAAATGCTGAATC;CGCCAGACGTTCTGAAACTG;TCAGCATTTCAGGTCACCAC;ACAGGATTCGGCGTGATTTG;CACAGTTTCAGAACGTCTGG;GGATTAACTACCAAAGGACG;GTGACCTGAAATGGTGATCT;ACGTGCTGAGTTACAGGATT;TTACCTGATAATTGTATACA;ATGACCTGACCTGGTGAATG;CAGACGTTCTGAAACTGTGG;TCATCAGCTGCAGCTAGCCA;TGTTTCGTTTGTTAATGACG	-0.36;-0.35;-0.24;-0.16;-0.1;-0.08;-0.06;-0.05;-0.02;-0.02;0.02;0.06;0.08;0.14;0.15;0.32	5600;6390;12769;21044;28086;31119;33234;34366;38501;39592;45182;49808;52228;58779;59501;70844	1.15E+00;9.38E-01;8.76E-01;8.35E-01;8.33E-01;8.30E-01;7.63E-01;7.51E-01;7.14E-01;7.05E-01;7.04E-01;6.56E-01;6.19E-01;6.18E-01;6.11E-01;4.26E-01	6598;17941;18663;25214;27633;32260;37850;38940;43076;44208;46323;49356;56398;64673;71052;71842	8.49E-01;7.94E-01;7.93E-01;7.42E-01;7.40E-01;7.40E-01;7.36E-01;7.18E-01;7.07E-01;7.06E-01;7.04E-01;6.63E-01;5.82E-01;5.22E-01;4.46E-01;4.40E-01
DAZ2	-0.174782	0.871775	16	TCTGCTTATCCACATTCACC;CATGGTAAAAAGCTGAAGCT;CATCCAGTGATGACCTGACC;GTGACCTGAAATGCTGAATC;CGCCAGACGTTCTGAAACTG;TCAGCATTTCAGGTCACCAC;ACAGGATTCGGCGTGATTTG;CACAGTTTCAGAACGTCTGG;GGATTAACTACCAAAGGACG;GTGACCTGAAATGGTGATCT;ACGTGCTGAGTTACAGGATT;TTACCTGATAATTGTATACA;ATGACCTGACCTGGTGAATG;CAGACGTTCTGAAACTGTGG;TCATCAGCTGCAGCTAGCCA;TGTTTCGTTTGTTAATGACG	-0.36;-0.35;-0.24;-0.16;-0.1;-0.08;-0.06;-0.05;-0.02;-0.02;0.02;0.06;0.08;0.14;0.15;0.32	5600;6390;12769;21044;28086;31119;33234;34366;38501;39592;45182;49808;52228;58779;59501;70844	1.15E+00;9.38E-01;8.76E-01;8.35E-01;8.33E-01;8.30E-01;7.63E-01;7.51E-01;7.14E-01;7.05E-01;7.04E-01;6.56E-01;6.19E-01;6.18E-01;6.11E-01;4.26E-01	6598;17941;18663;25214;27633;32260;37850;38940;43076;44208;46323;49356;56398;64673;71052;71842	8.49E-01;7.94E-01;7.93E-01;7.42E-01;7.40E-01;7.40E-01;7.36E-01;7.18E-01;7.07E-01;7.06E-01;7.04E-01;6.63E-01;5.82E-01;5.22E-01;4.46E-01;4.40E-01
DAZ1	-0.174782	0.871775	16	TCTGCTTATCCACATTCACC;CATGGTAAAAAGCTGAAGCT;CATCCAGTGATGACCTGACC;GTGACCTGAAATGCTGAATC;CGCCAGACGTTCTGAAACTG;TCAGCATTTCAGGTCACCAC;ACAGGATTCGGCGTGATTTG;CACAGTTTCAGAACGTCTGG;GGATTAACTACCAAAGGACG;GTGACCTGAAATGGTGATCT;ACGTGCTGAGTTACAGGATT;TTACCTGATAATTGTATACA;ATGACCTGACCTGGTGAATG;CAGACGTTCTGAAACTGTGG;TCATCAGCTGCAGCTAGCCA;TGTTTCGTTTGTTAATGACG	-0.36;-0.35;-0.24;-0.16;-0.1;-0.08;-0.06;-0.05;-0.02;-0.02;0.02;0.06;0.08;0.14;0.15;0.32	5600;6390;12769;21044;28086;31119;33234;34366;38501;39592;45182;49808;52228;58779;59501;70844	1.15E+00;9.38E-01;8.76E-01;8.35E-01;8.33E-01;8.30E-01;7.63E-01;7.51E-01;7.14E-01;7.05E-01;7.04E-01;6.56E-01;6.19E-01;6.18E-01;6.11E-01;4.26E-01	6598;17941;18663;25214;27633;32260;37850;38940;43076;44208;46323;49356;56398;64673;71052;71842	8.49E-01;7.94E-01;7.93E-01;7.42E-01;7.40E-01;7.40E-01;7.36E-01;7.18E-01;7.07E-01;7.06E-01;7.04E-01;6.63E-01;5.82E-01;5.22E-01;4.46E-01;4.40E-01
IFNA6	-0.141369	0.613542	5	TCTGCTGAATCACCTCATGG;TCTGCCTCAGACCCACAGCC;TGACTTCAGATTTCCCCAGG;TGATGCTCCTGGCACAAATG;CCACACCTCCTGCATCACAC	-0.16;-0.12;-0.02;-0.0;0.17	20527;25303;38478;41464;61757	7.19E-01;5.08E-01;4.91E-01;4.87E-01;4.13E-01	15685;35978;38964;52139;56915	6.69E-01;5.02E-01;4.80E-01;4.74E-01;3.88E-01
TAS2R19	-0.493653	2.25118	4	TAAACACAGTTGCATACCAA;TAACGAACCATTTCAGCATG;CCAGTCAATGACATTTACTA;ATTACAAATCAGAAATACCA	-0.51;-0.48;-0.29;-0.1	1827;2335;9320;27598	2.29E+00;2.21E+00;1.79E+00;1.06E+00	49844;68122;75107;75615	1.17E+00;9.59E-01;9.34E-01;4.15E-02
DAZ4	-0.174782	0.871775	16	TCTGCTTATCCACATTCACC;CATGGTAAAAAGCTGAAGCT;CATCCAGTGATGACCTGACC;GTGACCTGAAATGCTGAATC;CGCCAGACGTTCTGAAACTG;TCAGCATTTCAGGTCACCAC;ACAGGATTCGGCGTGATTTG;CACAGTTTCAGAACGTCTGG;GGATTAACTACCAAAGGACG;GTGACCTGAAATGGTGATCT;ACGTGCTGAGTTACAGGATT;TTACCTGATAATTGTATACA;ATGACCTGACCTGGTGAATG;CAGACGTTCTGAAACTGTGG;TCATCAGCTGCAGCTAGCCA;TGTTTCGTTTGTTAATGACG	-0.36;-0.35;-0.24;-0.16;-0.1;-0.08;-0.06;-0.05;-0.02;-0.02;0.02;0.06;0.08;0.14;0.15;0.32	5600;6390;12769;21044;28086;31119;33234;34366;38501;39592;45182;49808;52228;58779;59501;70844	1.15E+00;9.38E-01;8.76E-01;8.35E-01;8.33E-01;8.30E-01;7.63E-01;7.51E-01;7.14E-01;7.05E-01;7.04E-01;6.56E-01;6.19E-01;6.18E-01;6.11E-01;4.26E-01	6598;17941;18663;25214;27633;32260;37850;38940;43076;44208;46323;49356;56398;64673;71052;71842	8.49E-01;7.94E-01;7.93E-01;7.42E-01;7.40E-01;7.40E-01;7.36E-01;7.18E-01;7.07E-01;7.06E-01;7.04E-01;6.63E-01;5.82E-01;5.22E-01;4.46E-01;4.40E-01
TAS2R14	0.32655	1.27987	4	CTTCTTGCGATGTTTCCACA;GAGAGATTGCCAAAGCAGTG;TGAGAAAATAAAAAGTACCG;AAAGTGGAGGGTTAAAAAGG	-0.04;0.14;0.27;0.38	35674;58543;68490;72971	6.90E-01;5.39E-01;4.95E-01;1.03E-01	4471;8952;18899;41768	1.36E+00;1.20E+00;1.07E+00;7.14E-01
TAS2R16	-0.169134	0.506712	4	AGAGAACCCAGTAATATCCA;ATGTAATTCCCAATAGCTGA;TCTCTCGCTTCTGTCTACAG;GAGAATGGCTGCAAGTCAGA	-0.2;-0.13;0.04;0.17	16193;23650;47710;61116	5.69E-01;4.45E-01;4.11E-01;3.83E-01	16326;29732;53792;61249	4.74E-01;4.07E-01;3.88E-01;3.82E-01
TAS2R10	0.138955	0.77226	4	CAACCAGAGAAATATGTAGT;AGTTAGTGAGTCAGTGTTTG;AAGAATAAGTTATCTACGAT;ATATTCAATTAGGTTACCGG	-0.09;0.0;0.08;0.2	29946;42494;52020;63958	4.48E-01;4.34E-01;4.00E-01;3.32E-01	13484;25422;34948;47496	8.49E-01;6.95E-01;5.35E-01;4.06E-01
BCAT2	-0.152176	0.915977	4	GGTCGGGCCCATACAGCCAG;ACGAACAGGAGCGCGCGCGT;AAATGTCTTCCCAAACACCA;TCGGCAACTACAAGTTAGGT	-0.17;-0.13;-0.03;-0.02	19349;24014;37456;38800	1.20E+00;6.31E-01;5.61E-01;3.75E-01	38642;39986;53428;58093	6.00E-01;4.99E-01;4.27E-01;3.90E-01
BCAT1	-0.266758	0.806883	4	CACGGATCATATGCTGACGG;ACCTCAGTTCCAATGAATGT;GTTTCAGCCAAACCTCAACA;TTGAAAAATAAGGTCCCACT	-0.34;-0.19;-0.09;0.12	6428;17676;28937;56997	8.84E-01;7.30E-01;5.92E-01;5.32E-01	20445;48505;59766;71014	4.83E-01;3.77E-01;3.76E-01;1.51E-01
TAS2R13	-0.227954	0.659897	4	CAGTCTAACACCATTTACTG;AATGAGGAGTTTATCGACTG;ATAATTGGGAATTTGAGCAA;TAAACATGCATATAAAAGAC	-0.27;-0.18;-0.01;0.1	10403;18496;40656;54287	7.03E-01;6.17E-01;5.61E-01;4.58E-01	23155;36786;58946;67039	4.28E-01;3.85E-01;3.75E-01;2.51E-01
C1orf131	-0.193823	0.911404	4	GTTCTCTCATAAGAGGCCAG;ACATCTCTCTCCAAAACACT;CAAGGATCTCTGGTCCTGTG;AGGCTCGTTTAGAAGTGCAC	-0.2;-0.18;-0.14;0.08	16096;18303;23392;52834	1.11E+00;7.09E-01;6.64E-01;3.84E-01	24609;54050;59139;61346	5.74E-01;4.05E-01;3.94E-01;3.76E-01
MACROD2	0.154756	0.565451	4	AGGTGACATCACATTGCTAG;TAAATGCCTGTTGAGATGCA;ACTGTAGGGCCAATAGCCAG;GCTTGCCAAGAATCACCATG	-0.15;-0.08;0.0;0.31	21644;30685;42116;70355	5.32E-01;4.64E-01;3.79E-01;1.67E-01	7087;35326;46757;55798	5.69E-01;5.61E-01;4.57E-01;4.33E-01
MACROD1	-0.169831	0.580013	4	CCGCCGAGGTCCGCGCACGG;GGCACTCGTCGGTAAGCAGG;GTGGACGCCATCGTCAACGC;GACACTTGGCGGGTGCCACG	-0.26;-0.08;0.04;0.08	11490;30627;47052;51899	6.95E-01;4.65E-01;4.53E-01;4.36E-01	25543;30390;46815;65952	4.67E-01;4.57E-01;4.01E-01;2.79E-01
LOC101930090	-0.167267	0.417392	2	TCACAATCTGAGTGACTGGG;GTGCCGCACCACCGTCCACG	-0.17;0.11	19948;55529	4.17E-01;2.89E-01	21913;57494	3.92E-01;2.59E-01
NEUROG1	0.367836	1.75349	4	TTGGTGTCGTCGGGGAACGA;AGCAGCGGCAGTGACCTATC;CCGCATGCACAACTTGAACG;GGGGCGCGCCCAATATCTCC	-0.04;0.24;0.33;0.4	36110;66440;71338;73481	1.05E+00;6.08E-01;5.47E-01;9.12E-02	3962;6104;11002;41332	2.01E+00;1.50E+00;1.09E+00;7.57E-01
AKAP4	-0.340118	1.17097	4	GAACCTGCATAATATTACTG;GGATTACCAGAGAAGATAGT;GACACTGTAGCAGTTCTCAG;AAAGCAAGGAAACTCATGCA	-0.35;-0.33;-0.07;0.02	6092;7212;31820;44223	1.37E+00;9.73E-01;7.87E-01;6.09E-01	33219;45622;70230;71350	5.56E-01;4.96E-01;4.54E-01;1.42E-01
AKAP5	0.154022	0.666199	4	AATTCCAGATCAACAAATTG;TGTTGCCTGATCATTCAATG;CCCTGCATAAAATTCCCAAG;TCAAACGTCTTGTAACACGC	-0.33;-0.01;0.14;0.17	7032;40285;58668;61323	5.64E-01;4.27E-01;4.05E-01;3.75E-01	16119;18774;37157;70410	6.94E-01;6.39E-01;3.84E-01;1.65E-01
AKAP6	-0.335134	1.11025	4	CATGCCGAACACCTAAACGG;AAGCCCTGCGCATGTCATGG;GTTGCTTGATTTCACGACAG;GTCTGACTACAGTCCAAGTG	-0.38;-0.29;-0.13;0.02	4952;9405;24670;44945	1.17E+00;1.05E+00;9.45E-01;6.78E-01	32497;52772;68037;72490	5.49E-01;4.84E-01;4.82E-01;1.15E-01
AKAP7	0.250333	0.857002	4	CACCAGCAGGGTAATATGAA;AAAGTACCAATCCCTTGAAA;AACTTCATGAAGGTCAAATG;CATTCCAATCACCAACAAAG	-0.36;-0.0;0.23;0.27	5787;41502;66364;68281	6.26E-01;4.44E-01;4.30E-01;2.19E-01	9161;11078;35940;71655	1.04E+00;6.69E-01;4.89E-01;1.35E-01
GTF2F1	0.222644	0.630136	4	CTTCACCCAGTGCCCCGACG;GTTCAACCGCAAGCTTCGGG;GAGGTGGACTACATGTCAGA;ACAAAGTCAACTTTGCTACG	-0.29;-0.12;0.15;0.3	9286;25896;59339;69946	5.27E-01;4.85E-01;3.76E-01;1.77E-01	7496;18103;51546;68156	7.16E-01;5.45E-01;4.04E-01;2.22E-01
AKAP1	-0.204148	0.606702	4	ACAGACATGAGATTGCGACC;GTCCGGCAACTCTTCACTGG;GCTTCTCTGCGGGGACTACG;TGCAACCTTGCCAACCGTGG	-0.31;-0.1;-0.03;0.1	8371;27922;37991;54993	6.19E-01;5.95E-01;5.13E-01;4.96E-01	22449;39451;49520;69071	4.26E-01;4.24E-01;3.82E-01;1.99E-01
INACTIVE_4T_4	nan	nan	1	ATACGAGGCGCTTTTCTTTG	0.29	69580	0.0465	7862	0.993
GTF2F2	-0.204369	0.850603	4	AAGACAAATGGATGTTCTCT;AAGAGTCTTCCAAACCAGTG;CACAGGAGTGTGGCTAGTCA;TCTCCTTTAGGACTCAAGGA	-0.32;-0.09;-0.03;0.0	7563;29914;37555;41776	1.07E+00;6.29E-01;5.42E-01;4.72E-01	35622;39887;47528;69879	5.38E-01;4.47E-01;4.27E-01;1.79E-01
NPEPPS	0.157815	0.974592	4	GCAAAGGCTGTAGTTGATGG;GTGATAGGGACCATCCACTG;GAAAGTTTAGAAAATGCTAG;GTCCGTGTTTACACTCCTGT	-0.06;0.07;0.11;0.2	32721;51387;56107;64039	5.24E-01;4.87E-01;3.78E-01;3.30E-01	13403;21335;26055;44721	9.95E-01;9.54E-01;6.22E-01;4.07E-01
RPL22P16	nan	nan	1	TGGTCACCACCCCTCCACCA	-0.12	25156	0.488	52286	0.171
PIPOX	0.29477	0.816411	4	GGGCTCTTGGACAATTCCGG;TGGGACACACCATAGCTCCC;ACAAAGCCGGATAATCCGAA;GATGCAATTCGACAGCTAGG	-0.31;-0.24;0.2;0.39	8341;13180;63890;73167	9.22E-01;5.14E-01;4.06E-01;9.86E-02	4275;13552;64262;69101	9.03E-01;7.30E-01;4.10E-01;1.98E-01
AKAP8	-0.279254	0.855181	4	CAAGCTGCCCGACAAGACCG;TGGAACGAGCTGAACTACGT;CTGGAGTCATAGGACTCGAA;GAAGCAGTTCCAACTTTACG	-0.36;-0.2;-0.08;0.03	5719;16713;31153;46063	9.02E-01;8.08E-01;7.65E-01;6.30E-01	31379;46289;60729;71723	4.67E-01;4.60E-01;3.81E-01;1.33E-01
AKAP9	-0.325818	1.81865	4	AATCATTATTAACCACAACA;ACATAAGTCCCTTAGTACAG;CAACAGCAGTACGCAAACAC;GCACAGAGAACAATGTACCC	-0.44;-0.21;-0.17;-0.16	3191;15220;19481;20424	2.32E+00;1.32E+00;8.38E-01;8.25E-01	57018;57961;62222;74251	1.27E+00;6.72E-01;3.90E-01;7.31E-02
EIF2A	0.611999	1.50261	4	AATACTAATATATGTCCATG;CAGATAAAGTTACAATGCTG;CTCACCCAAAAATACTGTCC;CCATTATTAACCCGTAACCT	-0.26;-0.15;-0.12;1.34	11378;21817;25322;77376	1.03E+00;6.10E-01;4.38E-01;1.46E-03	66;52120;55625;66064	2.47E+00;5.37E-01;3.79E-01;2.76E-01
ZBTB34	-0.23305	0.958285	4	TGAAGATGGAGAAGTCCGAC;GATGTTGACTCTGTTACCGT;TGAATGGTCCCGGAAATATG;TTTGCGCAGCCGCTTACAGG	-0.28;-0.19;-0.15;0.23	10041;18008;21709;65799	1.20E+00;7.19E-01;4.66E-01;2.83E-01	11643;55733;59434;67401	6.12E-01;4.33E-01;3.76E-01;2.41E-01
ABI1	-0.135619	0.907981	4	TCGCCACCCACTATTGGACC;GAGTTACCAGAACCTGACTC;GTTGTGTCGAGATATCTGCC;GTTTCCGAATATACCTTACA	-0.17;-0.1;-0.05;-0.01	19326;28304;34419;40966	1.11E+00;7.10E-01;4.91E-01;3.75E-01	36476;43023;49138;58117	5.55E-01;4.99E-01;4.37E-01;4.28E-01
PPIP5K1	0.140466	0.701322	4	ACCTGCAGGTGTATACAGTG;CGGTTGAGCACAGCATATCG;GGAGTACGGGATCAGTCGGG;CATAGATCTTGAGATCGTGG	-0.22;0.03;0.11;0.17	14366;45750;55725;61521	4.55E-01;4.00E-01;3.97E-01;3.79E-01	15921;21717;31692;63076	7.91E-01;6.12E-01;3.85E-01;3.56E-01
CYP26A1	-0.275272	0.86772	4	GGGAAGCCCATAGTCCCGGG;CGTAGCATTCGAGTGCCTCG;ACAAGACGCATCTGTTCGGG;CAGGTAAGTGATCAGAGATG	-0.39;-0.16;-0.12;0.08	4493;21152;25395;51917	1.02E+00;7.12E-01;6.95E-01;6.26E-01	25525;52047;56290;72949	5.35E-01;4.01E-01;3.77E-01;1.04E-01
CCDC117	-0.225396	1.2159	4	CACAGTGTGAAGTTGCCCGA;CTTTCTGATACCATGAAAAC;TATCAGAAAGGAGTTCAGGG;CAGAGAACAAGCTCCATGGA	-0.29;-0.16;-0.11;-0.06	9470;20490;27121;33043	1.48E+00;9.52E-01;6.44E-01;4.80E-01	44399;50321;56952;67972	7.49E-01;5.08E-01;3.76E-01;2.27E-01
PSTK	0.207915	1.29716	4	TGTTAAGAGGTAGCAAGACT;CTCTTGAGACCTGTTTACAG;ATCATACGCGACAACACCGA;ATGCTGGACTCGGAATTGTG	0.05;0.05;0.08;0.34	48341;48790;52245;71489	8.78E-01;4.87E-01;3.98E-01;1.39E-01	5953;25197;28653;29101	1.70E+00;8.94E-01;6.16E-01;5.39E-01
TUBE1	0.310098	0.818483	4	TTTATAATACATTCCATGGG;ATTTGCTCCTCAACCTAACG;ACATCTGTCAGTGTATACAG;ACTTTCCAGAATTCACCATG	-0.26;-0.04;0.07;0.55	11342;36411;51543;75735	4.39E-01;4.29E-01;4.04E-01;3.87E-02	1707;25899;41031;66100	1.08E+00;5.53E-01;5.27E-01;2.75E-01
PHPT1	-0.208631	0.603129	4	TGTGCTGATCCGAGTCCACT;CCACATCAGGAATGAGAGCG;GAGAGCAAGGAGATCGTGCG;CACATACTTGAAGACGCCGT	-0.22;-0.2;0.04;0.31	14512;17032;47060;70389	7.53E-01;4.53E-01;3.96E-01;1.66E-01	7053;30382;60410;62930	5.63E-01;4.67E-01;3.79E-01;3.60E-01
SMC1A	-0.175004	0.567533	4	ATTGCCACAAGCATACTGCA;TTGCCCGTGTCATTGTAGGT;CTCTTGATATCATTAATGCG;TCAGGGCAGAGATTTGACGT	-0.25;-0.1;0.02;0.09	11770;28708;44731;53338	6.48E-01;4.87E-01;4.86E-01;4.31E-01	24104;32711;48734;65673	4.47E-01;4.32E-01;3.91E-01;2.86E-01
CCDC115	0.215843	0.612185	4	ATGTGGGAAGCATACTGCAG;ACGAACGGTGTTGAACGCCC;CCGGTTCTGGGGTCTTAGTG;AGCTGGTGTCCACGCCCCAG	-0.25;-0.06;0.14;0.29	12101;33486;58479;69731	4.42E-01;4.25E-01;3.75E-01;1.82E-01	7711;18963;43971;65341	6.88E-01;5.36E-01;5.00E-01;2.95E-01
NFU1	0.0470707	0.808673	4	CTTTGTACAAACTGATGCAG;AGTAATATACCTAGCCAGAG;AACAGCTTAAAGTTTATACC;AGGTGTTTCCTCAGTAACCA	-0.06;-0.01;0.04;0.06	33037;40797;46945;49404	7.81E-01;4.93E-01;4.55E-01;4.28E-01	28038;30497;36645;44405	9.66E-01;6.51E-01;4.66E-01;4.25E-01
TMEM170B	-0.436045	1.20721	4	CCACTCCATGATCAACCTGT;ATGCTGCAGAGGCATAGGCA;GTTCCTCAGCACCGTCCCGT;AGGCGCGTCAATTACCCGTG	-0.68;-0.2;0.17;0.27	435;16878;61590;68394	1.66E+00;7.59E-01;3.85E-01;2.16E-01	9048;15852;60564;77007	7.99E-01;4.92E-01;3.80E-01;9.76E-03
RRP1B	0.193339	1.26736	4	AGGCGCTTCCTGTTGAAGTG;AGCATGGACTAGCTGTGCAA;CTGGTACAGACCATAGCTCG;CCATCCCTGGAACAGAACCG	0.02;0.09;0.09;0.3	44028;53206;53258;69943	7.38E-01;5.57E-01;3.91E-01;1.77E-01	7499;24184;24236;33414	1.46E+00;1.07E+00;5.58E-01;5.45E-01
NOVA2	-0.0930864	1.05172	4	GAGCGGGTATGCCTAGTACA;CTCTCCGTACGCCAGCCCCG;ACCAAGCGCAGCAACACGGG;GGCTCTGTCGGGGTTCATCG	-0.1;-0.09;-0.08;-0.03	28376;29598;30316;37326	1.27E+00;8.36E-01;4.76E-01;4.29E-01	40116;47126;47844;49066	7.93E-01;6.35E-01;4.68E-01;4.43E-01
NOVA1	-0.367521	1.02187	4	GGCTAATGTATTAAGTGCAG;TTTGCATAAGGAGATCCGGT;GATGCGATCTGGATTAACGG;AGAGGACCAATACGGGCGGT	-0.44;-0.3;0.04;0.08	3194;8909;47663;52232	1.21E+00;8.37E-01;6.84E-01;4.45E-01	25210;29779;68533;74248	4.96E-01;4.74E-01;3.98E-01;7.31E-02
LOC730183	-0.288353	1.4385	4	GGGCTGCCATGGGAATCGGG;AAGCTGCAGCAAGTTAGCAG;CGATAGCGATTCCGAGCGAG;CGGAATCGCTATCGCCGGCG	-0.32;-0.25;-0.14;-0.09	7439;11984;22479;28797	1.72E+00;1.16E+00;9.89E-01;5.47E-01	48645;54963;65458;70003	8.89E-01;5.94E-01;4.27E-01;1.75E-01
TMEM170A	0.158851	0.941587	4	GTGGTATGGTGTATTCCTGT;TCAGACATCACAAATATGGT;TCTGTAAGCATCCTGTTGAT;AGAGGGCCAGTAATCCAGCA	-0.06;0.06;0.13;0.19	33154;49286;57800;62884	4.94E-01;4.93E-01;3.75E-01;3.62E-01	14558;19642;28156;44288	9.71E-01;9.12E-01;6.68E-01;3.95E-01
HSP90B1	0.213611	0.71259	4	CTTATCTGCTACAAGGAAGG;TCTCGCGGGAAACATTCAAG;AGACCACGTGGAGCAGATGT;TTCTCTGGTCATTCCTACAC	-0.25;0.0;0.03;0.4	12384;41777;45748;73375	4.72E-01;4.31E-01;4.21E-01;9.37E-02	4067;31694;35623;65059	7.48E-01;6.77E-01;4.55E-01;3.03E-01
CCDC113	-0.631878	2.29689	4	TCTGCCAACTTACCCTCCGG;AGGATGACTTACGACACACA;TTAATTTCTGATAATCGTGG;TCCCGGACAGGTATGGACCG	-0.7;-0.56;-0.18;0.42	348;1218;18881;73797	2.84E+00;1.75E+00;1.36E+00;8.37E-02	3645;58561;76224;77094	1.22E+00;7.88E-01;6.91E-01;7.80E-03
LOC283788	nan	nan	1	TATTAGATGCAATGAAGCAG	-0.16	20954	0.568	56488	0.137
SMC1B	-0.286695	0.79567	4	TTACCTGGTAAAAAGCAACA;ACATTTGCAAGGATTATCCG;CATCAAGGTAATCTAGAGCG;ACAGCAAGAGGAAACCCTAG	-0.54;-0.03;0.12;0.16	1413;37116;56867;60440	1.16E+00;4.31E-01;4.27E-01;3.76E-01	17002;20575;40326;76029	6.41E-01;5.68E-01;3.79E-01;3.20E-02
KRR1	0.17488	0.711095	4	TAAGCCACTAAAAGGTCCAA;GTAGCATGTTAATGCAACCC;TCCAACCATCAGGAACCGTA;AACTTTGTTCCCAAAATACA	-0.11;-0.04;0.14;0.21	26384;36432;58818;64585	4.29E-01;4.08E-01;3.75E-01;3.15E-01	12857;18624;41010;51059	7.24E-01;6.99E-01;5.54E-01;4.14E-01
TMEM132E	-0.220484	1.35501	4	ATGTGGCACATTGACTACCG;GAGCATTGAGGACGTCGTAG;TCCACGCCCCTGATGCGTCG;GTTCCACACGACATCATCCG	-0.28;-0.17;-0.11;-0.1	10350;20125;27288;28047	1.76E+00;9.46E-01;6.54E-01;4.59E-01	49395;50154;57317;67092	9.17E-01;5.05E-01;3.75E-01;2.49E-01
TMEM132D	0.271413	0.742134	4	AGTCAGACGTGATCTCTCCG;AATGAAAGGCAAGGTCAACG;ACTGCGTCAGGGAAGACGCG;ACTATATACCAAAGACCGTG	-0.19;-0.08;0.02;0.52	17634;31011;44874;75454	4.85E-01;4.61E-01;3.77E-01;4.52E-02	1988;32568;46430;59808	1.02E+00;4.62E-01;4.49E-01;4.48E-01
MIR3185	nan	nan	1	TCTCGAATGGAAGAAGAAGG	0	41182	0.274	36260	0.33
TMEM132A	-0.283758	1.21443	4	CCCCGTGCGCCTTGTCACTG;CCTGCTGAGTGGCAAAAGGT;TCGGTGAGCTCGATACGCAG;AGGAACTCAGACAGTTCAAG	-0.31;-0.26;-0.18;0.08	8451;11308;18236;52616	1.40E+00;1.03E+00;6.71E-01;5.11E-01	24826;59206;66134;68991	7.11E-01;4.39E-01;3.96E-01;2.01E-01
TMEM132C	0.311248	1.51675	4	ACCTCTTATTGGTCACAATG;GCTGCGTTTGGATGGTAACG;CAGCGGCGGAAAGCACGTGA;GAAGCTGGAGGAACCTCACG	-0.01;0.2;0.27;0.35	40472;63851;68494;72041	9.01E-01;6.43E-01;4.95E-01;1.26E-01	5401;8948;13591;36970	1.75E+00;1.28E+00;1.20E+00;6.49E-01
TMEM132B	-0.200137	0.83004	4	TGGGAGAACAATATCCACTC;GGATGACCGAGTCACCATCG;AAAGCAAACATCTTGACACA;CTGGGTGAGGACACGCACTG	-0.22;-0.18;-0.04;0.02	14543;18773;36671;44404	9.66E-01;6.94E-01;6.51E-01;3.95E-01	33038;40771;58669;62899	4.93E-01;4.28E-01;3.75E-01;3.61E-01
INTS1	0.230485	1.33756	4	TGCCACACAGGTGTACATCG;GAAGATCACCAACTTGATGG;GTAGGTGCACAGATTCAGAA;TCTGGGGATCAGTCTCCATG	0.04;0.06;0.23;0.23	47655;49381;65898;66270	8.54E-01;4.94E-01;4.35E-01;2.71E-01	11172;11544;28061;29787	1.66E+00;1.02E+00;9.16E-01;4.42E-01
OVGP1	-0.228795	0.81421	4	CATTCAATACGTAGACAAGG;AAGTCCACCGGTCATGCATG;TAGGATGTTTGGACGATGTG;ATGTCCCGTATGCCAACAAG	-0.29;-0.17;-0.11;0.09	9442;19817;26774;53015	9.66E-01;6.62E-01;6.58E-01;4.81E-01	24427;50668;57625;68000	5.13E-01;3.93E-01;3.75E-01;2.26E-01
STRN	0.277141	0.960609	4	CACAGGTATCTACAGGAGGT;GGGAGTAATTACCAAACTCA;AGAACTAGCAGGCCTTACGG;AAAAAAGCATTGCCTGACAG	-0.38;0.02;0.27;0.29	4917;43977;68270;69448	6.81E-01;4.89E-01;4.42E-01;1.89E-01	7994;9172;33465;72525	1.18E+00;7.37E-01;5.26E-01;1.14E-01
LOC101927583	nan	nan	1	AGTGTAGAGTCCAAACACCG	-0.33	7023	1.04	70419	0.0413
MULTIPLE_INTERGENIC_SITES_7	nan	nan	1	GGCAAACGGAAGTATATAGG	-0.39	4555	1.23	72887	0.0263
DNAH12	0.20371	0.810361	4	TACCTGATTTGACATAAGTG;TCTTCAAGCGATTTAACTGG;TTGGCATTCTAGCTATGTGC;CAGCAAATGTTGTATAACCA	-0.1;-0.01;0.19;0.22	27650;39948;62862;65442	4.27E-01;4.21E-01;3.95E-01;2.92E-01	12000;14580;37495;49792	8.53E-01;7.67E-01;6.30E-01;4.27E-01
LOC112267905	nan	nan	1	TGTAGTCCCAGCTACTTGGG	0	41847	0.267	35638	0.337
CETN3	-0.344521	0.908459	4	AGGTGGCAATGAGAGCCTTG;TTGTAGTGGACAAAACAAAG;TTTAAACTGTAGTGACAGAC;GATTATGACAGAGAAGCCAC	-0.44;-0.25;0.02;0.54	3094;12349;44542;75671	9.67E-01;8.49E-01;4.90E-01;4.02E-02	1771;32900;65093;74348	1.07E+00;4.46E-01;4.22E-01;7.08E-02
CETN2	-0.406988	1.18289	4	AACTGTGATGACCCAGAAAA;CATAGATGTTAAAGAACTGA;ATAAGTGAAATTGATAAGGA;GCTTACTGAAGAGCAAAAGC	-0.48;-0.34;-0.03;0.33	2348;6845;37650;71198	1.41E+00;9.56E-01;6.27E-01;1.46E-01	6244;39792;70597;75094	6.01E-01;5.72E-01;4.27E-01;5.35E-02
CETN1	-0.312804	1.17867	4	GCTGGGCTTCGAACCCAGGA;ACCTAAGCCCGAGCTCACTG;AGCATTTGACCTCTTCGACG;AAGTGGGACCATCGACGCGA	-0.42;-0.21;-0.14;-0.03	3663;16038;23228;38025	1.24E+00;1.12E+00;7.91E-01;7.86E-01	39417;54214;61403;73779	6.18E-01;5.78E-01;3.84E-01;8.42E-02
PSMA6	0.199479	0.881301	4	GCATACTTACAACAACCAAG;GTATGGCTATGAGATTCCTG;GAGGGTCGGCTCTACCAAGT;GATCACACTTATATACCTGA	-0.21;0.06;0.18;0.22	16000;50109;62074;65526	5.05E-01;3.88E-01;3.84E-01;2.90E-01	11916;15368;27332;61442	9.44E-01;8.19E-01;4.28E-01;4.02E-01
CCL28	0.193925	0.962756	4	ACAACCATACTGTTAAGCAG;TGCTTAACAGTATGGTTGTG;GTCGCATCCAGAGAGCTGAT;AGCTGATGGGGATTGTGACT	-0.11;0.11;0.14;0.24	27239;55242;59042;66988	6.01E-01;4.16E-01;3.76E-01;2.52E-01	10454;18400;22200;50203	1.17E+00;7.53E-01;7.06E-01;4.57E-01
PCLO	-0.256019	0.670443	4	CAGGACCCCAGTATTGTGTG;TAGAAGTTACCATAGTACCC;AGCCATTGGCTCAACAACCA;TCCCAATCCTCATTTAACGG	-0.29;-0.22;0.1;0.35	9400;14470;54795;72062	8.59E-01;4.82E-01;3.83E-01;1.25E-01	5379;22647;62972;68042	6.50E-01;5.90E-01;3.96E-01;2.25E-01
DIO1	-0.215089	0.657715	4	AGGTTGGTATCCAGTTGTCG;AACATTTGGGAGTTTATGCA;AGAGGACACGACTGAGCTAG;CATACCCGTCTTCTCGCCCA	-0.22;-0.21;0.01;0.31	14583;15690;43349;70493	8.05E-01;5.10E-01;3.95E-01;1.63E-01	6949;34093;61752;62859	5.67E-01;4.38E-01;3.86E-01;3.62E-01
DIO2	-0.093011	1.00704	4	AGCCGCTCCAAGTCCACTCG;ACTGGAGACATGCACCACAC;GGTGGAAGAGTTCTCCTCAG;CCTGTTTGTAGGCATCGAGG	-0.12;-0.07;-0.05;-0.04	26023;31964;34090;36745	1.30E+00;7.19E-01;4.53E-01;4.05E-01	40697;43352;45478;51419	7.11E-01;6.49E-01;4.76E-01;4.38E-01
DIO3	0.312258	0.995852	4	ACATCCTCGACTACGCGCAA;CAGATGGGCGGGTCATCGGG;TTCTTCAAGCAGGCGCACGA;CACCGCCTTGAGCGACGCCA	-0.07;0.07;0.11;0.52	32580;50851;55138;75434	5.16E-01;4.85E-01;3.81E-01;4.56E-02	2008;22303;26591;44862	1.02E+00;9.73E-01;9.48E-01;5.98E-01
HMGN1P4	nan	nan	1	AAAGGGAAAACAGGCCGAAG	0.04	47829	0.209	29613	0.417
CCL20	0.287323	0.762497	4	TACCTTCTGATTCGCCGCAG;ACACGGCAGCTGGCCAATGA;AGCAGCCAGGAGCAAACTCT;CTTCATCCTAAATTTATTGT	-0.32;-0.02;0.15;0.43	7748;38268;59378;73989	5.35E-01;4.26E-01;3.76E-01;7.92E-02	3453;18064;39174;69694	8.08E-01;7.17E-01;5.92E-01;1.83E-01
CCL23	0.240055	0.865237	4	TCGTTTCAAAGTAACTCTCC;AGCAGTCAGCACTAGTAGCA;TGAACACGGGATGCTTCGTG;CAAGGGCAGTAACAAGCATG	-0.08;0.04;0.06;0.42	31135;47173;49836;73843	4.68E-01;4.64E-01;4.20E-01;8.26E-02	3599;27606;30269;46307	8.93E-01;8.37E-01;7.93E-01;5.01E-01
CCL22	-0.29301	0.72657	4	TGTGGCGCTTCAAGCAACTG;AGGCCCCTACGGCGCCAACA;AAGTGTTTCACCACGCGCAG;GACGGTAACGGACGTAATCA	-0.46;-0.13;0.06;0.29	2674;24722;49388;69685	9.06E-01;5.48E-01;4.25E-01;1.83E-01	7757;28054;52720;74768	5.35E-01;4.95E-01;3.95E-01;6.10E-02
POTENTIALLY_ACTIVE_19	nan	nan	1	ATCAAAGTGTCTGACTTATT	-0.11	27280	0.453	50162	0.189
CCL24	0.300311	1.04303	4	GAAACAAAGAACATGCAGCA;ACCCGTAGGGATGATGTGGT;GAGAATTCCTGAGAACCGAG;CACAGACACCAAGGAACAGA	-0.44;0.11;0.2;0.4	3219;55617;63718;73480	8.34E-01;6.09E-01;4.04E-01;9.12E-02	3961;13724;21825;74223	1.19E+00;8.94E-01;7.57E-01;7.37E-02
CCL27	0.367115	1.0829	4	TCGGTAGAGCTGAGTACAGC;CACTCTCAGACAAGCTACTG;CCAAGTACTCACCTGCTGTA;TGCAGATGCTGCGTTGAGCC	-0.17;-0.14;0.3;0.43	20165;23077;69976;74133	5.81E-01;5.46E-01;3.75E-01;7.58E-02	3309;7466;54365;57277	1.34E+00;8.24E-01;5.24E-01;3.85E-01
HMGN1P3	nan	nan	1	AAAGGGAAAACAGGCCGAAG	0.04	47829	0.209	29613	0.417
ALPK1	-0.235153	0.570876	4	AGTGCACAGAAGGCTCCATG;CATCCTCGCTCGGGACTGTG;TGCCAGTATACCTAGCGACG;GAGCCATCGGACTACAGCAA	-0.35;-0.12;0.06;0.17	6077;25590;49636;61515	6.10E-01;5.32E-01;4.22E-01;4.00E-01	15927;27806;51852;71365	4.98E-01;4.01E-01;3.85E-01;1.42E-01
ALPK3	0.349154	1.57934	4	GAAAGGCCTAGTCGGCTGGG;GGAGCTCTAGGACCCGCTGT;GTGCCGTGTATGGATCAGGG;GGAAGTGCTAACCCCAATGG	-0.11;0.24;0.25;0.45	27251;66878;67190;74409	1.08E+00;4.61E-01;4.17E-01;6.94E-02	3033;10252;10564;50191	2.06E+00;1.10E+00;8.57E-01;7.53E-01
MAU2	-0.70144	3.47176	4	AGTTGACAGAGACACAGTAC;GATCTCATCATCGTGCAGTG;ACTCGGCCCCTACACCCAGG;AATTTAACATCTTCGAACTG	-0.77;-0.63;-0.43;-0.13	198;633;3274;23623	3.54E+00;3.40E+00;2.06E+00;1.99E+00	53819;74168;76809;77244	2.01E+00;1.50E+00;1.10E+00;4.42E-03
TRIOBP	-0.157052	0.630141	4	CATCCGGCGGAACTGGATCG;CCACCACCTCTACTTCGCAG;TAGGCTCTCGGACTCTAACA;CACGGATGTCACTGAGTACG	-0.21;-0.1;-0.06;0.13	15179;28139;32728;58018	7.59E-01;5.02E-01;4.93E-01;3.90E-01	19424;44714;49303;62263	4.47E-01;4.26E-01;3.79E-01;3.75E-01
C8orf48	-0.172956	0.534047	4	GAATCTACTTTAAAAACATG;AAATTTGATTCATCGTAGAG;TTTGAAGAACTCTACTGATG;GGAAAAGCAGACTCCAAGCT	-0.23;-0.11;0.11;0.12	13738;26090;56103;56607	5.44E-01;5.24E-01;4.03E-01;3.78E-01	20835;21339;51352;63704	6.21E-01;4.06E-01;3.76E-01;3.39E-01
UCK1	-0.224993	0.612391	4	TGTGTCACAAAATCATAGGT;GACCACGGTGGTCTACCCTG;TCTTCGAGACAGCCTGACGT;CCGCTCACCCCTATCAGGAA	-0.33;-0.12;-0.04;0.21	6897;26052;36491;64646	6.55E-01;5.70E-01;5.24E-01;3.14E-01	12796;40951;51390;70545	4.29E-01;4.15E-01;4.05E-01;1.62E-01
EPHA1-AS1	nan	nan	1	TCCTGCCTCAGCCTCCCGAG	0	41828	0.268	35674	0.337
MGLL	-0.160904	0.554435	4	TCCGAGCCAGCTCTTCATAG;GCTCTCTCGGAATAAGACAG;TCCATGCAGAAAGACTACCC;TCAGGATTGGCAAGAACCAG	-0.23;-0.09;-0.03;0.2	13601;29523;37410;63850	6.32E-01;4.76E-01;4.05E-01;3.35E-01	13592;40032;47919;63841	4.42E-01;4.27E-01;4.05E-01;3.35E-01
C8orf44	0.283774	1.48487	4	CAAGGCAGGCAGATCACCTG;GGGAGCACTTCGAAAACCAC;AGAAGCAGAAAAGGCAAAAG;CCTCCCATGAGGGAAAGTGT	0.0;0.18;0.23;0.34	41797;62303;65765;71677	8.29E-01;6.77E-01;4.33E-01;1.34E-01	5765;11677;15139;35589	1.62E+00;1.35E+00;1.01E+00;6.27E-01
PHRF1	-0.268219	1.33081	4	GGGGGTCCAAGCATTCCATG;GATGGTTCGTGTGATCTCAG;CCACTCGCTCTCGAATCGCG;TCTGCTTGAGATCTTAGACG	-0.3;-0.24;-0.11;-0.09	8795;13250;27341;28805	1.72E+00;9.44E-01;9.18E-01;5.00E-01	48637;50101;64192;68647	8.89E-01;5.04E-01;4.09E-01;2.09E-01
RPL26P32	0.163962	1.3367	2	ATCTTCCTTCGAATGTGGGA;TTTGCGATTCTTGCTTCGGT	0.16;0.16	60822;60916	4.72E-01;2.08E-01	16526;16620	1.34E+00;4.74E-01
TP53I3	0.300974	0.906883	4	GAACCGGGCGGACTTAATGC;CCAGGGACACTGGAAGATCG;CTAATCCATGCAGGACTGAG;GCAACGCTGAAATTCACCAA	-0.32;0.07;0.16;0.44	7693;50750;60353;74307	5.37E-01;5.14E-01;3.79E-01;7.18E-02	3135;17089;26692;69749	9.69E-01;8.44E-01;7.51E-01;1.82E-01
NO_SITE_88	0.140534	0.520444	4	CCTTGGCGAGACGGAGGTAC;CGAAACCCTCTTAAGTTAAC;CCTTGAAATCAAATCAAACC;CCTTATGGAATCAGACCGTT	-0.29;-0.05;0.07;0.21	9358;34505;51337;64650	4.84E-01;4.36E-01;4.06E-01;3.14E-01	12792;26105;42937;68084	5.23E-01;5.17E-01;4.15E-01;2.24E-01
CUX1	0.203161	1.06578	4	CCACAGGTAACATCACCACC;ATCTCCAACAGCGACCTGAG;TGCTGTCCGAGATCCAAAGC;TTCCAGTACTCTGACGACGA	-0.03;0.07;0.12;0.29	37503;51045;56377;69510	5.76E-01;5.19E-01;3.77E-01;1.88E-01	7932;21065;26397;39939	1.15E+00;9.81E-01;6.28E-01;5.28E-01
CUX2	0.09815	0.934559	4	GTACCGTGAGGTAGACACGC;GGCTACTCTGGCCAGCCCAA;CCTTAGTAAGAGAAGTCAGG;GGCCCCGTTCTGGCTCGCGG	-0.03;0.01;0.03;0.17	37634;43143;45832;61199	5.78E-01;4.71E-01;4.37E-01;4.09E-01	16243;31610;34299;39808	1.16E+00;7.13E-01;4.56E-01;3.83E-01
MAP3K9	-0.549357	1.72023	4	CTTAGCAGTCGCTTATGGAG;TGCTGGACTTAAGGTCGCGG;CTGCTTATATCCATCTACCA;GCAGGAACTTCGCACCTGGG	-0.97;-0.13;-0.07;0.08	41;24440;32496;51865	2.67E+00;7.66E-01;6.96E-01;5.53E-01	25577;44946;53002;77401	4.49E-01;4.01E-01;3.93E-01;8.98E-04
RPL18AP6	nan	nan	1	CTGCGCTATGACTCCCGGAG	-0.33	7058	1.04	70384	0.0415
TMEM94	-0.197999	0.817684	4	GGGTGGATAGGCCATCGGTG;CCTTCATTGTCTCGGCACTG;CGTTGACAAGCCCATCAATG;TCAACCTTGTGCTCATCGGG	-0.26;-0.14;-0.12;0.11	11454;23413;24873;55159	1.05E+00;5.89E-01;5.74E-01;4.36E-01	22283;52569;54029;65988	5.45E-01;3.86E-01;3.81E-01;2.78E-01
BRF2	-0.540121	1.81001	4	GCTGTCTCGAACAATGCAGT;CAGAGTGCCGATATGCCTGT;CAGATGGCCCCCATTGTTAG;AACATATTCCCGAAGCACAG	-0.62;-0.46;0.16;0.19	732;2645;60834;63228	2.19E+00;1.43E+00;3.81E-01;3.52E-01	14211;16608;74797;76710	9.10E-01;7.69E-01;3.98E-01;1.65E-02
CYSTM1	-0.110125	0.819092	4	TGGTCTTCTACCACATACAC;CCTCAAGGGTACCCCTACCA;TACCCACAGTACGGCTGGCA;CAATGGGTCCAGGACCTATG	-0.19;-0.03;-0.03;0.01	17736;37285;37393;43416	1.01E+00;6.33E-01;4.27E-01;3.77E-01	34026;40049;40157;59706	5.71E-01;5.09E-01;4.52E-01;4.27E-01
POTENTIALLY_ACTIVE_18	nan	nan	1	ATATACTTCCGTTTGCCTCG	0.08	51844	0.174	25598	0.481
BRF1	0.22366	0.663589	4	AAGCGTGGAATATACAGGCA;AGTCCTGTCAAAAAAACTGG;GAGGCAGGCAGCAATCACGT;TGTACACCTAGGCTCCACCG	-0.2;-0.02;0.14;0.3	16295;39716;58932;70239	4.27E-01;3.83E-01;3.75E-01;1.70E-01	7203;18510;37726;61147	7.02E-01;6.25E-01;5.57E-01;4.10E-01
FSIP2	-0.135524	0.645077	4	GTATACCGGATTATTACCAC;TTCAACCTGATTAACAGTGT;CTTTGCATTTATGACAAGCG;TGTTATATAGAGGTACACTC	-0.14;-0.13;-0.06;0.16	23239;23830;33870;60917	7.25E-01;5.65E-01;4.17E-01;3.86E-01	16525;43572;53612;54203	6.20E-01;4.40E-01;3.89E-01;3.81E-01
FSIP1	-0.20462	0.594687	4	ACAGAAAAGATTGAGCTCAG;GAGGTGCTCTCAACAGAACC;ATCAACAGGTCCTTCTCATG;AGAAATGAGAATAAAGCTGT	-0.28;-0.13;-0.03;0.4	9904;24567;37146;73509	6.39E-01;5.51E-01;4.69E-01;9.05E-02	3933;40296;52875;67538	7.60E-01;4.27E-01;3.94E-01;2.38E-01
DNAJC8	-0.263628	0.717139	4	AGAGGAGGATGATCCTGAGC;AGGCGGCGGAGGCAGCACCG;TCAATCGGCTCACCTCAAAT;TCAGGCAGGAAAAGAATACG	-0.28;-0.25;0.16;0.35	10084;12317;60370;71962	9.69E-01;4.65E-01;3.79E-01;1.27E-01	5480;17072;65126;67358	7.52E-01;6.44E-01;4.22E-01;2.42E-01
DNAJC9	-0.496361	2.30356	4	GCCCAGCACCCGGTAAAGGT;TCCGACGGCGAGGTCCGACG;CAGGTACACCCGGACCGGGT;GCTCACCCAAGACCGAGACT	-0.59;-0.41;-0.36;0.29	969;4111;5896;69646	2.79E+00;1.82E+00;1.32E+00;1.84E-01	7796;71546;73331;76473	1.53E+00;7.44E-01;5.33E-01;2.19E-02
MB	-0.262468	0.74679	4	CAAACTTCTCCAGAGTCTCT;CTTAAGGATGCCACCCAGGG;TAAGAAGAAGGGGCATCATG;AGGCTGACATCCCAGGCCAT	-0.35;-0.17;-0.03;0.05	5971;19653;36898;48126	8.26E-01;6.67E-01;6.45E-01;6.15E-01	29316;40544;57789;71471	4.40E-01;4.28E-01;3.75E-01;1.39E-01
DNAJC4	-0.255636	0.801538	4	AACAAAACAAACAAGTGCTG;GGTCCCAGTTTCACAGCGTG;GGAGCTGGTCATCATAGCTG;GGCAGACTTGTCATGGACTG	-0.27;-0.24;-0.04;0.14	10852;12687;36508;58938	9.48E-01;6.55E-01;4.74E-01;4.48E-01	18504;40934;64755;66590	4.29E-01;4.17E-01;3.75E-01;2.62E-01
GLYATL3	-0.366405	1.2483	4	TCTGACTCAGGTTTACGGAG;GAGGCAATGAACAATGTCTC;TATCACCCGACGACAAAGAG;ACTCAGGTAGGTTAGTCGTG	-0.4;-0.33;-0.13;0.05	4338;6949;23707;48918	1.40E+00;1.10E+00;7.98E-01;7.25E-01	28524;53735;70493;73104	5.68E-01;5.67E-01;4.30E-01;1.00E-01
DNAJC6	-0.295397	0.886316	4	GTGATCGACTTAATTGTGAG;CCTGATTCACTAGGGCAGCG;TGGTAAAAGGAGGTGCAGGG;TAATAGACTTAACTCCACCA	-0.58;-0.01;0.06;0.14	1045;40034;49875;58504	1.29E+00;4.87E-01;4.27E-01;4.20E-01	18938;27567;37408;76397	6.33E-01;5.01E-01;3.75E-01;2.36E-02
DNAJC7	0.23654	1.34457	4	AAATGCTCAGGCACAACAAG;CCTTCCAAGCATCATCAAGG;GCAAGTGCCACCTCTCTCTG;GCTAAACTCTACTGTAATCG	-0.15;0.18;0.24;0.24	21885;62563;66430;66585	8.40E-01;4.45E-01;3.79E-01;2.62E-01	10857;11012;14879;55557	1.64E+00;1.05E+00;5.77E-01;4.48E-01
DNAJC1	0.150933	0.536819	4	TGTGGTTTGGTCAATCTACC;AGGATGATGAACGAAGGCAG;GGAAGCAAATCATGCCACTG;CCACTAAGTCAAACAACTCC	-0.23;-0.06;0.1;0.21	14119;33373;54125;64436	4.43E-01;3.99E-01;3.86E-01;3.19E-01	13006;23317;44069;63323	5.76E-01;4.98E-01;4.12E-01;3.50E-01
DNAJC2	-0.204684	0.570725	4	AGAAGCTGCTCGGTTAGCTA;GGATAAGAAAGAGTTATCCG;ACTTGGCCATGTGAGATACA;AAAACTTCGAAACTCATGCA	-0.33;-0.08;-0.02;0.12	7177;30784;39553;56209	5.84E-01;5.58E-01;5.57E-01;4.63E-01	21233;37889;46658;70265	4.59E-01;4.26E-01;3.77E-01;1.69E-01
DNAJC3	-0.223325	0.744767	4	GGTCACTTATTACTCAAACA;ACTGTATATTCAGCAATGCT;ACTATATTGCTTATTATCGG;AGCACACTGTACTACCAACT	-0.23;-0.22;-0.04;0.19	13754;15082;36352;63144	8.31E-01;6.59E-01;4.03E-01;3.55E-01	14298;41090;62360;63689	4.29E-01;3.98E-01;3.91E-01;3.40E-01
DUX4L7	-0.199651	1.43128	3	GGCAGGCGGCCTGTGCAGCG;ACACCGGCGCGTGGGGAACG;TCCAGGCATCGCCGCCCGGG	-0.2;-0.15;-0.12	16607;21558;25816	1.43E+00;7.75E-01;4.01E-01	51626;55874;60835	6.53E-01;3.62E-01;3.14E-01
DUX4L6	-0.199651	1.43128	3	GGCAGGCGGCCTGTGCAGCG;ACACCGGCGCGTGGGGAACG;TCCAGGCATCGCCGCCCGGG	-0.2;-0.15;-0.12	16607;21558;25816	1.43E+00;7.75E-01;4.01E-01	51626;55874;60835	6.53E-01;3.62E-01;3.14E-01
DUX4L5	-0.199651	1.43128	3	GGCAGGCGGCCTGTGCAGCG;ACACCGGCGCGTGGGGAACG;TCCAGGCATCGCCGCCCGGG	-0.2;-0.15;-0.12	16607;21558;25816	1.43E+00;7.75E-01;4.01E-01	51626;55874;60835	6.53E-01;3.62E-01;3.14E-01
DUX4L4	-0.199651	1.43128	3	GGCAGGCGGCCTGTGCAGCG;ACACCGGCGCGTGGGGAACG;TCCAGGCATCGCCGCCCGGG	-0.2;-0.15;-0.12	16607;21558;25816	1.43E+00;7.75E-01;4.01E-01	51626;55874;60835	6.53E-01;3.62E-01;3.14E-01
DUX4L3	-0.199651	1.43128	3	GGCAGGCGGCCTGTGCAGCG;ACACCGGCGCGTGGGGAACG;TCCAGGCATCGCCGCCCGGG	-0.2;-0.15;-0.12	16607;21558;25816	1.43E+00;7.75E-01;4.01E-01	51626;55874;60835	6.53E-01;3.62E-01;3.14E-01
DUX4L2	-0.199651	1.43128	3	GGCAGGCGGCCTGTGCAGCG;ACACCGGCGCGTGGGGAACG;TCCAGGCATCGCCGCCCGGG	-0.2;-0.15;-0.12	16607;21558;25816	1.43E+00;7.75E-01;4.01E-01	51626;55874;60835	6.53E-01;3.62E-01;3.14E-01
DUX4L1	-0.199651	1.43128	3	GGCAGGCGGCCTGTGCAGCG;ACACCGGCGCGTGGGGAACG;TCCAGGCATCGCCGCCCGGG	-0.2;-0.15;-0.12	16607;21558;25816	1.43E+00;7.75E-01;4.01E-01	51626;55874;60835	6.53E-01;3.62E-01;3.14E-01
NTRK1	-0.196149	0.672677	4	GCGCAGACACCCGTGCCGCA;AGGGCACAAGAACAGTGCAG;CTGGAGCTCCGTGATCTGAG;CCCTTTCGAGTTCAACCCCG	-0.22;-0.17;-0.04;0.23	14347;19805;35422;66175	6.83E-01;6.63E-01;3.97E-01;2.73E-01	11267;42020;57637;63095	4.40E-01;4.32E-01;3.75E-01;3.56E-01
GOSR2	-0.222596	0.545817	4	CTCTGACACCACCATACCAA;AAATCTCCAGACGTTCTAGA;CCAGAAAGTTCACAACGGCA;CCACGAGATCCAGTCTTGCA	-0.31;-0.14;0.08;0.18	8492;23000;52380;62146	5.82E-01;5.09E-01;3.97E-01;3.82E-01	15296;25063;54442;68950	5.41E-01;3.89E-01;3.84E-01;2.02E-01
SLC18A2	0.33702	1.31706	4	GGGACAGTCGGAAGGAACAG;TCCTTCAGCAGCGTGGTTAG;ACAGATAACTTGGGATGATG;CATAGAGCACACTCCCGAAG	0.03;0.08;0.22;0.46	46551;52377;65245;74520	8.16E-01;5.41E-01;4.24E-01;6.68E-02	2922;12197;25065;30891	1.60E+00;1.04E+00;9.76E-01;8.71E-01
CRIPT	-0.393655	1.2133	4	GCACCATCTTTCCATGTATC;GATGGTGCTAGGAATACCAC;CTTTGACTTCAAAAAAAGCA;CTAACAGGTGAAAAGAAACT	-0.4;-0.39;0.12;0.19	4245;4793;56970;62863	1.69E+00;7.32E-01;3.76E-01;3.62E-01	14579;20472;72649;73197	6.90E-01;6.44E-01;3.95E-01;9.79E-02
GOSR1	0.532935	1.3805	4	CCCTGATGCATACATTACAG;AGACAGAATGTTTGAGACAA;TCTTTATTTCTAGCTTACAG;CCCGAGATGGAAGACGCGAC	-0.23;0.04;0.25;0.82	14127;46747;67187;77011	4.64E-01;4.61E-01;3.99E-01;9.67E-03	431;10255;30695;63315	1.66E+00;1.10E+00;8.23E-01;3.50E-01
SLCO6A1	-0.430574	1.68788	4	CGAAGCCCGGGAAAAAACAC;ACTAAGCAGCCCAAACCACA;TGTACACCATGCAACGACAG;TGCAAGTGTAGTTGCCACAG	-0.56;-0.3;-0.25;-0.06	1180;8884;11751;33619	1.93E+00;1.45E+00;1.24E+00;1.21E+00	43823;65691;68558;76262	1.00E+00;7.32E-01;4.97E-01;2.67E-02
DUX4L9	-0.199651	1.43128	3	GGCAGGCGGCCTGTGCAGCG;ACACCGGCGCGTGGGGAACG;TCCAGGCATCGCCGCCCGGG	-0.2;-0.15;-0.12	16607;21558;25816	1.43E+00;7.75E-01;4.01E-01	51626;55874;60835	6.53E-01;3.62E-01;3.14E-01
RRP15	-0.267372	0.848037	4	ATCTTCAGAGAATTGCAACA;GGTAACTGGAGCCGTAGCGT;TTTGGTTCTATAGGAAGCTG;GCGTGATAAGAGGCTGGAGT	-0.39;-0.14;-0.1;0.06	4636;22448;27721;49794	9.29E-01;7.67E-01;7.01E-01;5.95E-01	27648;49721;54994;72806	4.99E-01;4.21E-01;3.82E-01;1.07E-01
CYP4F11	-0.225555	0.564379	4	CCAGCAGATTCTCTTGCACA;GGGGTTGAGGAAAACACTGG;CAGGCGTCAACATCCGACGG;TAGGCCGGATAATGTCAGGG	-0.38;-0.07;0.05;0.24	5008;31768;49125;66408	6.74E-01;4.54E-01;4.28E-01;2.67E-01	11034;28317;45674;72434	4.91E-01;4.73E-01;4.44E-01;1.16E-01
RALBP1	-0.122607	0.852445	4	CATGGACCATGTCATTGCAA;ACAATCCAGGAAACTTAGTA;AAGTGATGAAACCTCTGCGA;AAAAGCAGCCTATGACCGGG	-0.17;-0.08;-0.07;0.02	19773;31281;32364;45204	9.35E-01;7.70E-01;4.59E-01;3.75E-01	32238;45079;46161;57669	5.12E-01;4.80E-01;4.66E-01;4.50E-01
NRN1	0.278225	0.759621	4	AGCAGCGGGCAAGTGCGATG;AGCATGGCCAACTACCCGCA;ACTTACCTATTTGCACCGCG;AGAGGACACTTACGTGCACA	-0.17;-0.0;0.17;0.38	19254;41319;61686;73006	4.30E-01;3.86E-01;3.75E-01;1.02E-01	4436;15756;36123;58188	8.02E-01;7.17E-01;6.64E-01;4.97E-01
YWHAZP2	nan	nan	1	TCTCTGCTTGTGAAGCATTG	0.1	54150	0.155	23292	0.522
MAP3K6	-0.265562	1.0307	4	TCTGGATGCCTTCTACAACG;GGGCCGCGATCGCCACACGA;GCTGCTTTCCCATACCCGCG;CAGTGGCCGTCACCACATAG	-0.47;-0.06;-0.06;-0.01	2399;33877;34049;40794	1.11E+00;9.48E-01;7.20E-01;4.40E-01	36648;43393;43565;75043	5.58E-01;5.07E-01;4.39E-01;5.46E-02
[truncated: 19,587 more rows]

## Sheet: DCK  T21
Gene Symbol	Average LFC	Average -log(p-values)	Number of perturbations	Perturbations	Individual LFCs	Ascending ranks	Individual ascending -log(p-values)	Descending ranks	Individual descending -log(p-values)
[truncated: 21,099 more rows]

[truncated: 4 more sheets: DCK  T28, GNAQ Q209P DCK  T14, GNAQ Q209P DCK  T21, GNAQ Q209P DCK  T28]
