# Supplementary material for: Oncogenic Gα signaling requires AP-3-dependent recruitment to the endolysosomal compartment
Source: Proc Natl Acad Sci U S A. 2026 Jul 22;123(30):e2615774123. doi: 10.1073/pnas.2615774123 (PMC13415926; doi:10.1073/pnas.2615774123)
Supplement: Supplementary file 3 — Dataset S02 (XLSX) [file pnas.2615774123.sd02.xlsx]

## Sheet: enrich_output
Term	Overlap	P-value	Adjusted P-value	Old P-value	Old Adjusted P-value	Odds Ratio	Combined Score	Genes
Lysosome (GO:0005764)	7/503	0.0131387	0.303888	0	0	2.94459	12.7565	LAPTM4B;MINAR2;MARCHF1;TCN2;RAB12;ATP6V1H;KLHL22
Multivesicular Body, Internal Vesicle (GO:0097487)	2024-01-05	0.0247535	0.303888	0	0	50.2424	185.836	LAPTM4B
Lytic Vacuole (GO:0000323)	4/223	0.0257127	0.303888	0	0	3.74448	13.7077	LAPTM4B;MARCHF1;RAB12;KLHL22
AP-3 Adaptor Complex (GO:0030123)	2024-01-06	0.029631	0.303888	0	0	40.1919	141.433	AP3S1
ESC/E(Z) Complex (GO:0035098)	2024-01-07	0.0344842	0.303888	0	0	33.4916	112.775	EZH1
Ribonuclease MRP Complex (GO:0000172)	2024-01-07	0.0344842	0.303888	0	0	33.4916	112.775	RPP40
Spectrin-Associated Cytoskeleton (GO:0014731)	2024-01-07	0.0344842	0.303888	0	0	33.4916	112.775	SPTB
Condensed Chromosome (GO:0000793)	1960-02-01	0.0363104	0.303888	0	0	6.9817	23.1489	CHAMP1;NCAPG
SCF Ubiquitin Ligase Complex (GO:0019005)	1961-02-01	0.0374213	0.303888	0	0	6.86302	22.5486	CUL5;DAW1
Cul5-RING Ubiquitin Ligase Complex (GO:0031466)	2024-01-08	0.0393135	0.303888	0	0	28.7056	92.8968	CUL5
Multimeric Ribonuclease P Complex (GO:0030681)	2024-01-09	0.0441188	0.303888	0	0	25.1162	78.3842	RPP40
bBAF Complex (GO:0140092)	2024-01-09	0.0441188	0.303888	0	0	25.1162	78.3842	ARID1A
Proton-Transporting V-type ATPase, V1 Domain (GO:0033180)	2024-01-10	0.0489004	0.303888	0	0	22.3244	67.3742	ATP6V1H
Vacuolar Proton-Transporting V-type ATPase, V1 Domain (GO:0000221)	2024-01-10	0.0489004	0.303888	0	0	22.3244	67.3742	ATP6V1H
Lytic Vacuole Membrane (GO:0098852)	4/287	0.0559636	0.303888	0	0	2.88825	8.32698	LAPTM4B;MINAR2;MARCHF1;ATP6V1H
cullin-RING Ubiquitin Ligase Complex (GO:0031461)	3/174	0.0567734	0.303888	0	0	3.56828	10.2363	CUL5;DAW1;KLHL22
npBAF Complex (GO:0071564)	2024-01-12	0.0583926	0.303888	0	0	18.2635	51.8788	ARID1A
Brahma Complex (GO:0035060)	2024-01-13	0.0631034	0.303888	0	0	16.7407	46.2543	ARID1A
Cytoplasmic Side Of Endoplasmic Reticulum Membrane (GO:0098554)	2024-01-13	0.0631034	0.303888	0	0	16.7407	46.2543	HM13
Late Endosome Membrane (GO:0031902)	1985-02-01	0.0676322	0.303888	0	0	4.87263	13.1253	LAPTM4B;MARCHF1
nBAF Complex (GO:0071565)	2024-01-14	0.0677909	0.303888	0	0	15.4522	41.587	ARID1A
trans-Golgi Network Transport Vesicle (GO:0030140)	2024-01-15	0.0724552	0.303888	0	0	14.3478	37.6598	RAB12
Mitochondrial Respiratory Chain Complex IV (GO:0005751)	2024-01-17	0.0817146	0.303888	0	0	12.553	31.4393	COX4I2
NADPH Oxidase Complex (GO:0043020)	2024-01-17	0.0817146	0.303888	0	0	12.553	31.4393	NOXO1
Transcription Factor TFTC Complex (GO:0033276)	2024-01-17	0.0817146	0.303888	0	0	12.553	31.4393	TAF10
Desmosome (GO:0030057)	2024-01-17	0.0817146	0.303888	0	0	12.553	31.4393	DSC1
Endoribonuclease Complex (GO:1902555)	2024-01-17	0.0817146	0.303888	0	0	12.553	31.4393	RPP40
GABA-A Receptor Complex (GO:1902711)	2024-01-18	0.08631	0.303888	0	0	11.814	28.9421	GABRR1
trans-Golgi Network Membrane (GO:0032588)	2/100	0.0894369	0.303888	0	0	4.1237	9.95552	MARCHF1;VPS54
Multivesicular Body Membrane (GO:0032585)	2024-01-19	0.0908825	0.303888	0	0	11.1571	26.7569	LAPTM4B
Nuclear Outer Membrane (GO:0005640)	2024-01-19	0.0908825	0.303888	0	0	11.1571	26.7569	ENO1
Respiratory Chain Complex IV (GO:0045277)	2024-01-19	0.0908825	0.303888	0	0	11.1571	26.7569	COX4I2
Proton-Transporting V-type ATPase Complex (GO:0033176)	2024-01-21	0.0999598	0.314579	0	0	10.0404	23.1229	ATP6V1H
Gap Junction (GO:0005921)	2024-01-21	0.0999598	0.314579	0	0	10.0404	23.1229	DSC1
Lysosomal Membrane (GO:0005765)	4/356	0.103279	0.315739	0	0	2.31392	5.25334	LAPTM4B;MINAR2;MARCHF1;ATP6V1H
SAGA Complex (GO:0000124)	2024-01-23	0.108947	0.323816	0	0	9.12672	20.2329	TAF10
Vacuolar Proton-Transporting V-type ATPase Complex (GO:0016471)	2024-01-24	0.113408	0.327963	0	0	8.72947	19.002	ATP6V1H
Lumenal Side Of Endoplasmic Reticulum Membrane (GO:0098553)	2024-01-27	0.126657	0.356638	0	0	7.72106	15.9538	HM13
Condensed Nuclear Chromosome (GO:0000794)	2024-01-28	0.131029	0.359491	0	0	7.43472	15.1098	NCAPG
SWI/SNF Complex (GO:0016514)	2024-01-29	0.13538	0.362142	0	0	7.16883	14.3353	ARID1A
Rough Endoplasmic Reticulum (GO:0005791)	2024-01-30	0.13971	0.364608	0	0	6.92128	13.6224	HM13
Cul3-RING Ubiquitin Ligase Complex (GO:0031463)	1935-01-01	0.161037	0.407854	0	0	5.90196	10.7777	KLHL22
Nucleus (GO:0005634)	27/4487	0.163904	0.407854	0	0	1.28042	2.31561	FTO;CCNK;PDCD5;CHD7;CRX;NCAPG;ENO1;TMA16;IWS1;TCEAL7;FAM120C;SERTAD2;GRAP2;ZNF703;CHAMP1;NCBP1;TAF10;RPP40;KLHL22;EXOG;ARID1A;ZNF217;LMX1B;UBE2V1;MKX;SYCP3;EZH1
Endoplasmic Reticulum Lumen (GO:0005788)	3/284	0.169971	0.412736	0	0	2.15934	3.82662	COL15A1;EOGT;TIMP1
SAGA-type Complex (GO:0070461)	1938-01-01	0.173581	0.412736	0	0	5.4226	9.49559	TAF10
Cyclin-Dependent Protein Kinase Holoenzyme Complex (GO:0000307)	1940-01-01	0.18184	0.415057	0	0	5.144	8.76861	CCNK
Cornified Envelope (GO:0001533)	1941-01-01	0.185939	0.415057	0	0	5.01515	8.43717	DSC1
Transcription Factor TFIID Complex (GO:0005669)	1942-01-01	0.190018	0.415057	0	0	4.89258	8.12481	TAF10
Chromosome (GO:0005694)	2/164	0.197971	0.415057	0	0	2.48652	4.02725	CHAMP1;NCAPG
Cortical Actin Cytoskeleton (GO:0030864)	1944-01-01	0.198114	0.415057	0	0	4.66455	7.55149	SPTB
Early Endosome (GO:0005769)	3/307	0.198757	0.415057	0	0	1.99362	3.22104	LAPTM4B;MARCHF1;AP3S1
Intracellular Membrane-Bounded Organelle (GO:0043231)	30/5175	0.20171	0.415057	0	0	1.22907	1.96765	FTO;CCNK;MARCHF1;PDCD5;CHD7;CRX;NCAPG;ENO1;TMA16;IWS1;TCEAL7;FAM120C;SERTAD2;GRAP2;ZNF703;CHAMP1;AP3S1;NDFIP2;NCBP1;TAF10;RPP40;KLHL22;EXOG;ARID1A;ZNF217;LMX1B;UBE2V1;MKX;SYCP3;EZH1
Basement Membrane (GO:0005604)	1946-01-01	0.206131	0.416151	0	0	4.45679	7.03836	COL15A1
Golgi-associated Vesicle (GO:0005798)	1947-01-01	0.210109	0.416328	0	0	4.35968	6.80166	RAB12
Heterochromatin (GO:0000792)	1949-01-01	0.218007	0.424039	0	0	4.17761	6.36345	EZH1
Multivesicular Body (GO:0005771)	1950-01-01	0.221927	0.424039	0	0	4.09215	6.16035	LAPTM4B
Microtubule Cytoskeleton (GO:0015630)	3/342	0.24454	0.45905	0	0	1.7846	2.51339	TRIM63;CHAMP1;KLHL22
Microvillus (GO:0005902)	1958-01-01	0.252591	0.465461	0	0	3.51639	4.8385	ICAM2
Ficolin-1-Rich Granule Membrane (GO:0101003)	1960-01-01	0.260068	0.465461	0	0	3.39685	4.57491	DSC1
Endosome Membrane (GO:0010008)	3/361	0.270086	0.465461	0	0	1.68825	2.20994	LAPTM4B;MARCHF1;RAB12
Cortical Cytoskeleton (GO:0030863)	1963-01-01	0.271146	0.465461	0	0	3.232	4.21808	SPTB
Late Endosome (GO:0005770)	2/205	0.273494	0.465461	0	0	1.9802	2.56728	LAPTM4B;MARCHF1
Acrosomal Vesicle (GO:0001669)	1964-01-01	0.274801	0.465461	0	0	3.18054	4.10832	PATE4
Platelet Alpha Granule Lumen (GO:0031093)	1966-01-01	0.282059	0.465461	0	0	3.08236	3.90116	TIMP1
Spindle (GO:0005819)	2/210	0.282757	0.465461	0	0	1.9321	2.44057	CHAMP1;KLHL22
Recycling Endosome Membrane (GO:0055038)	1970-01-01	0.296358	0.480459	0	0	2.90309	3.5307	RAB12
Nuclear Membrane (GO:0031965)	2/227	0.314155	0.495435	0	0	1.78458	2.06631	MRGPRF;ENO1
Cytoplasmic Stress Granule (GO:0010494)	1976-01-01	0.31728	0.495435	0	0	2.67003	3.06512	ATXN2L
Clathrin-Coated Vesicle (GO:0030136)	1978-01-01	0.324116	0.495435	0	0	2.60042	2.92977	RAB12
Glutamatergic Synapse (GO:0098978)	1978-01-01	0.324116	0.495435	0	0	2.60042	2.92977	SPTB
trans-Golgi Network (GO:0005802)	2/241	0.3398	0.504543	0	0	1.67885	1.81215	MARCHF1;VPS54
P-body (GO:0000932)	1983-01-01	0.340912	0.504543	0	0	2.44124	2.6271	BTBD1
Actin-Based Cell Projection (GO:0098858)	1984-01-01	0.344221	0.504543	0	0	2.41171	2.57202	ICAM2
Lysosomal Lumen (GO:0043202)	1986-01-01	0.35079	0.507223	0	0	2.35472	2.46673	TCN2
Platelet Alpha Granule (GO:0031091)	1989-01-01	0.360521	0.514344	0	0	2.2741	2.32005	TIMP1
Nuclear Chromosome (GO:0000228)	1995-01-01	0.379554	0.534371	0	0	2.1283	2.06182	NCAPG
Golgi Lumen (GO:0005796)	1/100	0.394984	0.548874	0	0	2.0203	1.87668	SOD3
Early Endosome Membrane (GO:0031901)	1/116	0.441855	0.606134	0	0	1.73781	1.4194	MARCHF1
Cytoplasmic Side Of Plasma Membrane (GO:0009898)	1/124	0.463923	0.628352	0	0	1.62413	1.24739	SPTB
Asymmetric Synapse (GO:0032279)	1/133	0.487719	0.645258	0	0	1.5127	1.08614	SAMD14
Actin Cytoskeleton (GO:0015629)	2/327	0.488467	0.645258	0	0	1.2292	0.880702	SAMD14;SPTB
Mitotic Spindle (GO:0072686)	1/143	0.512934	0.669316	0	0	1.40546	0.938299	KLHL22
Postsynaptic Density (GO:0014069)	1/151	0.532218	0.686112	0	0	1.32997	0.838813	SAMD14
Recycling Endosome (GO:0055037)	1/159	0.550745	0.687743	0	0	1.26211	0.75283	RAB12
Vacuolar Lumen (GO:0005775)	1/161	0.555263	0.687743	0	0	1.24621	0.733164	TCN2
Tertiary Granule (GO:0070820)	1/162	0.557504	0.687743	0	0	1.23841	0.723584	DSC1
Collagen-Containing Extracellular Matrix (GO:0062023)	2/373	0.559193	0.687743	0	0	1.07426	0.624426	COL15A1;SOD3
Organelle Outer Membrane (GO:0031968)	1/170	0.57504	0.696866	0	0	1.17931	0.65253	ENO1
Cytoskeleton (GO:0005856)	3/599	0.579637	0.696866	0	0	1.00173	0.546297	SAMD14;KLHL22;SPTB
Ficolin-1-Rich Granule (GO:0101002)	1/184	0.604087	0.71265	0	0	1.08831	0.54855	DSC1
Microtubule (GO:0005874)	1/185	0.606085	0.71265	0	0	1.08235	0.541967	TRIM63
Intracellular Organelle Lumen (GO:0070013)	4/856	0.624882	0.726765	0	0	0.931534	0.437999	COL15A1;EOGT;TIMP1;SOD3
Polymeric Cytoskeletal Fiber (GO:0099513)	1/265	0.737417	0.83333	0	0	0.751301	0.228848	TRIM63
Dendrite (GO:0030425)	1/270	0.744003	0.83333	0	0	0.737148	0.217982	SAMD14
Nucleolus (GO:0005730)	3/771	0.746317	0.83333	0	0	0.770457	0.22544	CHD7;SPATS2L;TMA16
Nuclear Lumen (GO:0031981)	3/780	0.753401	0.83333	0	0	0.761175	0.215533	CHD7;SPATS2L;TMA16
Secretory Granule Membrane (GO:0030667)	1/279	0.755449	0.83333	0	0	0.712957	0.199944	DSC1
Endoplasmic Reticulum Membrane (GO:0005789)	3/801	0.769321	0.833639	0	0	0.74033	0.194149	MARCHF1;HM13;GPAT3
Neuron Projection (GO:0043005)	2/557	0.771434	0.833639	0	0	0.711344	0.184596	SAMD14;GABRR1
Cell-Cell Junction (GO:0005911)	1/299	0.779101	0.833639	0	0	0.66443	0.165851	DSC1
Secretory Granule Lumen (GO:0034774)	1/316	0.797415	0.844786	0	0	0.628026	0.142173	TIMP1
Mitochondrial Inner Membrane (GO:0005743)	1/370	0.846184	0.887664	0	0	0.534642	0.0892949	EXOG
Intracellular Non-Membrane-Bounded Organelle (GO:0043232)	4/1195	0.85539	0.888609	0	0	0.654527	0.102235	CHD7;CHAMP1;SPATS2L;TMA16
Organelle Inner Membrane (GO:0019866)	1/398	0.866693	0.891694	0	0	0.496222	0.0709947	EXOG
Golgi Membrane (GO:0000139)	1/427	0.885081	0.90194	0	0	0.461754	0.0563692	GNPTAB
Mitochondrial Membrane (GO:0031966)	1/540	0.935686	0.944514	0	0	0.362831	0.0241191	EXOG
Bounding Membrane Of Organelle (GO:0098588)	1/819	0.984879	0.984879	0	0	0.235633	0.00359022	GNPTAB
