# Supplementary material for: Oncogenic Gα signaling requires AP-3-dependent recruitment to the endolysosomal compartment
Source: Proc Natl Acad Sci U S A. 2026 Jul 22;123(30):e2615774123. doi: 10.1073/pnas.2615774123 (PMC13415926; doi:10.1073/pnas.2615774123)
Supplement: Supplementary file 4 — Dataset S03 (XLSX) [file pnas.2615774123.sd03.xlsx]

## Sheet: Sheet1
Name	Nucleotide Sequence (5’ to 3’)	Purpose
sgDCK F	CACCGTCGAAGGGAACATCGCTGCA	To knockout DCK
sgDCK R	AAACTGCAGCGATGTTCCCTTCGA	To knockout DCK
sgGNAQ #5 F	CACCGGCAGGCCATGATCAGAGCCA	To knockout GNAQ
sgGNAQ #5 R	AAACTGGCTCTGATCATGGCCTGC	To knockout GNAQ
sgROSA26 F	CACCGACAGCAAGTTGTCTAACCCG	Control sgRNA
sgROSA26 R	AAACCGGGTTAGACAACTTGCTGTC	Control sgRNA
sgGNAQ #1 F	CACCGAAGTATGAGCACAATAAGGT	sgRNA from Brunello library to knockout GNAQ
sgGNAQ #1 R	AAACACCTTATTGTGCTCATACTT	sgRNA from Brunello library to knockout GNAQ
sgGNAQ #2 F	CACCGAGCAGATGAGAATCATCCAT	sgRNA from Brunello library to knockout GNAQ
sgGNAQ #2 R	AAACATGGATGATTCTCATCTGCT	sgRNA from Brunello library to knockout GNAQ
sgGNAQ #3 F	CACCGATCTTGTTGCGTAGGCAGGT	sgRNA from Brunello library to knockout GNAQ
sgGNAQ #3 R	AAACACCTGCCTACGCAACAAGAT	sgRNA from Brunello library to knockout GNAQ
sgGNAQ #4 F	CACCGTTGCAGAATGGTCGATGTAG	sgRNA from Brunello library to knockout GNAQ
sgGNAQ #4 R	AAACCTACATCGACCATTCTGCAA	sgRNA from Brunello library to knockout GNAQ
sgAP3S1 #1 F	CACCGTTGTCATTTAGATTAATTGG	sgRNA from Brunello library to knockout AP3S1
sgAP3S1 #1 R	AAACCCAATTAATCTAAATGACAA	sgRNA from Brunello library to knockout AP3S1
sgAP3S1 #2 F	CACCGTGTTGTGTATCTTCACTCTG	sgRNA from Brunello library to knockout AP3S1
sgAP3S1 #2 R	AAACCAGAGTGAAGATACACAACA	sgRNA from Brunello library to knockout AP3S1
sgAP3S1 #3 F	CACCGTCAACAACCACGGGAAGCCG	sgRNA from Brunello library to knockout AP3S1
sgAP3S1 #3 R	AAACCGGCTTCCCGTGGTTGTTGA	sgRNA from Brunello library to knockout AP3S1
sgAP3S1 #4 F	CACCGCTTGCAGAAATGGTGATGGG	sgRNA from Brunello library to knockout AP3S1
sgAP3S1 #4 R	AAACCCCATCACCATTTCTGCAAG	sgRNA from Brunello library to knockout AP3S1
sgAP3S2 #2 F	CACCGTCAACAACCATGGGAAGCCA	To knockout AP3S2
sgAP3S2 #2 R	AAACTGGCTTCCCATGGTTGTTGA	To knockout AP3S2
sgAP3S2 #6 F	CACCGTGGGAAGCCACGGCTAGTCC	To knockout AP3S2
sgAP3S2 #6 R	AAACGGACTAGCCGTGGCTTCCCA	To knockout AP3S2
GNAQ sgGNAQ #3 resistant mutant F	GACCCTGCATACCTGCCTACGCAACAAGATGTGCTT	To generate GNAQ cDNA resistant to sgGNAQ #3
GNAQ sgGNAQ #3 resistant mutant R	CAGGTATGCAGGGTCAGCTACGCGGTCCA	To generate GNAQ cDNA resistant to sgGNAQ #3
AP3S1 sgAP3S1 #3 resistant mutant F	AAGCCGCGACTCTCCAAGTTCTACCAGCCCTAC	To generate AP3S1 cDNA resistant to sgAP3S1 #3
AP3S1 sgAP3S1 #3 resistant mutant R	GGAGAGTCGCGGCTTCCCGTGGTTG	To generate AP3S1 cDNA resistant to sgAP3S1 #3
AP3S2 sgAP3S1 #3 resistant mutant F	AAGCCACGTCTAGTCCGCTTCTACCAGC	To generate AP3S2 cDNA resistant to sgAP3S1 #3
AP3S2 sgAP3S1 #3 resistant mutant R	GACTAGACGTGGCTTCCCATGGTTG	To generate AP3S2 cDNA resistant to sgAP3S1 #3
siGNAQ	CAGGAATGCTATGATAGACGA	To knockdown GNAQ
siAP3S1	CTGATATCTACTTTAGCAATA	To knockdown AP3S1
siAP3S2	GTGGCTCAGATTGAGGCTCAA	To knockdown AP3S2
siGNA11	CTACAAGTACGAGCAGAACAA	To knockdown GNA11
LAMP1 vector linearization F	TGAACTAGTTCTAGAGCGGCCG	PCR based linearization of pLVX-EF1a-LAMP-1-mGFP-IRES-Puromycin to exclude mGFP
LAMP1 vector linearization R	GTCGACCGCGCCG	PCR based linearization of pLVX-EF1a-LAMP-1-mGFP-IRES-Puromycin to exclude mGFP
LAMP1 GNAQ INSERT F	ACCGGCGCGGTCGACATGACTCTGGAGTCCATCATGG	PCR amplification of GNAQ from pDONR GNAQ Q209P sgRES closed
LAMP1 GNAQ INSERT R	TCTAGAACTAGTTCAGACCAGATTGTACTCCTTCAGGTTCA	PCR amplification of GNAQ from pDONR GNAQ Q209P sgRES closed
TOPO LAMP1 GNAQ F	CACCATGGCGGCCCCCGGCAGC	TOPO cloning to generate pDONR LAMP1 GNAQ Q209P sgRES closed
TOPO LAMP1 GNAQ F	TCAGACCAGATTGTACTCCTTCAGGTTCAACTGGA	TOPO cloning to generate pDONR LAMP1 GNAQ Q209P sgRES closed
LV F	GGCTCCACCGGCTCCACAGG	Linearization of the pDONR LAMP1 GNAQ Q209P sgRES STOP plasmid
LV R	GGTGAAGGGGGCGGCCG	Linearization of the pDONR LAMP1 GNAQ Q209P sgRES STOP plasmid
LI F	GCCGCCCCCTTCACCATGGTGAGCAAGGGCGAGG	EGFP amplification from pLVX-EF1a-EGFP-VAMP5-IRES-Puromycin
LI R	GGAGCCGGTGGAGCCCTTGTACAGCTCGTCCATGCC	EGFP amplification from pLVX-EF1a-EGFP-VAMP5-IRES-Puromycin
L43A/L44A F	AGCTGGCGGCGCTCGGGACAGGAGAGAGTGGCAA	To mutagenize the dileucine motif
L43A/L44A R	CGAGCGCCGCCAGCTTGAGCTCCCGGCG	To mutagenize the dileucine motif
GNAQ Q209P mutant F	AGGGGGCCCAAGGTCAGAGAGAAGAAAATGGAT	To mutagenize wild-type GNAQ to generate GNAQ Q209P mutant
GNAQ Q209P mutant F	GACCTTGGGCCCCCTACATCGACCA	To mutagenize wild-type GNAQ to generate GNAQ Q209P mutant
AP3S1 gDNA sgAP3S1 #3 TIDE F	TGTTTCCGCTTTCCTTAGTGCCTG	To PCR amplify 469 bp region around the sgAP3S1 #3 AP3S1 genomic DNA target site
AP3S1 gDNA sgAP3S1 #3 TIDE R	AAGCCACGTCGGTGGCTGA	To PCR amplify 469 bp region around the sgAP3S1 #3 AP3S1 genomic DNA target site
AP3S2 gDNA sgAP3S1 #3 TIDE F	TGTTTCCGCTTTCCTTAGTGCCTG	To PCR amplify 354 bp region around the sgAP3S1 #3 and sgAP3S2 #2 AP3S2 genomic DNA target site
AP3S2 gDNA sgAP3S1 #3 TIDE R	AAGCCACGTCGGTGGCTGA	To PCR amplify 354 bp region around the sgAP3S1 #3 and sgAP3S2 #2 AP3S2 genomic DNA target site
AP3S1 gDNA sgAP3S1 #2 TIDE F	TACTGGGTTTTGCTTCTGTAAGGT	To PCR amplify 393 bp region around the sgAP3S1 #2 AP3S1 genomic DNA target site
AP3S1 gDNA sgAP3S1 #2 TIDE R	AGCTAACATAGGTGGCAATTAATTCA	To PCR amplify 393 bp region around the sgAP3S1 #2 AP3S1 genomic DNA target site
AP3S1 gDNA sgAP3S1 #1 TIDE F	ACAGCCACCTTAATTCACCTAGTCTC	To PCR amplify 436 bp region around the sgAP3S1 #1 AP3S1 genomic DNA target site
AP3S1 gDNA sgAP3S1 #1 TIDE R	CTATGTCCTCTGACCTCTTTTACCAACA	To PCR amplify 436 bp region around the sgAP3S1 #1 AP3S1 genomic DNA target site
AP3S2 gDNA sgAP3S1 #2 TIDE F	CAGAGCATTGTCACCCATCTTTCATAGA	To PCR amplify 366 bp region around the sgAP3S1 #2 AP3S2 genomic DNA target site
AP3S2 gDNA sgAP3S1 #2 TIDE R	GACACTTGAGTACTGTCAGAAGATGCAAT	To PCR amplify 366 bp region around the sgAP3S1 #2 AP3S2 genomic DNA target site
AP3S2 gDNA sgAP3S1 #1 TIDE F	TAAGGTGGCTTTAGGTACCTCTGCCAA	To PCR amplify 427 bp region around the sgAP3S1 #1 AP3S2 genomic DNA target site
AP3S2 gDNA sgAP3S1 #1 TIDE R	GAGCACCATCTGGTGGACATCT	To PCR amplify 427 bp region around the sgAP3S1 #1 AP3S2 genomic DNA target site
RT-qPCR F	CGCGGTCGACATGACTCTGGA	To quantify mRNA of EGFP and LAMP1 GNAQ Q209P L43A/L44A fusions
RT-qPCR R	GCATGGCCGTGAAGATGTTCTGA	To quantify mRNA of EGFP and LAMP1 GNAQ Q209P L43A/L44A fusions
