# Supplementary material for: Oncogenic Gα signaling requires AP-3-dependent recruitment to the endolysosomal compartment
Source: Proc Natl Acad Sci U S A. 2026 Jul 22;123(30):e2615774123. doi: 10.1073/pnas.2615774123 (PMC13415926; doi:10.1073/pnas.2615774123)
Supplement: Supplementary file 5 — Dataset S04 (XLSX) [file pnas.2615774123.sd04.xlsx]

## Sheet: Sheet1
REAGENT or RESOURCE	SOURCE	IDENTIFIER
Antibodies
Rabbit monoclonal anti-GNAQ [EPR20978] (1:1000)	Abcam	Cat# ab210004
Mouse monoclonal anti-Rab5 [1/Rab5] (1:1000)	Abcam	Cat# ab288769
Mouse monoclonal anti-FLAG tag M2 (1:1000)	Sigma-Aldrich	Cat# F3165
Mouse monoclonal anti-HA tag (6E2) (1:1000)	Cell Signaling Technology	Cat# 2367S
Mouse monoclonal anti-LAMP2 (H4B4) (1:1000)	Santa Cruz Biotechnology Inc.	Cat# sc-18822
Rabbit monoclonal anti-CATALASE (D4P7B) XP (1:1000)	Cell Signaling Technology	Cat# 12980S
Rabbit monoclonal anti-Calreticulin (D3E6) XP (1:1000)	Cell Signaling Technology	Cat# 12238S
Rabbit monoclonal anti-Tom20 (D8T4N) (1:1000)	Cell Signaling Technology	Cat# 42406S
Rabbit monoclonal anti-Golgin-97 (D8P2K) (1:1000)	Cell Signaling Technology	Cat# 13192S
Mouse monoclonal anti-GNA11 (D-6) (1:1000)	Santa Cruz Biotechnology Inc.	Cat# sc-390382
Mouse monoclonal anti-AP3S1 (1:500)	Santa Cruz Biotechnology Inc.	Cat# sc-136338
Mouse monoclonal anti-V5 tag (1:1000)	Invitrogen	Cat# MA1-34099
Rabbit monoclonal anti-Phospho-p44/42 MAPK (Erk1/2) (Thr202/Tyr204) (D13.14.4E) XP (1:1000)	Cell Signaling Technology	Cat# 4370S
Mouse monoclonal anti-p44/42 MAP Kinase (L34F12) (1:1000)	Cell Signaling Technology	Cat# 4696S
Rabbit monoclonal anti-Phospho-MARCKS (Ser167/170) (D13E4) XP (1:1000)	Cell Signaling Technology	Cat# 8722S
Rabbit monoclonal anti-MARCKS (D88D11) XP (1:1000)	Cell Signaling Technology	Cat# 5607S
Rabbit monoclonal anti-Vinculin [EPR8185] (1:10000)	Abcam	Cat# ab129002
Rabbit polyclonal anti-TAZ (V386) (1:1000)	Cell Signaling Technology	Cat# 4883S
Rabbit monoclonal anti-YAP (D8H1X) XP (1:1000)	Cell Signaling Technology	Cat# 14074S
Mouse monoclonal anti-Pmel17 (E-7) (1:1000)	Santa Cruz Biotechnology Inc.	Cat# sc-377325
Mouse monoclonal anti-Melan-A Antibody (A103) (1:1000)	Santa Cruz Biotechnology Inc.	Cat# sc-20032
Invitrogen Goat anti-Rabbit IgG (H+L) Cross-Adsorbed Secondary Antibody, Alexa Fluor™ 647 (1:2000)	Invitrogen	Cat# A-21244
Invitrogen Goat anti-Mouse IgG (H+L) Cross-Adsorbed Secondary Antibody, Alexa Fluor™ 647 (1:2000)	Invitrogen	Cat# A-21235
Anti-rabbit IgG, HRP-linked antibody (1:1000)	Cell Signaling Technology	Cat# 7074S
Anti-mouse IgG, HRP-linked antibody (1:1000)	Cell Signaling Technology	Cat# 7076S
Recombinant Anti-RASGRP3 (phospho T133) antibody [EPNCIR148] (1:1000)	Abcam	Cat# ab124823
Rabbit monoclonal anti-Sox10 (E6B6I) (1:200)	Cell Signaling Technology	Cat# 69661
Bacterial and virus strains
One Shot™ Stbl3™ Chemically Competent E. coli	Invitrogen	Cat# C737303
Recombinant DNA
pLVX-EF1a-LAMP-1-mGFP-IRES-Puromycin	Addgene	#134868
pLX304-gateway-DCK-IRES-EGFP-Blasticidin	Koduri et al.	Addgene, Cat# 176291
pLX304-DCK-IRES-EGFP-Blasticidin	Koduri et al.
pLX304-GNAQQ209P-DCK-IRES-EGFP-Blasticidin	This paper
pLX304-GNAQQ209P-sgRES-DCK-IRES-EGFP-Blasticidin	This paper
pLX304-GNAQWT-sgRES-DCK-IRES-EGFP-Blasticidin	This paper
pLJC5-Tmem192-3xHA	Addgene	Addgene Plasmid #102930
pHAGE-3xFLAG-EEA1	Harper lab	Addgene Plasmid #176491
MelanoTag-Puromycin (pLJC5-GPR143-mScarlet-3xHA)	Addgene	Addgene Plasmid #160369
lentiCRISPR-v2-Puromycin	Addgene	Cat# 52691
lentiCRISPR-v2-Zeocin	Losman lab
lentiCRISPR-v2-sgNT-Zeocin	Losman lab
psPAX2	Addgene	Cat# 12260
pMD2.G	Addgene	Cat# 12259
pLenti-PGK-Hygromycin-DEST (w530-1)	Addgene	Cat#19066
pLenti-PGK-EGFP-CLOSED-Hygromycin	This paper
pLenti-PGK-GNAQWT-sgRES-CLOSED-Hygromycin	This paper
pLenti-PGK-GNAQWT-L43A/L44A-sgRES-CLOSED-Hygromycin	This paper
pLenti-PGK-GNAQQ209P-sgRES-CLOSED-Hygromycin	This paper
pLenti-PGK-GNAQQ209P-L43A/L44A-sgRES-CLOSED-Hygromycin	This paper
pLenti-PGK-GFP-GNAQQ209P-sgRES-CLOSED-Hygromycin	This paper
pLenti-PGK-GFP-GNAQQ209P-L43A/L44A-sgRES-CLOSED-Hygromycin	This paper
pLenti-PGK-LAMP1-GNAQQ209P-CLOSED-Hygromycin	This paper
pLenti-PGK-LAMP1-GNAQQ209P-L43A/L44A-CLOSED-Hygromycin	This paper
lentiCas9-Blasticidin	Addgene	Cat# 52962
LentiGuide-Puromycin-EGFP-sgTmrg01111/ (sgNT)	This paper
LentiGuide-Puromycin-mCherry-sgAP3S1 #3	This paper
LentiGuide-Puromycin-mCherry-sgGNAQ #3	This paper
LentiGuide-Puromycin-BFP-sgAP3S2 #6	This paper
Chemicals
(ε)-5-(2-Bromovinyl)-2’-deoxyuridine (BVdU)	Chem Impex International, Inc.	Cat# 27735
Pierce ECL Western Blotting Substrate	Thermo Scientific	Cat# 32106
SuperSignal West Dura Extended Duration Substrate	Thermo Scientific	Cat# 34076
SuperSignal West Femto Maximum Sensitivity Substrate	Thermo Scientific	Cat# 34096
Poly-L-lysine solution 0.1% (w/v) in H2O	Sigma Aldrich	Cat# P8920
Lipofectamine RNAiMAX Transfection Reagent	Thermo Fisher Scientific	Cat# 7431
BCA Protein Assay Reagent A	Thermo Scientific Pierce	Cat# 23228
BCA Protein Assay Reagent B	Thermo Scientific Pierce	Cat# 23224
Bovine Serum Albumin Standard Ampules, 2 mg/mL	Thermo Scientific Pierce	Cat# 23209
Complete, Mini Protease Inhibitor Tablets	ROCHE	Cat# 1836153
4X Laemmli Sample Buffer	Bio-Rad Laboratories	Cat#161-0747
PhosSTOP	ROCHE	Cat# 4906845001
ProLong™ Diamond Antifade Mountant with DAPI	Invitrogen	Cat# P36962
ActinRed 555 ReadyProbes Reagent (Rhodamine phalloidin)	Life Technologies	Cat# R37112
Normal Goat Serum	Cell Signaling Technology	Cat# 5425S
Triton X-100 Fisher Scientific	Thermo Fisher Scientific	Cat# BP151100
Paraformaldehyde 8% Aqueous Solution	Electron Microscopy Sciences	Cat# SKU:157-8-100
Formalin solution, neutral buffered, 10%	Sigma-Aldrich	Cat# HT501128
poly-L-lysine solution	Sigma-Aldrich	Cat# P8920
Saponin	Sigma-Aldrich	Cat# 47036-50G-F
Critical commercial assays
CloneAmp HiFi PCR Premix	Takara Bio	Cat# 639298
In-Fusion HD Cloning Plus Kit	Takara Bio	Cat# 638911
NucleoSpin Blood XL kit	Takara Bio	Cat# 740950.10
RNase A	Takara Bio	Cat# 740505
CellTiter-Glo Luminescent Cell Viability Assay	Promega Corporation	Cat# G7572
pENTR/D-TOPO Cloning Kit	Thermo Fisher Scientific	Cat# K240020
LR clonase II enzyme mix	Life Technologies	Cat# 11791020
QIAprep Spin Miniprep Kit	Qiagen	Cat# 27106
QIAGEN Plasmid Plus Midi Kit	Qiagen	Cat# 12945
DNeasy Blood & Tissue Kit	Qiagen	Cat# 69506
DNA Clean & Concentrator-5	Zymo Research	Cat# D4013
Mix & Go! E.coli Transformation Kit and Buffer Set	Zymo Research	Cat# T3002
NucleoSpin Gel and PCR Clean-Up	Takara Bio	Cat# 740609.5
Trans-Blot Turbo RTA Midi NC 40 blots	Bio-Rad Laboratories	Cat# 1704271
iTaq Universal SYBR Green One-Step kit	Bio-Rad Laboratories	Cat# 1725151
Cell lines
293T
LentiX
MEL-202GNAQ(Q209L)
MEL-270GNAQ(Q209P)
MP41GNA11(Q209L)
SKMEL-28GNAQ(WT)
WM266.4GNAQ(WT)
Mice
NOD.Cg-Prkdcscid Il2rgtm1Wjl/SzJ	The Jackson Laboratory	Strain #:005557
Software and algorithms
GraphPad Prism 10.3.1	GraphPad	N/A
FlowJo v10.8.1	Becton Dickinson & Company	N/A
Pooled Screen Analysis Tool	Broad Institute	https://portals.broadinstitute.org/gpp/public/
Other
Mouse monoclonal anti-FLAG M2 antibody magnetic affinity resin	Sigma-Aldrich	Cat# M8823
Mouse monoclonal anti-HA Magnetic Beads	Thermo Fisher Scientific	Cat# PI88836
Glutathione Agarose Affinity Purification Media	Thermo Scientific Pierce	Cat# PI16100
4–20% Criterion TGX Stain-Free Protein Gel, 26 well, 15 µl	Bio-Rad Laboratories	Cat# 5678095
4–20% Criterion TGX Stain-Free Protein Gel, 18 well, 30 µl	Bio-Rad Laboratories	Cat# 5678094
Precision Plus Protein All Blue Prestained Protein Standards	Bio-Rad Laboratories	Cat# 1610373
1 kb DNA Ladder	Axygen	Cat# M-DNA-1KB
Autoradiography film	Ece Scientific Co	Cat# E3018
VWR VistaVision Cover Glasses, No. 1 1/2	VWR	Cat# 16004-302
Fisherbrand Superfrost Plus Microscope Slides	Fisher Scientific	Cat# 1255015
